# Supplementary material for: Genetic Dissection of ToLCNDV Resistance in Resistant Sources of Cucumis melo
Source: Int J Mol Sci. 2024 Aug 15;25(16):8880. doi: 10.3390/ijms25168880 (PMC11354858; doi:10.3390/ijms25168880)
Supplement: Supplementary file 1 [file ijms-25-08880-s001.zip]

Archive with 13 entries (13 files):
- Figure S1.pptx
- Figure S2.pptx
- Figure S3.pptx
- Figure S4.pptx
- Figure S5.pptx
- Supplementary Table S1.xlsx
- Supplementary Table S2.xlsx
- Supplementary Table S3.xlsx
- Supplementary Table S4.xlsx
- Supplementary Table S5.xlsx
- Supplementary Table S6.xlsx
- Supplementary Table S7.xlsx
- Supplementary Table S8.xlsx
