# Supplementary material for: Genetic Dissection of ToLCNDV Resistance in Resistant Sources of Cucumis melo
Source: Int J Mol Sci. 2024 Aug 15;25(16):8880. doi: 10.3390/ijms25168880 (PMC11354858; doi:10.3390/ijms25168880)
Supplement: Supplementary file 1 [file ijms-25-08880-s001.zip › Supplementary Table S1.xlsx]

## Sheet: Table_S1
Table S1. SNP set used to genotype the the F2 population (WM-7 × RC). The physical position of the SNPs in versions v.4.0 of the melon genome (available at https://melonomics.net/) is indicated. The SNPs (in brackets) and flanking sequences are included.
Chormosome	Marker name	Genomic position (bp) v.4.0	SNP and flanking sequences
2	SNPCmND1	23984243	GAATCTCTTGATATACTGTATAAGGTAATGCCAGAAAAAGGTATTGTGCCAGGTGTTATCACGTATAATGCCACTATTCGAGGTTTKTTTAAACTTCAAC[A/G]GGCAAACCAAGCAATGGATACCTTTGMCAGAATGGTCAGAAATGGCATCCAAGCTGACAGCACTACTTATGCTGTGGTAATTGATGGGTTATGCGATTGT
2	SNPCmND2	25291938	CAATCAACTCGTAGTAGAATTTTCGATCAGGGGTCAATCCTTCTTCAATCATCTCATCCACGATTTCACGCCCTTTCCCAAATCTTCCAGTCAAGAACAA[C/A]ACTCTCGCCACGAGAKAATAGCTTACACAATCGGGTCGACAACCCGATCGTTTCATCATCTCGAGGATTCTACAAGATTCCTTCACTCTCCTAGTTTTGC
2	SNPCmND3	25448714	TTGATGGAGAGGTTAAGGTAGACAAGATTGATTTCAAGAAAACAACCACGACTGCTCATTGACTCGAACAAATTGGCCTTTTTACAAACATAATGAAGTT[C/A]ATTTCTTTTATGGAGTTGTTGTTGTGATGCCTGTTAAACAATGCTTAATCTTGCTGAAAAGATGCTGTTGTTTCTGTGGTGATTGATCCCAGAGAAGAGT
2	SNPCmND4	25611353	TAAGCAACCGATACCTTCCTGGGATCGGAGAGAGGGGTCCATGGCTTTGAGGGCCTTTCGAACGCTGGATCGAAGAACCCGTTTCTGATCAAATATGT[G/C]TTTCAATTGGTCTTCATTTTCTGGCTTGATACTCTCGTTTGTCGCCATCTTTGGACACCCAGATGAGAAACGCGATAATGGCGGAAGGGATTGTTGAAAA
2	SNPCmND5bis	25904727	TGAAGCAAATGGCGCCGATGTCGAGGAGGTCGAAGGATGATGCGTTGATGAAGGCGGCTTTAGGTTTTAGAGTGTGTGAAGTGGCGGTTTGTTTGATTTC[C/T]TTTTCGGTTATGGCGTCTGATAAAACTCAGGGTTGGAGTGGCGATTCCTTTGATCGGTACAAGGAATACAGGTTTTTCTTCCTTTTCTCTTTCGATTCTT
2	SNPCmND6	26504936	GGGATATTAGTCTAAGTTTGGTTGAAAAACCTGTCCAAGTGAATTGCTAGTGTGGGTATTCTCAATATGGGCTCCAGAATTCGAACAAGACGATG[G/A]TCATATGACACAGAACCATTACTTTCTTCCCTTAAAAGCACCCTTCCTGCAAGTGTTAAGTCTCGATCAAACCATGTATGCCATAACCCACCCCCATAAA
11	SNPCmND7	30249798	ACCCATCTTGGCCATGACAGCAGATGTAATCCAGGCTACACATGAGGAATGTCTTCGATGTGGGATGGATGGGTACGTTTCGAAACCATTTGAAGTTGAG[C/A]GACTTTACCGAGAAGTTTCTCAATTTTTCCACAGTACCTCAAATGGAACTTTATAGAGAGCAATCGTATAATCCGAGATTGCCAATGACATTGGYCTGTT
11	SNPCmND9	30276354	AAGACAAAGGTTAGATTCCCAAGAAGAAGGAATTAAAAAGGAAAGTGGGKGTKTGTGTGTGTGTGATTGTGTTTGTGTGTGTGAAAACTGAAAATGGTAT[T/C]AGGGGAGAGGAATCCGAGTTCCAGTTGAATGGAGTTTTCTCGGATTAAGTTTTGTTTGGATGCAGAGAAAGCAAAATAAAGGAGAGAGCAGAATTATCCG
11	SNPCmND11	30280636	GGGCTGTTGATCATGCCCATAGCTATTTCCATGTCGTATGTCCAACAGTCATCATTTTCTATCATTGCCTCAATCTGCAAGGCAAGAAGAAGTGTCATT[G/C]TATAAATTTTAAATTCCTAGTTTCAAGATTTTGTTTCCTGTTCCATCTAGAATCAGAGCAATGTGCAAAAGCAGAATGAACAAGTGCTCAGAAGTAAACAG
11	SNPCmND13bis	30347863	ATCACCTTCGTTATCTCCCTGAATAATAAAATAACTCATAGTAGGGTAGCAGCCATTGAGTTCAGAATCTGTCATGCAGTCGGCCTAAGTCGC[G/A]TGACAAGGGACAAACTCTCACAAGGGCAATATGACGCATGTGGYAACAAAATTCAG
11	SNPCmND15	30377414	TTCTCCTTGGGCTTTGATTTATAGAAGTTTTTTGTAATTATCCTCAGTCTTGTTTTGCTTGACGGAGCCATTTTTTGGTTTCACTTTTATTTGATCTAT[G/T]TTATGGTCCTTACATGTTTTACCTTGGTTTCTCATTAGGAGGGAAAAAACCCCAACTCACCCCAACAAACTCTCAAGTAACTTCAAGGTTGAATTACAAA
11	SNPCmND14	30395841	ACGCCTAAAAGAGCAATGGGATCGTGAGAAAGCCGCTAAAGATGCTGACCGTAGTAAAACCATTCTCAAAGACATCARACAACATAAAATTGCTAGAGAG[C/A]AAGCTATTGCTGATGCTGTTGTGAATGGAAAATTGTGGAACTCCTTGGGCTCACAAGAAGCCATACGAGCAGAAGTAAGAGCCATAAACAAAGATT
11	SNPCmND16bis	30403862	TCCATAAACGAGAATTGAATAACCCTAGCACGTCCGGCCATACCTTCCGGGCCAAACCCTTATGGATGTTCGGTGGAGGCGATGGGATAACCACCAAAGC[T/C]CCCCTTGACTCCACCGCCTCCTCTTCACTCCGCGGCGCCTCTCCGCTCTTCTCCTCTACTTCCACAGCGGCACTTCCTGATGTTGCCGGAGCGGCAGAAG
11	SNPCmND17	30410536	AACCATGATTAGACAATTATGATGATCGAGTGCTTTTCAATTTATATAAACACTAAATCAAAGCCTTSCCTGGAAAATCTCTGGTGACCCGGTCGATGT[T/G]TGACCATGAGACGGAAACGCAAACCGCGCCAGCAAGAGAAGGTAGGCAGACGTAAACGCGGGGAAAACAAGGTCGAGAAATGGTACGAGGCCGCTAGCGG
11	SNPCmND19	30441821	CAATTCTCGATTGAATGATTCGGAGGATCTTATCAATGCCAAAGAGAAACAATCCAGGAAACACCATGTAAAAATGTCTATCTCCAGCATGAAACAAGAA[G/A]AATACAAAAAARACAATGTACAAATGGTGTGTATAGTAGAAGATCTCAAACTTTCTCCTCCTTATCTGAGGCAAGGAAGTGATCCAAATCACTAATCCTG
11	SNPCmND20	30458337	TTCTAGCAGACCTCAAATGCAATGTGGTAGCTGCAGAAGTTTGGACTCATAATTCAAGAATGGCTTCTGTTGTCTACATCACCGACGAGGCTACTGGGTT[A/T]TCAATCAGTGATCCTGATCGGCTTGGTAAGATAAAACAGCTTCTCCTCTTCGTATTAAAGGGGGATCGAGATAAGAGGAGTGCCAACACTGCTGTTTCGG
11	SNPCmND22	30472365	GCCTCCTGGTATACACCCTGGTCAGAATGCATACTTCTTCTGTATACATCAAGCCAAGTCTCTGCATTAAGAGGTACTTCCGGCTTCCCAACTAACGATG[C/T]GGTTCTTACCATACTTGAAGGCATGTTATTAACTGACTTGGTATGTTTCGAATTTGTGACTTCAACTGGTTTCATATTTGTACCTTCCAACTCAGACCAC
11	SNPCmND23	30482001	CCTCCGCCTCCTCCAACAGCGATCGGAACAGAGGATGGTTCGCACACTCTGTTTTGATAACGAATCTCTGCCTCTCTGCTCCGACGTACACAGTGAAACA[T/C]CCTTCCGGCGCAACTCTCCGTTTTCGGCAACGGCGGCGTTCCTTCTCGTCCTCGTCTTCTCCGCCGGAGAAGACCTCCAAGCGAGGCAAGGATTTTGTCT
11	SNPCmND25	30537322	ATGGCGTCCTTCGGTTGCCCCCTGGCTTCCGTTTCCACCCCACCGATGAAGAGCTTGTTGTTCAATACTTGAAGCGGAAGGTTCTTTCCTGTCCTTTGCC[G/A]GCTTCAATCATCCCTGAAGTCGAAGTTTGTAAAGCTGATCCATGGGATTTGCCTGGTTAGTTTTAAATTTTCCCCAATTCTTCAAAAACTTTCGTTTCTA
12	SNPCmND26bis	10175361	ATTTGATGAGTTAAATTATGAGTGACATTTTACAGCTCCCCCTGCTTCTGCTTCTTGTTGTCGTGGTTGTCAAGAAAATCCTCCAAAGGAAGGAGACTGC[T/G]GAATGAGCACTACTATGAAAAGCTAGAAAAAGGTACTTTCCATTCCCGTCAAAGCCTGATTCCTATTTCCTGCCATCCWGCAAGCATTTTCTT
12	SNPCmND27	11965753	TTCACGAGTTTCTAAGTTTGACAATGGAAAAAAGAATGACTTCAACACAATTGGATGCATTTCATAGGGAGTTTCTTCTACCATCTAAACTATTGCTTTG[T/C]TTAGTAAAGCATCAAGGAATCTTCTACATCACTAATAAAGGTGCAAGGAGTACAGTATTTCTGAAAGAAGGCTATGAAGGGTCAACTTTGGTC
12	SNPCmND28bis	13551907	TGAAATTTCAATTTGCTTATTGATACAAYTCTGTTGCACGTTTAATAATTGAAACATCGTGAAAATGTCCACAACTAGAACTCAAATTTGAGAAAAACAAA[T/G]CAAAAGATAAAAAGAAAAAACCCTAAACCGCACAATCTTATTTCTTATAACGAGCTACCTCGCCATCATTGGGGAAGAATCCCATAAGCCGACCCGCCGAGTTCTGAT
12	SNPCmND29	14425696	CATCTGATGGAGCTGAAAATTGCTATTCTTTAGACCATCCTTTTCATCAACAACTCTACAACCATATCAAGGAGCAAGCAGTTCAGGAATCTTCAAGACC[G/A]ATCAAACAGGGATCTGTTCATGTGAGTCTACCTGAACCAGGTGCAGAAGGAACTGAAATTGCCAGAACCATTGAGTTGGAGTTGCACAAGTATGGGAATG
12	SNPCmND30	15368098	GGCTCACAGGTCCTCTACTAGTATATTTTCTATGATTATTACGAGCTAGGTACTCCTTTTTGGGATTGTTGTGAAACGCAGAAATCTGTTTTTATCGAAC[T/A]TGGATTTTGTAACAGTAAATTATTTTTAGTCAATTAATAGCAATTTGGATCTTTCCAAGTCATGTACAATCAACTTTTATAAAAGGATACCGTTAAAGAT
