# Supplementary material for: Genetic Dissection of ToLCNDV Resistance in Resistant Sources of Cucumis melo
Source: Int J Mol Sci. 2024 Aug 15;25(16):8880. doi: 10.3390/ijms25168880 (PMC11354858; doi:10.3390/ijms25168880)
Supplement: Supplementary file 1 [file ijms-25-08880-s001.zip › Supplementary Table S2.xlsx]

## Sheet: Genomic analysis details
Table S2. Genomic analysis details obtained from the genotyping by sequencing of 7 F3 plants derived from the initial cross WM-7 × RC selected after ToLCNDV resistance evaluation (5 and 2, susceptible and resistant to ToLCNDV respectivelly) and the two parents WM-7 and RC.
Sample	Raw total reads	Mapping rate	Uniquely Mapped Reads	Unmapped reads	Raw SNPs	Filtered SNPs
4, F3 plant resistant to ToLCNDV	5700500	96.66	4376436	65145
7, F3 plant susceptible to ToLCNDV	3638088	96.85	2813514	40411
8, F3 plant resistant to ToLCNDV	5862276	96.91	4589568	64002
11, F3 plant susceptible to ToLCNDV	7355670	96.67	5754700	83203
4B, F3 plant susceptible to ToLCNDV	6372622	96.54	4931234	73106
14, F3 plant susceptible to ToLCNDV	2897758	96.67	2230150	32316
17, F3 plant susceptible to ToLCNDV	5736276	96.54	4424046	64904
RC, parental susceptible to ToLCNDV	7640376	96.89	6089192	80843
WM-7, parental resistant to ToLCNDV	9779622	96.35	7152064	124884
Total					602771	54384

## Sheet: Total SNPs
Total SNPs found in the genotyping by sequencing of 7 F3 plants derived from the initial cross WM-7 × RC selected after ToLCNDV resistance evaluation (5 and 2, susceptible and resistant to ToLCNDV respectivelly) and the two parents WM-7 and RC. CHROM = chromosome POS= Physical position in the last version of the melon genome v4.0, available at https://www.melonomics.net/ REF= reference allele in …
				Resistant	Resistant	Susceptible	Susceptible	Susceptible	Susceptible	Susceptible
CHROM	POS	REF	ALT	8	4	11	17	14	7	4B	RC	WM-7	IMPACT	GENE
chr01	33821	A	C	B	B	B	B	B	B	B	A	B	MODIFIER	MELO3C018406.2.1-gene
chr01	33871	A	T	B	B	B	B	B	B	B	A	B	MODIFIER	MELO3C018406.2.1-gene
chr01	34020	C	A	B	B	B	B	B	B	B	A	B	MODIFIER	MELO3C018406.2.1-gene
chr01	34053	G	A	B	B	B	B	B	B	B	A	B	MODIFIER	MELO3C018406.2.1-gene
chr01	38359	G	A	B	B	B	B	B	B	B	A	B	MODIFIER	MELO3C018407.2.1-gene
chr01	38364	C	T	B	B	B	B	B	B	B	A	B	MODIFIER	MELO3C018407.2.1-gene
chr01	38381	TG	CA	B	B	B	B	B	B	B	A	B	MODIFIER	MELO3C018407.2.1-gene
chr01	61503	G	A	B	B	B	B	B	B	B	A	B	MODIFIER	MELO3C018409.2.1-gene
chr01	115909	G	A	B	B	B	B	B	B	B	A	B	MODIFIER	MELO3C018414.2.1-gene-MELO3C018416.2.1-gene
chr01	116010	T	C	B	B	B	B	B	B	B	A	B	MODIFIER	MELO3C018414.2.1-gene-MELO3C018416.2.1-gene
chr01	140285	A	T	B	B	B	B	B	B	B	A	B	MODIFIER	MELO3C018417.2.1-gene
chr01	150499	G	C	B	B	B	B	B	B	B	A	B	MODERATE	MELO3C018420.2.1-gene
chr01	159516	T	C	B	B	B	B	B	B	B	A	B	MODERATE	MELO3C018420.2.1-gene
chr01	196286	AGCTTGG	AG	B	B	B	B	B	B	B	A	B	MODIFIER	MELO3C018428.2.1-gene
chr01	219005	A	G	B	B	B	B	B	B	B	A	B	MODIFIER	MELO3C018430.2.1-gene
chr01	219015	G	C	B	B	B	B	B	B	B	A	B	MODIFIER	MELO3C018430.2.1-gene
chr01	236961	T	G	B	B	B	B	B	B	B	A	B	MODIFIER	MELO3C018432.2.1-gene
chr01	236973	T	A	B	B	B	B	B	B	B	A	B	MODIFIER	MELO3C018432.2.1-gene
chr01	243343	G	C	B	B	B	B	B	B	B	A	B	MODIFIER	MELO3C018433.2.1-gene
chr01	243509	ACA	AA	B	B	B	B	B	B	B	A	B	MODIFIER	MELO3C018433.2.1-gene
chr01	248621	C	G	B	B	B	B	B	B	B	A	B	MODIFIER	MELO3C028579.2.1-gene
chr01	260668	T	A	B	B	B	B	B	B	B	A	B	MODIFIER	MELO3C018434.2.1-gene
chr01	260807	A	G	B	B	B	B	B	B	B	A	B	MODIFIER	MELO3C018434.2.1-gene
chr01	330029	G	T	B	B	B	B	B	B	B	A	B	MODIFIER	MELO3C018442.2.1-gene
chr01	339814	C	A	B	B	B	B	B	B	B	A	B	MODIFIER	MELO3C018444.2.1-gene
chr01	340785	C	T	B	B	B	B	B	B	B	A	B	MODIFIER	MELO3C018444.2.1-gene
chr01	373902	G	A	B	B	B	B	B	B	B	A	B	MODIFIER	MELO3C018448.2.1-gene
chr01	373961	ACCTA	ACCCTA	B	B	B	B	B	B	B	A	B	MODIFIER	MELO3C018448.2.1-gene
chr01	419661	G	A	B	B	B	B	B	B	B	A	B	MODIFIER	MELO3C018453.2.1-gene
chr01	419729	A	G	B	B	B	B	B	B	B	A	B	MODIFIER	MELO3C018453.2.1-gene
chr01	419753	G	A	B	B	B	B	B	B	B	A	B	MODIFIER	MELO3C018453.2.1-gene
chr01	463347	C	T	B	B	B	B	B	B	B	A	B	LOW	MELO3C018461.2.1-gene
chr01	470998	G	A	B	B	B	B	B	B	B	A	B	MODIFIER	MELO3C018462.2.1-gene
chr01	471016	T	A	B	B	B	B	B	B	B	A	B	MODIFIER	MELO3C018462.2.1-gene
chr01	471023	C	T	B	B	B	B	B	B	B	A	B	MODIFIER	MELO3C018462.2.1-gene
chr01	471029	T	C	B	B	B	B	B	B	B	A	B	MODIFIER	MELO3C018462.2.1-gene
chr01	478974	G	A	B	B	B	B	B	B	B	A	B	MODIFIER	MELO3C018465.2.1-gene
chr01	478985	A	C	B	B	B	B	B	B	B	A	B	MODIFIER	MELO3C018465.2.1-gene
chr01	479000	T	C	B	B	B	B	B	B	B	A	B	MODIFIER	MELO3C018465.2.1-gene
chr01	479451	C	T	B	B	B	B	B	B	B	A	B	LOW	MELO3C018465.2.1-gene
chr01	479473	C	T	B	B	B	B	B	B	B	A	B	MODERATE	MELO3C018465.2.1-gene
chr01	479595	T	C	B	B	B	B	B	B	B	A	B	LOW	MELO3C018465.2.1-gene
chr01	522385	A	G	B	B	B	B	B	B	B	A	B	MODIFIER	MELO3C018473.2.1-gene
chr01	534797	A	G	B	B	B	B	B	B	B	A	B	MODIFIER	MELO3C018475.2.1-gene
chr01	534869	A	G	B	B	B	B	B	B	B	A	B	MODIFIER	MELO3C018475.2.1-gene
chr01	534985	C	T	B	B	B	B	B	B	B	A	B	MODIFIER	MELO3C018475.2.1-gene
chr01	535015	TGAA	TGAG	B	B	B	B	B	B	B	A	B	MODIFIER	MELO3C018475.2.1-gene
chr01	535029	G	T	B	B	B	B	B	B	B	A	B	MODIFIER	MELO3C018475.2.1-gene
chr01	535037	A	C	B	B	B	B	B	B	B	A	B	MODIFIER	MELO3C018475.2.1-gene
chr01	553979	A	G	B	B	B	B	B	B	B	A	B	MODIFIER	MELO3C018477.2.1-gene
chr01	647387	G	A	B	B	B	B	B	B	B	A	B	MODIFIER	MELO3C018494.2.1-gene
chr01	647459	A	T	B	B	B	B	B	B	B	A	B	MODIFIER	MELO3C018494.2.1-gene
chr01	662497	C	G	B	B	B	B	B	B	B	A	B	MODIFIER	MELO3C018495.2.1-gene-MELO3C018496.2.1-gene
chr01	662532	T	C	B	B	B	B	B	B	B	A	B	MODIFIER	MELO3C018495.2.1-gene-MELO3C018496.2.1-gene
chr01	662603	T	A	B	B	B	B	B	B	B	A	B	MODIFIER	MELO3C018495.2.1-gene-MELO3C018496.2.1-gene
chr01	662662	T	C	B	B	B	B	B	B	B	A	B	MODIFIER	MELO3C018495.2.1-gene-MELO3C018496.2.1-gene
chr01	662767	T	C	B	B	B	B	B	B	B	A	B	MODIFIER	MELO3C018495.2.1-gene-MELO3C018496.2.1-gene
chr01	662802	A	G	B	B	B	B	B	B	B	A	B	MODIFIER	MELO3C018495.2.1-gene-MELO3C018496.2.1-gene
chr01	662879	G	A	B	B	B	B	B	B	B	A	B	MODIFIER	MELO3C018495.2.1-gene-MELO3C018496.2.1-gene
chr01	662960	A	T	B	B	B	B	B	B	B	A	B	MODIFIER	MELO3C018495.2.1-gene-MELO3C018496.2.1-gene
chr01	662977	T	G	B	B	B	B	B	B	B	A	B	MODIFIER	MELO3C018495.2.1-gene-MELO3C018496.2.1-gene
chr01	662993	T	C	B	B	B	B	B	B	B	A	B	MODIFIER	MELO3C018495.2.1-gene-MELO3C018496.2.1-gene
chr01	663540	G	A	B	B	B	B	B	B	B	A	B	MODIFIER	MELO3C018495.2.1-gene-MELO3C018496.2.1-gene
chr01	663637	T	C	B	B	B	B	B	B	B	A	B	MODIFIER	MELO3C018495.2.1-gene-MELO3C018496.2.1-gene
chr01	663678	C	T	B	B	B	B	B	B	B	A	B	MODIFIER	MELO3C018495.2.1-gene-MELO3C018496.2.1-gene
chr01	665258	CAAATAAAATTG	CAAAATAAAATTG	B	B	B	B	B	B	B	A	B	MODIFIER	MELO3C018495.2.1-gene-MELO3C018496.2.1-gene
chr01	665428	AAGTTA	AA	B	B	B	B	B	B	B	A	B	MODIFIER	MELO3C018495.2.1-gene-MELO3C018496.2.1-gene
chr01	669669	C	G	B	B	B	B	B	B	B	A	B	MODIFIER	MELO3C018495.2.1-gene-MELO3C018496.2.1-gene
chr01	669678	TA	AA,TG	B	B	B	B	B	B	B	A	B	MODIFIER	MELO3C018495.2.1-gene-MELO3C018496.2.1-gene
chr01	669818	C	T	B	B	B	B	B	B	B	A	B	MODIFIER	MELO3C018495.2.1-gene-MELO3C018496.2.1-gene
chr01	670137	A	T	B	B	B	B	B	B	B	A	B	MODIFIER	MELO3C018495.2.1-gene-MELO3C018496.2.1-gene
chr01	670302	A	C	B	B	B	B	B	B	B	A	B	MODIFIER	MELO3C018495.2.1-gene-MELO3C018496.2.1-gene
chr01	673666	T	C	B	B	B	B	B	B	B	A	B	MODIFIER	MELO3C018495.2.1-gene-MELO3C018496.2.1-gene
chr01	684932	A	T	B	B	B	B	B	B	B	A	B	MODIFIER	MELO3C018496.2.1-gene
chr01	684955	CTAAC	CTGAT,TTGAT	B	B	B	B	B	B	B	A	B	MODIFIER	MELO3C018496.2.1-gene
chr01	685015	T	C	B	B	B	B	B	B	B	A	B	MODIFIER	MELO3C018496.2.1-gene
chr01	685039	C	T	B	B	B	B	B	B	B	A	B	MODIFIER	MELO3C018496.2.1-gene
chr01	685117	TTCC	TTCT	B	B	B	B	B	B	B	A	B	MODIFIER	MELO3C018496.2.1-gene
chr01	709437	T	C	B	B	B	B	B	B	B	A	B	MODIFIER	MELO3C018501.2.1-gene
chr01	709510	A	G	B	B	B	B	B	B	B	A	B	MODIFIER	MELO3C018501.2.1-gene
chr01	709522	T	C	B	B	B	B	B	B	B	A	B	MODIFIER	MELO3C018501.2.1-gene
chr01	709612	T	C	B	B	B	B	B	B	B	A	B	MODIFIER	MELO3C018501.2.1-gene
chr01	709620	AGATTA	ACATTC,ACATTCGTCATTC	B	B	B	B	B	B	B	A	B	MODIFIER	MELO3C018501.2.1-gene
chr01	723472	GCT	ACC,ACT	B	B	B	B	B	B	B	A	B	MODIFIER	MELO3C018503.2.1-gene
chr01	723482	G	A	B	B	B	B	B	B	B	A	B	MODIFIER	MELO3C018503.2.1-gene
chr01	723526	T	C	B	B	B	B	B	B	B	A	B	MODIFIER	MELO3C018503.2.1-gene
chr01	723546	A	G	B	B	B	B	B	B	B	A	B	MODIFIER	MELO3C018503.2.1-gene
chr01	723622	A	G	B	B	B	B	B	B	B	A	B	MODIFIER	MELO3C018503.2.1-gene
chr01	723645	CGGG	CGGT,TGGT	B	B	B	B	B	B	B	A	B	MODIFIER	MELO3C018503.2.1-gene
chr01	723659	C	T	B	B	B	B	B	B	B	A	B	MODIFIER	MELO3C018503.2.1-gene
chr01	723670	G	A	B	B	B	B	B	B	B	A	B	MODIFIER	MELO3C018503.2.1-gene
chr01	733200	TTAT	TTATAT	B	B	B	B	B	B	B	A	B	HIGH	MELO3C028587.2.1-gene
chr01	733231	G	C	B	B	B	B	B	B	B	A	B	MODERATE	MELO3C028587.2.1-gene
chr01	738336	A	G	B	B	B	B	B	B	B	A	B	MODIFIER	MELO3C028587.2.1-gene
chr01	738552	T	A	B	B	B	B	B	B	B	A	B	MODIFIER	MELO3C028587.2.1-gene
chr01	738621	T	G	B	B	B	B	B	B	B	A	B	MODIFIER	MELO3C028587.2.1-gene
chr01	738723	G	T	B	B	B	B	B	B	B	A	B	MODIFIER	MELO3C028587.2.1-gene
chr01	738852	C	T	B	B	B	B	B	B	B	A	B	LOW	MELO3C018505.2.1-gene
chr01	747758	TC	CT	B	B	B	B	B	B	B	A	B	MODIFIER	MELO3C018507.2.1-gene
chr01	747782	C	T	B	B	B	B	B	B	B	A	B	MODIFIER	MELO3C018507.2.1-gene
chr01	815505	ATTTTTTTCAA	ATTTTTTTTCAA	B	B	B	B	B	B	B	A	B	MODIFIER	MELO3C018515.2.1-gene
chr01	815624	G	A	B	B	B	B	B	B	B	A	B	MODIFIER	MELO3C018515.2.1-gene
chr01	815641	TATTT	TTGAATTC,TATTC	B	B	B	B	B	B	B	A	B	MODIFIER	MELO3C018515.2.1-gene
chr01	878804	T	A	B	B	B	B	B	B	B	A	B	MODIFIER	MELO3C018521.2.1-gene
chr01	878819	G	A	B	B	B	B	B	B	B	A	B	MODIFIER	MELO3C018521.2.1-gene
chr01	879035	A	C	B	B	B	B	B	B	B	A	B	MODERATE	MELO3C018521.2.1-gene
chr01	909423	TAAGC	TAGC	B	B	B	B	B	B	B	A	B	MODIFIER	MELO3C018524.2.1-gene
chr01	909483	T	G	B	B	B	B	B	B	B	A	B	MODIFIER	MELO3C018524.2.1-gene
chr01	913113	G	A	B	B	B	B	B	B	B	A	B	LOW	MELO3C018524.2.1-gene
chr01	967062	G	T	B	B	B	B	B	B	B	A	B	MODIFIER	MELO3C018532.2.1-gene
chr01	1004149	T	C	H	B	H	H	H	H	B	A	B	MODIFIER	MELO3C018533.2.1-gene
chr01	1004416	A	G	H	B	H	H	H	H	B	A	B	MODIFIER	MELO3C018533.2.1-gene
chr01	1007417	A	G	H	B	H	H	H	H	B	A	B	MODIFIER	MELO3C018536.2.1-gene
chr01	1020455	A	C	H	B	H	H	H	H	B	A	B	MODERATE	MELO3C018538.2.1-gene
chr01	1020491	C	A	H	B	H	H	H	H	B	A	B	MODERATE	MELO3C018538.2.1-gene
chr01	1020524	A	G	H	B	H	H	H	H	B	A	B	MODERATE	MELO3C018538.2.1-gene
chr01	1020572	A	C	H	B	H	H	H	H	B	A	B	MODERATE	MELO3C018538.2.1-gene
chr01	1020599	GTTGG	GTAATTGG	H	B	H	H	H	H	B	A	B	MODIFIER	MELO3C018537.2.1-gene
chr01	1037074	C	T	H	B	H	H	H	H	B	A	B	LOW	MELO3C018541.2.1-gene
chr01	1037173	G	C	H	B	H	H	H	H	B	A	B	LOW	MELO3C018541.2.1-gene
chr01	1042621	A	G	H	B	H	H	H	H	B	A	B	MODIFIER	MELO3C018544.2.1-gene
chr01	1042656	TAAACT	TAACT	H	B	H	H	H	H	B	A	B	MODIFIER	MELO3C018544.2.1-gene
chr01	1052098	ATT	GGC	B	B	B	B	B	B	B	A	B	MODERATE	MELO3C018547.2.1-gene
chr01	1055354	T	A	H	B	H	H	H	H	B	A	B	MODIFIER	MELO3C018547.2.1-gene
chr01	1055540	CATA	CATATA	H	B	H	H	H	H	B	A	B	MODIFIER	MELO3C018547.2.1-gene
chr01	1076112	CTG	CTATG	H	H	H	H	H	H	B	A	B	MODIFIER	MELO3C018550.2.1-gene
chr01	1106853	T	C	H	H	H	H	H	H	B	A	B	MODIFIER	MELO3C018554.2.1-gene
chr01	1107015	G	C	H	H	H	H	H	H	B	A	B	MODERATE	MELO3C018553.2.1-gene
chr01	1122477	T	C	H	H	H	H	H	H	B	A	B	MODIFIER	MELO3C018559.2.1-gene
chr01	1126969	T	C	H	H	H	H	H	H	B	A	B	MODIFIER	MELO3C018558.2.1-gene
chr01	1142314	T	A	A	H	B	H	B	H	B	A	B	MODIFIER	MELO3C018560.2.1-gene
chr01	1147378	A	C	H	H	H	H	H	B	B	A	B	MODERATE	MELO3C018562.2.1-gene
chr01	1165336	T	C	H	H	H	H	H	B	B	A	B	MODIFIER	MELO3C028580.2.1-gene
chr01	1175160	G	A	H	H	H	H	H	B	B	A	B	MODIFIER	MELO3C018568.2.1-gene
chr01	1175212	A	G	H	H	H	H	H	B	B	A	B	MODIFIER	MELO3C018568.2.1-gene
chr01	1175220	C	T	H	H	H	H	H	B	B	A	B	MODIFIER	MELO3C018568.2.1-gene
chr01	1175259	C	T	H	H	H	H	H	B	B	A	B	MODIFIER	MELO3C018568.2.1-gene
chr01	1175266	A	G	H	H	H	H	H	B	B	A	B	MODIFIER	MELO3C018568.2.1-gene
chr01	1190112	T	C	H	H	H	H	A	B	B	A	B	LOW	MELO3C018570.2.1-gene
chr01	1207382	A	G	H	H	H	H	H	B	B	A	B	MODIFIER	MELO3C018571.2.1-gene
chr01	1207779	G	A	A	A	H	H	A	B	B	A	B	MODIFIER	MELO3C018571.2.1-gene
chr01	1222311	C	T	H	H	H	H	H	B	B	A	B	MODIFIER	MELO3C018574.2.1-gene
chr01	1222331	T	C	H	H	H	H	H	B	B	A	B	MODIFIER	MELO3C018574.2.1-gene
chr01	1243170	T	C	H	H	H	H	H	B	B	A	B	MODIFIER	MELO3C028599.2.1-gene
chr01	1257903	A	C	H	H	H	B	B	B	B	A	B	MODIFIER	MELO3C018577.2.1-gene
chr01	1258000	T	C	H	H	H	B	B	B	B	A	B	MODIFIER	MELO3C018577.2.1-gene
chr01	1258008	A	G	H	H	H	B	B	B	B	A	B	MODIFIER	MELO3C018577.2.1-gene
chr01	1258018	A	G	H	H	H	B	B	B	B	A	B	MODIFIER	MELO3C018577.2.1-gene
chr01	1258047	T	A	H	H	H	B	B	B	B	A	B	MODIFIER	MELO3C018578.2.1-gene
chr01	1258056	G	A	H	H	H	B	B	B	B	A	B	MODIFIER	MELO3C018578.2.1-gene
chr01	1276633	A	T	H	H	H	H	H	B	B	A	B	MODIFIER	MELO3C018582.2.1-gene
chr01	1285936	C	T	H	H	H	H	H	B	B	A	B	MODIFIER	MELO3C018583.2.1-gene
chr01	1285986	A	C	H	H	H	H	H	B	B	A	B	MODIFIER	MELO3C018583.2.1-gene
chr01	1297248	A	G	H	H	H	H	H	B	B	A	B	MODIFIER	MELO3C028595.2.1-gene
chr01	1297297	GAAAAATATAAG	GAAAATATAAG	H	H	H	H	H	B	B	A	B	MODIFIER	MELO3C028595.2.1-gene
chr01	1297331	T	A	H	H	H	H	H	B	B	A	B	MODIFIER	MELO3C028595.2.1-gene
chr01	1297362	CGC	GGT,CGT	H	H	H	H	H	B	B	A	B	MODIFIER	MELO3C028595.2.1-gene
chr01	1297442	AC	GT,AT	H	H	H	H	H	B	B	A	B	MODIFIER	MELO3C028595.2.1-gene
chr01	1312619	ATTTTTCTTAG	ATTTTCTTAG	H	H	H	H	H	B	B	A	B	MODIFIER	MELO3C028597.2.1-gene
chr01	1369021	C	T	H	H	H	H	H	B	B	A	B	MODIFIER	MELO3C018593.2.1-gene
chr01	1369072	GTTTTTTTTTAAG	GTTTTTTTTAAG	H	H	H	H	H	B	B	A	B	MODIFIER	MELO3C018593.2.1-gene
chr01	1369238	CAC	CAGTAC	H	H	H	H	H	B	B	A	B	MODIFIER	MELO3C018593.2.1-gene
chr01	1413564	GAAAAAAAAGACT	GAAAAAAAGACT	H	H	H	H	H	B	B	A	B	MODIFIER	MELO3C018600.2.1-gene-MELO3C018602.2.1-gene
chr01	1413784	G	A	H	H	H	H	H	B	B	A	B	MODIFIER	MELO3C018600.2.1-gene-MELO3C018602.2.1-gene
chr01	1426513	A	T	H	H	H	H	H	B	B	A	B	MODIFIER	MELO3C018600.2.1-gene-MELO3C018602.2.1-gene
chr01	1426618	G	A	H	H	H	H	H	B	B	A	B	MODIFIER	MELO3C018600.2.1-gene-MELO3C018602.2.1-gene
chr01	1426735	G	A	H	H	H	H	H	B	B	A	B	MODIFIER	MELO3C018600.2.1-gene-MELO3C018602.2.1-gene
chr01	1426803	G	T	H	H	H	H	H	B	B	A	B	MODIFIER	MELO3C018600.2.1-gene-MELO3C018602.2.1-gene
chr01	1430612	GCTTTTTTTTTTTTTTTTTTTGTGGTTTGAAGC	GATTTTTTTTTTTTTTTTTTTGTGGTTTGAAGC	A	H	A	B	H	A	B	A	B	MODIFIER	MELO3C018600.2.1-gene-MELO3C018602.2.1-gene
chr01	1453979	C	T	H	H	H	H	H	B	B	A	B	MODIFIER	MELO3C018603.2.1-gene
chr01	1454924	G	T	H	H	H	H	H	B	B	A	B	MODIFIER	MELO3C018603.2.1-gene
chr01	1455162	G	A	H	H	H	H	H	B	B	A	B	MODIFIER	MELO3C018603.2.1-gene
chr01	1476203	A	G	H	H	H	H	H	B	B	A	B	MODIFIER	MELO3C018604.2.1-gene
chr01	1485357	G	A	H	H	H	H	H	B	B	A	B	LOW	MELO3C018604.2.1-gene
chr01	1485387	A	G	H	H	H	H	H	B	B	A	B	LOW	MELO3C018604.2.1-gene
chr01	1501292	C	T	H	H	H	H	H	B	B	A	B	LOW	MELO3C018608.2.1-gene
chr01	1506880	T	C	H	H	H	H	H	B	B	A	B	MODIFIER	MELO3C018609.2.1-gene
chr01	1571796	A	G	H	H	H	H	H	B	B	A	B	MODIFIER	MELO3C018619.2.1-gene
chr01	1575280	T	A	H	H	H	H	H	B	B	A	B	MODIFIER	MELO3C028606.2.1-gene
chr01	1575305	A	G	H	H	H	H	H	B	B	A	B	MODIFIER	MELO3C028606.2.1-gene
chr01	1581380	GTTTTTTTTTTCTTCCA	GTTTTTTTTTCTTCCA,GTTTTTTTTTTTCTTCCA	H	H	H	H	H	B	B	H	B	MODIFIER	MELO3C018619.2.1-gene
chr01	1581466	T	C	H	H	H	H	H	B	B	A	B	MODIFIER	MELO3C018619.2.1-gene
chr01	1581533	G	A	H	H	H	H	H	B	B	A	B	MODIFIER	MELO3C018619.2.1-gene
chr01	1581551	TGT	TGAGT	H	H	H	H	H	B	B	A	B	MODIFIER	MELO3C018619.2.1-gene
chr01	1581572	A	G	H	H	H	H	H	B	B	A	B	MODIFIER	MELO3C018619.2.1-gene
chr01	1581611	G	C	H	H	H	H	H	B	B	A	B	MODERATE	MELO3C018621.2.1-gene
chr01	1612268	C	T	H	H	H	H	H	B	B	A	B	MODIFIER	MELO3C018626.2.1-gene
chr01	1612276	C	T	H	H	H	H	H	B	B	A	B	MODIFIER	MELO3C018626.2.1-gene
chr01	1612530	A	G	H	H	H	H	H	B	B	A	B	MODIFIER	MELO3C018626.2.1-gene
chr01	1623049	CA	TG,CG	H	H	H	H	H	B	B	A	B	MODIFIER	MELO3C018627.2.1-gene
chr01	1623084	AGGAA	AGAA	H	H	H	H	H	B	B	A	B	MODIFIER	MELO3C018627.2.1-gene
chr01	1638574	A	C	H	H	H	H	H	B	H	A	B	MODIFIER	MELO3C018631.2.1-gene
chr01	1638581	AA	GG,AG	H	H	H	H	H	B	H	A	B	MODIFIER	MELO3C018631.2.1-gene
chr01	1638587	C	A	H	H	H	H	H	B	H	A	B	MODIFIER	MELO3C018631.2.1-gene
chr01	1638613	C	A	H	H	H	H	H	B	H	A	B	MODIFIER	MELO3C018631.2.1-gene
chr01	1638641	A	G	H	H	H	H	H	B	H	A	B	MODIFIER	MELO3C018631.2.1-gene
chr01	1638646	C	G	H	H	H	H	H	B	H	A	B	MODIFIER	MELO3C018631.2.1-gene
chr01	1638681	T	A	H	H	H	H	H	B	H	A	B	MODIFIER	MELO3C018631.2.1-gene
chr01	1638692	G	A	H	H	H	H	H	B	H	A	B	MODIFIER	MELO3C018631.2.1-gene
chr01	1667917	GAATT	GATT	H	H	H	H	H	B	H	A	B	MODIFIER	MELO3C018635.2.1-gene
chr01	1667927	G	A	H	H	H	H	H	B	H	A	B	MODIFIER	MELO3C018635.2.1-gene
chr01	1667934	G	T	H	H	H	H	H	B	H	A	B	MODIFIER	MELO3C018635.2.1-gene
chr01	1667955	ATTTT	ACTTA,ACTTAA	H	H	H	H	H	B	H	A	B	MODIFIER	MELO3C018635.2.1-gene
chr01	1668024	A	G	H	H	H	H	H	B	H	A	B	MODIFIER	MELO3C018635.2.1-gene
chr01	1668033	G	A	H	H	H	H	H	B	H	A	B	MODIFIER	MELO3C018635.2.1-gene
chr01	1668042	GTGCTTAC	GTGCTTAG,TTGTTTAG	H	H	H	H	H	B	H	A	B	MODIFIER	MELO3C018635.2.1-gene
chr01	1668091	GA	CA,CG	H	H	H	H	H	B	H	A	B	MODIFIER	MELO3C018635.2.1-gene
chr01	1701955	A	G	H	H	H	H	H	B	H	A	B	MODIFIER	MELO3C018637.2.1-gene
chr01	1702006	A	G	H	H	H	H	H	B	H	A	B	MODIFIER	MELO3C018637.2.1-gene
chr01	1702099	CAAAG	AAAAT	A	A	A	A	A	A	A	A	H	MODIFIER	MELO3C018637.2.1-gene
chr01	1702121	CAATGAC	CAACGC,CAACGAC	H	H	H	H	H	B	H	A	B	MODIFIER	MELO3C018637.2.1-gene
chr01	1717853	G	A	H	H	H	H	H	B	H	A	B	MODIFIER	MELO3C018640.2.1-gene
chr01	1761391	T	C	H	H	H	H	B	B	H	A	B	LOW	MELO3C018645.2.1-gene
chr01	1775176	A	G	H	H	H	H	H	B	H	A	B	MODIFIER	MELO3C018646.2.1-gene
chr01	1775521	C	T	H	H	H	H	H	B	H	A	B	MODIFIER	MELO3C018646.2.1-gene
chr01	1795593	C	T	H	H	H	H	H	B	H	A	B	MODIFIER	MELO3C018648.2.1-gene
chr01	1799570	C	T	H	H	H	H	H	B	H	A	B	MODIFIER	MELO3C018648.2.1-gene-MELO3C018651.2.1-gene
chr01	1799601	C	T	H	H	H	H	H	B	H	A	B	MODIFIER	MELO3C018648.2.1-gene-MELO3C018651.2.1-gene
chr01	1809045	CTTTTTCA	CTTTCA	B	B	B	B	B	B	B	A	B	MODIFIER	MELO3C018648.2.1-gene-MELO3C018651.2.1-gene
chr01	1811965	C	T	H	H	H	H	H	B	H	A	B	MODIFIER	MELO3C018648.2.1-gene-MELO3C018651.2.1-gene
chr01	1844625	T	C	H	H	H	H	H	B	H	A	B	MODIFIER	MELO3C028585.2.1-gene
chr01	1844652	T	C	H	H	H	H	H	B	H	A	B	MODIFIER	MELO3C028585.2.1-gene
chr01	1844688	A	G	H	H	H	H	H	B	H	A	B	MODIFIER	MELO3C028585.2.1-gene
chr01	1845222	C	A	H	H	H	H	H	B	H	A	B	MODIFIER	MELO3C018656.2.1-gene
chr01	1901038	CAAA	GGAC,CAAC	H	H	H	H	H	B	H	A	B	MODIFIER	MELO3C018661.2.1-gene
chr01	1901208	G	A	H	H	H	H	H	B	H	A	B	MODIFIER	MELO3C018661.2.1-gene
chr01	1975081	C	G	H	H	H	H	H	B	H	A	B	LOW	MELO3C018667.2.1-gene
chr01	1984188	C	T	H	H	H	H	H	B	H	A	B	MODIFIER	MELO3C018670.2.1-gene
chr01	2013763	A	G	H	H	H	H	H	B	H	A	B	MODIFIER	MELO3C018672.2.1-gene
chr01	2013796	G	T	H	H	H	H	H	B	H	A	B	MODIFIER	MELO3C018672.2.1-gene
chr01	2013920	GGA	GGATCGA	H	H	H	H	H	B	H	A	B	MODIFIER	MELO3C018672.2.1-gene
chr01	2029140	T	A	H	H	H	H	H	B	H	A	B	LOW	MELO3C018674.2.1-gene
chr01	2030847	G	C	H	H	H	H	H	B	H	A	B	MODIFIER	MELO3C018674.2.1-gene
chr01	2032650	T	C	H	H	H	H	H	B	H	A	B	MODIFIER	MELO3C018674.2.1-gene
chr01	2032700	C	G	H	H	H	H	H	B	H	A	B	MODIFIER	MELO3C018674.2.1-gene
chr01	2032705	TCCC	TCA	H	H	H	H	H	B	H	A	B	MODIFIER	MELO3C018674.2.1-gene
chr01	2032816	C	T	H	H	H	H	H	B	H	A	B	MODIFIER	MELO3C018674.2.1-gene
chr01	2032833	C	T	H	H	H	H	H	B	H	A	B	MODIFIER	MELO3C018674.2.1-gene
chr01	2062147	A	C	B	B	B	B	B	B	B	A	B	MODIFIER	MELO3C018679.2.1-gene
chr01	2062165	CTAACTA	TTAACAACACTCATCACTAACAACTA,TTAACAACACTCATCACTAACTACTA	H	B	B	B	H	B	H	A	B	MODIFIER	MELO3C018679.2.1-gene
chr01	2062174	A	C	H	H	H	H	H	B	H	A	B	MODIFIER	MELO3C018679.2.1-gene
chr01	2062189	GC	TT	H	H	H	H	H	B	H	A	B	MODIFIER	MELO3C018679.2.1-gene
chr01	2062200	ACAA	GTAA,GTAG	H	H	H	H	H	B	H	A	B	MODIFIER	MELO3C018679.2.1-gene
chr01	2062221	GT	AC,AT	H	H	H	H	H	B	H	A	B	MODIFIER	MELO3C018679.2.1-gene
chr01	2062253	G	C	H	H	H	H	H	B	H	A	B	MODIFIER	MELO3C018679.2.1-gene
chr01	2074304	A	G	H	A	H	H	H	B	H	A	B	LOW	MELO3C018679.2.1-gene
chr01	2101775	G	A	H	H	H	H	H	B	H	A	B	MODIFIER	MELO3C018681.2.1-gene
chr01	2101795	TGA	TAGA	H	H	H	H	H	B	H	A	B	MODIFIER	MELO3C018681.2.1-gene
chr01	2101801	TTATATATATG	TTATATATATATG	H	H	H	H	H	B	H	A	B	MODIFIER	MELO3C018681.2.1-gene
chr01	2101841	G	A	H	H	H	H	H	B	H	A	B	MODIFIER	MELO3C018682.2.1-gene
chr01	2101985	T	C	H	H	H	H	H	B	H	A	B	MODIFIER	MELO3C018682.2.1-gene
chr01	2102019	T	C	H	H	H	H	H	B	H	A	B	MODIFIER	MELO3C018682.2.1-gene
chr01	2132610	ATTTTTTTAAATTTG	ATTTTTTAAATTTG	B	B	B	B	B	B	B	A	B	MODIFIER	MELO3C018686.2.1-gene
chr01	2132687	G	A	B	B	B	B	B	B	B	A	B	MODIFIER	MELO3C018686.2.1-gene
chr01	2132711	G	A	B	B	B	B	B	B	B	A	B	MODIFIER	MELO3C018686.2.1-gene
chr01	2145370	C	T	H	H	H	H	H	B	H	A	B	MODIFIER	MELO3C018687.2.1-gene
chr01	2145561	G	A	H	H	H	H	H	B	H	A	B	MODIFIER	MELO3C018687.2.1-gene
chr01	2150457	A	T	H	H	H	H	H	B	H	A	B	MODIFIER	MELO3C018688.2.1-gene
chr01	2181646	T	C	H	H	H	H	H	B	H	A	B	MODIFIER	MELO3C018694.2.1-gene
chr01	2181793	CTTTTAAC	CTTTAAC	H	H	H	H	H	B	H	A	B	MODIFIER	MELO3C018694.2.1-gene
chr01	2181808	G	A	H	H	H	H	H	B	H	A	B	MODIFIER	MELO3C018694.2.1-gene
chr01	2181875	GAAAAAAAAAGTT	GAAAAAAAAAAGTT,GAAAAAAAAAAAGTT	H	H	H	H	H	B	H	H	B	MODIFIER	MELO3C018694.2.1-gene
chr01	2186492	A	G	H	H	H	H	H	B	H	A	B	LOW	MELO3C018694.2.1-gene
chr01	2186529	T	C	H	H	H	H	H	B	H	A	B	LOW	MELO3C018694.2.1-gene
chr01	2205183	A	T	H	H	H	H	H	B	H	A	B	MODERATE	MELO3C018697.2.1-gene
chr01	2205220	T	G	H	H	H	H	H	B	H	A	B	MODERATE	MELO3C018697.2.1-gene
chr01	2205386	T	C	H	H	H	H	H	B	H	A	B	MODIFIER	MELO3C018695.2.1-gene
chr01	2205661	CGC	CGAACTACGTGACAACTGC	H	H	H	H	H	B	H	A	B	MODIFIER	MELO3C018697.2.1-gene
chr01	2224463	T	G	A	B	H	B	B	B	H	A	B	MODIFIER	MELO3C018700.2.1-gene
chr01	2233772	CTACCTG	CG	H	H	H	H	H	B	H	A	B	HIGH	MELO3C018701.2.1-gene
chr01	2233836	T	C	H	H	H	H	H	B	H	A	B	LOW	MELO3C018701.2.1-gene
chr01	2233954	ACTAAAT	ACTAAATAAAT	H	H	H	H	H	B	A	A	B	MODIFIER	MELO3C018700.2.1-gene
chr01	2234033	G	T	H	H	H	H	H	B	H	A	B	MODIFIER	MELO3C018700.2.1-gene
chr01	2234083	T	A	H	H	H	H	H	B	H	A	B	MODERATE	MELO3C018701.2.1-gene
chr01	2234224	T	C	H	H	H	H	H	B	H	A	B	LOW	MELO3C018701.2.1-gene
chr01	2234404	CACG	TACA,TACG	H	H	H	H	H	B	H	A	B	LOW	MELO3C018701.2.1-gene
chr01	2240793	G	T	H	H	H	H	H	B	H	A	B	MODIFIER	MELO3C018704.2.1-gene
chr01	2240815	GATTTTTTTTTCGTTA	GATTTTTTTTTTCGTTA,GATTTTTTTTTTTCGTTA	H	H	H	H	H	B	H	H	B	MODIFIER	MELO3C018704.2.1-gene
chr01	2247847	A	T	H	H	H	H	H	B	H	A	B	MODIFIER	MELO3C018704.2.1-gene
chr01	2247939	T	A	H	H	H	H	H	B	H	A	B	MODIFIER	MELO3C018704.2.1-gene
chr01	2247951	AGGTA	AGGGTA	H	H	H	H	H	B	H	A	B	MODIFIER	MELO3C018704.2.1-gene
chr01	2248001	A	G	H	B	H	H	H	B	H	A	B	MODIFIER	MELO3C018704.2.1-gene
chr01	2261058	C	A	H	H	H	H	H	B	H	A	B	MODIFIER	MELO3C018707.2.1-gene
chr01	2261142	A	C	H	H	H	H	H	B	H	A	B	MODIFIER	MELO3C018707.2.1-gene
chr01	2336062	C	T	H	H	H	H	H	B	H	A	B	MODERATE	MELO3C018717.2.1-gene
chr01	2365391	A	C	H	H	H	H	H	B	H	A	B	MODIFIER	MELO3C018719.2.1-gene-MELO3C018720.2.1-gene
chr01	2390847	T	C	H	H	H	H	H	B	H	A	B	MODERATE	MELO3C018721.2.1-gene
chr01	2390872	G	A	H	H	H	H	H	B	H	A	B	LOW	MELO3C018721.2.1-gene
chr01	2391435	T	C	H	H	H	H	H	B	H	A	B	LOW	MELO3C018721.2.1-gene
chr01	2391516	T	G	H	H	H	H	H	B	H	A	B	LOW	MELO3C018721.2.1-gene
chr01	2430353	C	T	H	H	H	H	H	B	H	A	B	MODIFIER	MELO3C018724.2.1-gene
chr01	2430398	T	A	H	H	H	H	H	B	H	A	B	MODIFIER	MELO3C018724.2.1-gene
chr01	2430499	A	G	H	H	H	H	H	B	H	A	B	MODIFIER	MELO3C018724.2.1-gene
chr01	2432781	A	C	H	H	H	H	H	B	H	A	B	MODIFIER	MELO3C018726.2.1-gene
chr01	2432816	TAAAAAAATGT	TAAAAAATGT,TAAAAAATGTT	H	H	H	H	H	B	H	A	B	MODIFIER	MELO3C018726.2.1-gene
chr01	2432917	GAAAAAAATTAATG	GAAAAAAATAAATG,GAAAAAATTAATG	B	H	H	H	H	B	H	A	B	MODIFIER	MELO3C018726.2.1-gene
chr01	2432946	A	C	B	H	H	H	H	B	H	A	B	MODIFIER	MELO3C018726.2.1-gene
chr01	2433069	TAATAATAAATAAAAATAAAAATATATTAAG	TAATAATGAATAATAAATAAAAATAAAATATATTAAG	B	H	H	H	H	B	H	A	B	MODIFIER	MELO3C018726.2.1-gene
chr01	2544400	TAGTGAGTGA	TAGTGAGTGAGTGA	H	H	H	H	H	B	H	A	B	MODIFIER	MELO3C018743.2.1-gene
chr01	2556923	T	C	B	B	B	B	B	B	B	A	B	MODIFIER	MELO3C018744.2.1-gene
chr01	2556929	G	A	B	B	B	B	B	B	B	A	B	MODIFIER	MELO3C018744.2.1-gene
chr01	2556939	C	T	B	B	B	B	B	B	B	A	B	MODIFIER	MELO3C018744.2.1-gene
chr01	2556953	TAAAAAAAACAAACTC	TAAAAAAAGCAAACTC	B	H	B	B	B	B	B	A	B	MODIFIER	MELO3C018744.2.1-gene
chr01	2557004	CAGTGA	CA	B	B	B	B	B	B	B	A	B	MODIFIER	MELO3C018744.2.1-gene
chr01	2557027	C	A	B	B	B	B	B	B	B	A	B	MODIFIER	MELO3C018744.2.1-gene
chr01	2573514	C	A	H	H	H	H	H	B	H	A	B	MODIFIER	MELO3C018747.2.1-gene
chr01	2573541	T	C	H	H	H	H	H	B	H	A	B	MODIFIER	MELO3C018747.2.1-gene
chr01	2573548	TAAAAAAAACTC	TAAAAAAAACTT,TAAAAAAAAAACTT,TAAAAAAAAAAACTT	H	H	H	H	H	B	H	A	B	MODIFIER	MELO3C018747.2.1-gene
chr01	2573651	T	C	H	H	H	H	H	B	H	A	B	MODIFIER	MELO3C018747.2.1-gene
chr01	2598269	CA	TC,CC	H	H	H	H	H	B	H	A	B	MODERATE	MELO3C018752.2.1-gene
chr01	2599893	A	G	H	H	H	H	H	B	H	A	B	MODIFIER	MELO3C018754.2.1-gene
chr01	2600020	G	A	H	H	H	H	H	B	H	A	B	MODIFIER	MELO3C018754.2.1-gene
chr01	2600177	G	T	H	H	H	H	H	B	H	A	B	MODIFIER	MELO3C018754.2.1-gene
chr01	2600240	A	T	H	H	H	H	H	B	H	A	B	MODIFIER	MELO3C018754.2.1-gene
chr01	2600248	C	T	H	H	H	H	H	B	H	A	B	MODIFIER	MELO3C018754.2.1-gene
chr01	2600310	G	A	H	H	H	H	H	B	H	A	B	MODIFIER	MELO3C018754.2.1-gene
chr01	2600321	G	A	H	H	H	H	H	B	H	A	B	MODIFIER	MELO3C018754.2.1-gene
chr01	2600332	A	G	H	H	H	H	H	B	H	A	B	MODIFIER	MELO3C018754.2.1-gene
chr01	2600346	T	C	H	H	H	H	H	B	H	A	B	MODIFIER	MELO3C018754.2.1-gene
chr01	2600390	C	T	H	H	H	H	H	B	H	A	B	MODIFIER	MELO3C018754.2.1-gene
chr01	2609375	A	G	H	H	H	H	H	B	H	A	B	LOW	MELO3C018756.2.1-gene
chr01	2643729	CGAAATACGT	AGAAATACGT,CT	H	H	H	H	H	B	H	A	B	HIGH	MELO3C018761.2.1-gene
chr01	2654707	G	T	B	B	B	B	B	B	B	A	B	MODIFIER	MELO3C018762.2.1-gene
chr01	2739581	T	C	H	H	H	H	H	B	H	A	B	MODIFIER	MELO3C028590.2.1-gene
chr01	2739766	ATTTTTCTG	ATTTGTCTA,TTTTGTCTA	H	H	H	H	H	B	H	A	B	MODIFIER	MELO3C028590.2.1-gene
chr01	2739792	AA	GC,AC	H	H	H	H	H	B	H	A	B	MODIFIER	MELO3C028590.2.1-gene
chr01	2739833	C	T	H	H	H	H	H	B	H	A	B	MODIFIER	MELO3C028590.2.1-gene
chr01	2746480	AATT	TATG,TATT	H	H	H	H	H	B	H	A	B	MODIFIER	MELO3C028644.2.1-gene
chr01	2746539	TTATATATTC	TTATTC	H	H	H	H	H	B	H	A	B	MODIFIER	MELO3C028644.2.1-gene
chr01	2761521	C	T	H	H	H	H	H	B	H	A	B	LOW	MELO3C018778.2.1-gene
chr01	2774758	T	C	H	H	H	H	H	B	H	A	B	MODERATE	MELO3C018781.2.1-gene
chr01	2774826	GAG	CAG	H	H	H	H	H	B	H	A	B	MODERATE	MELO3C018781.2.1-gene
chr01	2774864	G	A	H	H	H	H	H	B	H	A	B	LOW	MELO3C018781.2.1-gene
chr01	2776127	TAACAACAACAT	TAACAACAT	H	H	H	H	H	B	H	A	B	MODIFIER	MELO3C018782.2.1-gene
chr01	2776424	T	C	H	H	H	H	H	B	H	A	B	MODIFIER	MELO3C018781.2.1-gene
chr01	2778221	T	G	H	H	H	H	H	B	H	A	B	MODIFIER	MELO3C018781.2.1-gene
chr01	2780496	C	G	H	H	H	H	H	B	H	A	B	MODIFIER	MELO3C018781.2.1-gene
chr01	2780543	T	A	H	H	H	H	H	B	H	A	B	MODIFIER	MELO3C018781.2.1-gene
chr01	2780814	GTCTTCTTCTTCTTCA	GTCTTCTTCTTCTTCTTCTTCTTCA	H	A	A	H	A	B	A	A	B	MODIFIER	MELO3C018781.2.1-gene
chr01	2781093	A	G	H	A	H	H	A	B	A	A	B	MODIFIER	MELO3C018782.2.1-gene
chr01	2781853	G	A	H	H	H	H	H	B	H	A	B	MODERATE	MELO3C018782.2.1-gene
chr01	2805200	C	T	H	H	H	H	H	B	H	A	B	MODIFIER	MELO3C027922.2.1-gene
chr01	2805236	ATTG	GTTA	H	H	H	H	H	B	H	A	B	MODIFIER	MELO3C027922.2.1-gene
chr01	2805281	G	T	H	H	H	H	H	B	H	A	B	MODIFIER	MELO3C027922.2.1-gene
chr01	2805334	C	T	H	H	H	H	H	B	H	A	B	MODIFIER	MELO3C027922.2.1-gene
chr01	2805378	TAAAAGAT	TAT	H	H	H	H	H	B	H	A	B	MODIFIER	MELO3C027922.2.1-gene
chr01	2805437	ATTTCA	ATTTTCA	H	H	H	H	H	B	H	A	B	MODIFIER	MELO3C027922.2.1-gene
chr01	2805455	A	C	H	H	H	H	H	B	H	A	B	MODIFIER	MELO3C027922.2.1-gene
chr01	2805465	ATTTTTTTAATG	ATTTTTAAATG,ATTTTTTAATG	H	H	H	H	H	B	H	A	B	MODIFIER	MELO3C027922.2.1-gene
chr01	2836654	T	A	H	H	H	H	H	B	H	A	B	MODIFIER	MELO3C018791.2.1-gene
chr01	2836734	C	T	H	H	H	H	H	B	H	A	B	MODIFIER	MELO3C018791.2.1-gene
chr01	2836858	C	T	H	H	H	H	H	B	H	A	B	MODIFIER	MELO3C018791.2.1-gene
chr01	2836883	C	T	H	H	H	H	H	B	H	A	B	MODIFIER	MELO3C018791.2.1-gene
chr01	2841449	A	G	H	B	B	B	B	B	B	A	B	MODIFIER	MELO3C018791.2.1-gene
chr01	2859112	G	A	H	H	H	H	H	B	H	A	B	MODIFIER	MELO3C018794.2.1-gene
chr01	2877095	CAAAC	AAAAT,CAAAT	B	B	H	H	H	B	H	A	B	MODIFIER	MELO3C018798.2.1-gene
chr01	2877122	CAAA	CAAG,TAAG	B	B	H	H	H	B	H	A	B	MODIFIER	MELO3C018799.2.1-gene
chr01	2877146	T	C	B	B	H	H	H	B	H	A	B	MODIFIER	MELO3C018799.2.1-gene
chr01	2877201	T	C	B	B	H	H	H	B	H	A	B	MODIFIER	MELO3C018799.2.1-gene
chr01	2877259	ATTC	GTTC,GTTA	B	B	H	H	H	B	H	A	B	MODIFIER	MELO3C018799.2.1-gene
chr01	2877306	G	A	B	B	H	H	H	B	H	A	B	MODIFIER	MELO3C018799.2.1-gene
chr01	2877323	T	A	B	B	H	H	H	B	H	A	B	MODIFIER	MELO3C018799.2.1-gene
chr01	2881083	T	A	H	H	H	H	H	B	H	A	B	MODERATE	MELO3C018800.2.1-gene
chr01	2889345	A	C	H	H	H	H	H	B	H	A	B	MODIFIER	MELO3C018802.2.1-gene
chr01	2889362	AGGCA	AGCA	H	H	H	H	H	B	H	A	B	MODIFIER	MELO3C018802.2.1-gene
chr01	2889427	A	G	H	H	H	H	H	B	H	A	B	MODIFIER	MELO3C018802.2.1-gene
chr01	3049462	G	C	H	H	H	B	B	B	H	A	B	MODIFIER	MELO3C018818.2.1-gene
chr01	3051594	G	C	H	H	H	B	B	B	H	A	B	MODIFIER	MELO3C018818.2.1-gene
chr01	3051657	A	G	H	H	H	B	B	B	H	A	B	MODIFIER	MELO3C018818.2.1-gene
chr01	3052184	C	A	B	B	B	B	B	B	B	H	B	MODIFIER	MELO3C018818.2.1-gene
chr01	3073603	C	T	H	H	H	B	B	B	H	A	B	LOW	MELO3C018820.2.1-gene
chr01	3101303	CCTATATATATATATTG	CCTATATATATATATATTG	H	H	H	B	B	H	H	A	B	MODIFIER	MELO3C018822.2.1-gene
chr01	3101376	T	C	H	H	H	B	B	B	H	A	B	MODIFIER	MELO3C018822.2.1-gene
chr01	3180562	G	C	H	B	A	B	B	B	H	A	B	MODIFIER	MELO3C018828.2.1-gene
chr01	3205756	AAT	GAC	H	H	H	B	B	B	H	A	B	MODIFIER	MELO3C018834.2.1-gene
chr01	3322156	G	A	H	H	H	B	B	B	H	A	B	MODIFIER	MELO3C018848.2.1-gene
chr01	3333363	T	C	H	H	H	B	B	B	H	A	B	MODERATE	MELO3C018850.2.1-gene
chr01	3336534	A	T	H	H	H	B	B	B	H	A	B	LOW	MELO3C018851.2.1-gene
chr01	3336652	C	A	H	H	H	B	B	B	H	A	B	MODERATE	MELO3C018851.2.1-gene
chr01	3336808	T	A	H	H	H	B	B	B	H	A	B	MODERATE	MELO3C018851.2.1-gene
chr01	3344039	A	G	H	H	H	B	B	B	H	A	B	LOW	MELO3C018853.2.1-gene
chr01	3344044	T	C	H	H	H	B	B	B	H	A	B	MODERATE	MELO3C018853.2.1-gene
chr01	3344051	C	A	H	H	H	B	B	B	H	A	B	LOW	MELO3C018853.2.1-gene
chr01	3389817	T	C	H	H	H	B	B	B	H	A	B	MODIFIER	MELO3C018856.2.1-gene
chr01	3389891	G	A	H	H	H	B	B	B	H	A	B	MODIFIER	MELO3C018856.2.1-gene
chr01	3422791	G	A	H	H	H	B	B	B	H	A	B	MODIFIER	MELO3C018859.2.1-gene
chr01	3422819	G	T	H	H	H	B	B	B	H	A	B	MODIFIER	MELO3C018859.2.1-gene
chr01	3422848	A	G	H	H	H	B	B	B	H	A	B	MODIFIER	MELO3C018859.2.1-gene
chr01	3426406	CGA	TGG	H	H	H	B	B	B	H	A	B	MODERATE	MELO3C018859.2.1-gene
chr01	3426508	A	G	H	H	H	B	B	B	H	A	B	LOW	MELO3C018859.2.1-gene
chr01	3426555	A	C	H	H	H	B	B	B	H	A	B	MODIFIER	MELO3C018859.2.1-gene
chr01	3427775	G	A	H	H	H	B	B	B	H	A	B	LOW	MELO3C018859.2.1-gene
chr01	3434015	C	G	B	A	A	B	B	B	H	A	B	MODIFIER	MELO3C028667.2.1-gene
chr01	3434030	C	T	B	A	A	B	B	B	H	A	B	MODIFIER	MELO3C028667.2.1-gene
chr01	3434035	A	C	B	A	A	B	B	B	H	A	B	MODIFIER	MELO3C028667.2.1-gene
chr01	3434102	TTA	AGT,TAA	B	A	A	B	B	B	H	A	B	MODIFIER	MELO3C028667.2.1-gene
chr01	3442395	TT	CC	H	H	H	B	B	B	H	A	B	MODIFIER	MELO3C018861.2.1-gene
chr01	3442509	G	A	H	H	H	B	B	B	H	A	B	MODIFIER	MELO3C018861.2.1-gene
chr01	3488109	T	C	H	H	H	B	B	B	H	A	B	MODIFIER	MELO3C018866.2.1-gene
chr01	3497384	ATTCTCAC	GTTCTCAC,GTTTTCAT	H	B	H	B	B	B	H	A	B	MODIFIER	MELO3C018868.2.1-gene
chr01	3497574	T	G	H	H	H	B	B	B	H	A	B	MODIFIER	MELO3C018868.2.1-gene
chr01	3497675	T	A	H	H	H	B	B	B	H	A	B	MODIFIER	MELO3C018868.2.1-gene
chr01	3497797	A	C	H	H	A	B	B	B	A	A	B	MODIFIER	MELO3C018868.2.1-gene
chr01	3497806	ATATGACGTTTTGT	AT	A	H	A	B	B	B	A	A	B	MODIFIER	MELO3C018868.2.1-gene
chr01	3497834	C	A	H	H	H	B	B	B	H	A	B	MODIFIER	MELO3C018868.2.1-gene
chr01	3497844	G	T	H	H	H	B	B	B	H	A	B	MODIFIER	MELO3C018868.2.1-gene
chr01	3497856	A	C	H	H	H	B	B	B	H	A	B	MODIFIER	MELO3C018868.2.1-gene
chr01	3497886	C	T	H	H	H	B	B	B	H	A	B	MODIFIER	MELO3C018868.2.1-gene
chr01	3497949	A	G	H	H	H	B	B	B	H	A	B	MODIFIER	MELO3C018868.2.1-gene
chr01	3520804	G	A	H	H	H	B	B	B	H	A	B	MODIFIER	MELO3C018870.2.1-gene
chr01	3520941	G	A	H	H	H	B	B	B	H	A	B	MODERATE	MELO3C018871.2.1-gene
chr01	3543060	A	G	H	H	H	B	B	B	H	A	B	MODIFIER	MELO3C018876.2.1-gene
chr01	3612920	T	C	H	H	H	B	B	B	H	A	B	MODERATE	MELO3C018880.2.1-gene
chr01	3624860	T	G	H	H	H	B	B	B	H	A	B	MODIFIER	MELO3C018881.2.1-gene
chr01	3624970	T	G	H	H	H	B	B	B	H	A	B	MODIFIER	MELO3C018881.2.1-gene
chr01	3625008	C	T	H	H	H	B	B	B	H	A	B	MODIFIER	MELO3C018881.2.1-gene
chr01	3625040	T	A	H	H	H	B	B	B	H	A	B	MODIFIER	MELO3C018881.2.1-gene
chr01	3636010	TTG	GTT	H	B	B	B	B	B	H	A	B	MODIFIER	MELO3C028596.2.1-gene
chr01	3636043	T	G	H	B	B	B	B	B	H	A	B	MODIFIER	MELO3C028596.2.1-gene
chr01	3636082	C	G	H	B	B	B	B	B	H	A	B	MODIFIER	MELO3C028596.2.1-gene
chr01	3648271	A	T	H	H	H	B	B	B	H	A	B	MODIFIER	MELO3C018882.2.1-gene-MELO3C018883.2.1-gene
chr01	3677085	G	T	H	H	H	B	B	B	H	A	B	MODIFIER	MELO3C028671.2.1-gene
chr01	3677112	C	T	H	H	H	B	B	B	H	A	B	MODIFIER	MELO3C028671.2.1-gene
chr01	3677129	C	A	H	H	H	B	B	B	H	A	B	MODIFIER	MELO3C028671.2.1-gene
chr01	3677278	C	T	H	H	H	B	B	B	H	A	B	MODIFIER	MELO3C028671.2.1-gene
chr01	3677352	C	T	H	H	H	B	B	B	H	A	B	MODIFIER	MELO3C028671.2.1-gene
chr01	3677404	C	T	H	H	H	B	B	B	H	A	B	MODIFIER	MELO3C028671.2.1-gene
chr01	3677416	T	C	H	H	H	B	B	B	H	A	B	MODIFIER	MELO3C028671.2.1-gene
chr01	3677546	T	G	H	H	H	B	B	B	H	A	B	MODIFIER	MELO3C028671.2.1-gene
chr01	3677580	C	T	H	H	H	B	B	B	H	A	B	MODIFIER	MELO3C028671.2.1-gene
chr01	3677622	C	T	H	H	H	B	B	B	H	A	B	MODIFIER	MELO3C028671.2.1-gene
chr01	3682157	C	T	B	H	H	B	H	H	B	H	B	MODIFIER	MELO3C027515.2.1-gene
chr01	3682183	G	A	H	H	H	H	B	H	H	H	B	MODIFIER	MELO3C027515.2.1-gene
chr01	3682218	CTC	ATT	H	H	H	H	B	H	H	H	B	MODIFIER	MELO3C027515.2.1-gene
chr01	3684140	TC	CC,CT	H	H	H	B	B	B	A	A	B	MODIFIER	MELO3C028671.2.1-gene
chr01	3684193	CAC	CAT	H	H	H	B	B	B	A	A	B	MODIFIER	MELO3C028671.2.1-gene
chr01	3684207	TAAAAAAAAACTATAC	TTAAAAAAAACTATAC,TAAAAAAAAAACTATAC	H	H	H	B	B	B	A	A	B	MODIFIER	MELO3C028671.2.1-gene
chr01	3684235	A	T	H	H	H	B	B	B	A	A	B	MODIFIER	MELO3C028671.2.1-gene
chr01	3718368	TCATACATAT	TCATAT,TCGTATAT	A	H	H	B	B	B	H	A	B	MODIFIER	MELO3C028337.2.1-gene-MELO3C018887.2.1-gene
chr01	3718569	A	T	A	H	H	B	B	B	H	A	B	MODIFIER	MELO3C028337.2.1-gene-MELO3C018887.2.1-gene
chr01	3718640	T	A	A	H	H	B	B	B	H	A	B	MODIFIER	MELO3C028337.2.1-gene-MELO3C018887.2.1-gene
chr01	3718675	G	A	A	H	H	B	B	B	H	A	B	MODIFIER	MELO3C028337.2.1-gene-MELO3C018887.2.1-gene
chr01	3718735	G	A	A	H	H	B	B	B	H	A	B	MODIFIER	MELO3C028337.2.1-gene-MELO3C018887.2.1-gene
chr01	3718781	C	T	A	H	H	B	B	B	H	A	B	MODIFIER	MELO3C028337.2.1-gene-MELO3C018887.2.1-gene
chr01	3718911	G	A	A	H	H	B	B	B	H	A	B	MODIFIER	MELO3C028337.2.1-gene-MELO3C018887.2.1-gene
chr01	3718980	T	G	A	H	H	B	B	B	H	A	B	MODIFIER	MELO3C028337.2.1-gene-MELO3C018887.2.1-gene
chr01	3729523	CAC	CACAAAC	H	H	H	B	B	B	H	A	B	MODIFIER	MELO3C018887.2.1-gene
chr01	3751013	C	T	H	H	H	B	B	B	H	A	B	MODIFIER	MELO3C018889.2.1-gene
chr01	3759169	C	T	H	H	H	B	B	B	H	A	B	MODIFIER	MELO3C018891.2.1-gene
chr01	3759203	TAAAAAAAAATCT	TAAAAAAAATATCT,TAAAAAAAAATATCT	H	H	H	B	B	B	H	A	B	MODIFIER	MELO3C018891.2.1-gene
chr01	3759313	T	C	H	H	H	B	B	B	H	A	B	MODIFIER	MELO3C018891.2.1-gene
chr01	3759331	TTA	TATATA	H	H	H	B	B	B	H	A	B	MODIFIER	MELO3C018891.2.1-gene
chr01	3759339	CAGTTG	TAGTCG,CAGTCC,CAATCG,CAGTCG	H	H	H	B	B	B	H	A	B	MODIFIER	MELO3C018891.2.1-gene
chr01	3759399	CCAA	CCAG,TTAG	H	H	H	B	B	B	H	A	B	MODIFIER	MELO3C018891.2.1-gene
chr01	3759413	C	T	H	H	H	B	B	B	H	A	B	MODIFIER	MELO3C018891.2.1-gene
chr01	3777312	AGT	ATGT	H	H	H	B	B	B	H	A	B	MODIFIER	MELO3C027096.2.1-gene
chr01	3777323	A	G	H	H	H	B	B	B	H	A	B	MODIFIER	MELO3C027096.2.1-gene
chr01	3869531	T	A	H	H	H	B	B	B	H	A	B	MODIFIER	MELO3C027839.2.1-gene
chr01	3869632	C	T	H	H	H	B	B	B	H	A	B	MODIFIER	MELO3C027839.2.1-gene
chr01	3869660	T	C	H	H	H	B	B	B	H	A	B	MODIFIER	MELO3C027839.2.1-gene
chr01	3930844	C	G	H	H	H	B	B	B	H	A	B	MODIFIER	MELO3C024219.2.1-gene-MELO3C000620.2.1-gene
chr01	3930929	A	G	H	H	H	B	B	B	H	A	B	MODIFIER	MELO3C024219.2.1-gene-MELO3C000620.2.1-gene
chr01	3930947	A	G	H	H	H	B	B	B	H	A	B	MODIFIER	MELO3C024219.2.1-gene-MELO3C000620.2.1-gene
chr01	3959944	G	A	B	B	H	B	B	H	B	H	B	MODIFIER	MELO3C000620.2.1-gene
chr01	3959961	G	A	H	H	H	H	H	H	H	A	B	MODIFIER	MELO3C000620.2.1-gene
chr01	3970585	C	A	H	H	H	B	B	B	H	A	B	MODIFIER	MELO3C024218.2.1-gene
chr01	3973875	C	T	H	H	H	B	B	B	H	A	B	MODERATE	MELO3C024218.2.1-gene
chr01	3973898	A	G	H	H	H	B	B	B	H	A	B	LOW	MELO3C024218.2.1-gene
chr01	3973904	TTG	CTG,CTA	H	H	H	B	B	B	H	A	B	HIGH	MELO3C024218.2.1-gene
chr01	3977826	A	T	H	H	H	B	B	B	H	A	B	LOW	MELO3C024217.2.1-gene
chr01	3977949	G	A	H	H	H	B	B	B	H	A	B	LOW	MELO3C024217.2.1-gene
chr01	3978036	G	A	H	H	H	B	B	B	H	A	B	LOW	MELO3C024217.2.1-gene
chr01	3989575	C	T	H	H	H	B	B	B	H	A	B	MODIFIER	MELO3C024214.2.1-gene
chr01	3989680	ACCGG	ACGG,ATGG	H	H	H	B	B	B	H	A	B	MODIFIER	MELO3C024214.2.1-gene
chr01	3989696	G	A	H	H	H	B	B	B	H	A	B	MODIFIER	MELO3C024214.2.1-gene
chr01	3990867	CTACTTATTTAC	CTACTTATTTATTTAC	H	H	H	B	B	B	H	A	B	MODIFIER	MELO3C024215.2.1-gene
chr01	4026921	A	G	H	H	H	B	B	B	H	A	B	MODIFIER	MELO3C024209.2.1-gene
chr01	4027123	C	T	H	H	H	B	B	B	H	A	B	MODIFIER	MELO3C024209.2.1-gene
chr01	4027131	G	A	H	H	H	B	B	B	H	A	B	MODIFIER	MELO3C024209.2.1-gene
chr01	4027172	T	A	H	H	H	B	B	B	H	A	B	MODIFIER	MELO3C024209.2.1-gene
chr01	4027186	G	A	H	H	H	B	B	B	H	A	B	MODIFIER	MELO3C024209.2.1-gene
chr01	4042670	C	T	H	H	H	B	B	B	H	A	B	LOW	MELO3C024206.2.1-gene
chr01	4078551	C	T	H	A	H	B	B	B	H	A	B	MODIFIER	MELO3C024200.2.1-gene
chr01	4083607	T	C	H	H	H	B	B	B	H	A	B	MODIFIER	MELO3C024199.2.1-gene
chr01	4092423	A	G	H	H	H	B	B	B	H	A	B	MODIFIER	MELO3C028684.2.1-gene
chr01	4092555	A	G	H	H	H	B	B	B	H	A	B	MODIFIER	MELO3C028684.2.1-gene
chr01	4092725	C	T	H	H	H	B	B	B	H	A	B	MODIFIER	MELO3C028684.2.1-gene
chr01	4092799	T	C	H	H	H	B	B	B	H	A	B	MODIFIER	MELO3C028684.2.1-gene
chr01	4092829	C	T	H	H	H	B	B	B	H	A	B	MODIFIER	MELO3C028684.2.1-gene
chr01	4092901	CTAC	CTAT	H	H	H	B	B	B	H	A	B	MODIFIER	MELO3C028684.2.1-gene
chr01	4092918	A	G	H	H	H	B	B	B	H	A	B	MODIFIER	MELO3C028684.2.1-gene
chr01	4093004	T	C	H	H	H	B	B	B	H	A	B	MODIFIER	MELO3C028684.2.1-gene
chr01	4191523	GGTAGAGAGAAC	GCTAGAGAAC,ACTAGAGAAC	H	H	A	B	B	B	H	A	B	MODIFIER	MELO3C024188.2.1-gene
chr01	4191758	A	G	H	H	A	B	B	B	H	A	B	MODIFIER	MELO3C024188.2.1-gene
chr01	4191806	A	T	H	H	A	B	B	B	H	A	B	MODIFIER	MELO3C024188.2.1-gene
chr01	4203918	T	C	H	H	A	B	B	B	H	A	B	MODIFIER	MELO3C024186.2.1-gene
chr01	4203948	TGA	TA	H	H	A	B	B	B	H	A	B	MODIFIER	MELO3C024186.2.1-gene
chr01	4210166	A	G	H	H	A	B	B	B	H	A	B	LOW	MELO3C024186.2.1-gene
chr01	4236085	TTT	CTT,CTC	H	H	A	B	B	B	H	A	B	MODIFIER	MELO3C024182.2.1-gene
chr01	4236239	A	T	H	H	A	B	B	B	H	A	B	MODIFIER	MELO3C024182.2.1-gene
chr01	4246220	C	A	H	H	A	B	B	B	H	A	B	MODIFIER	MELO3C024182.2.1-gene
chr01	4246284	ATGT	GTGT,GTGG	H	H	A	B	B	B	H	A	B	MODIFIER	MELO3C024182.2.1-gene
chr01	4246325	A	T	H	H	A	B	B	B	H	A	B	MODIFIER	MELO3C024182.2.1-gene
chr01	4246392	C	T	H	H	A	B	B	B	H	A	B	MODIFIER	MELO3C024182.2.1-gene
chr01	4246453	A	G	H	H	A	B	B	B	H	A	B	MODIFIER	MELO3C024182.2.1-gene
chr01	4273749	A	G	H	H	A	B	B	B	H	A	B	MODERATE	MELO3C028694.2.1-gene
chr01	4273837	G	A	H	H	A	B	B	B	H	A	B	MODERATE	MELO3C028694.2.1-gene
chr01	4273878	A	C	H	H	A	B	B	B	H	A	B	MODERATE	MELO3C028694.2.1-gene
chr01	4276950	A	G	H	H	A	B	B	B	H	A	B	MODIFIER	MELO3C028694.2.1-gene
chr01	4276983	GCGA	ACGG	H	H	A	B	B	B	H	A	B	MODIFIER	MELO3C028694.2.1-gene
chr01	4276991	AC	GC	H	H	A	B	B	B	H	A	B	MODIFIER	MELO3C028694.2.1-gene
chr01	4277047	T	A	H	H	A	B	B	B	H	A	B	MODIFIER	MELO3C028694.2.1-gene
chr01	4277565	C	T	H	H	A	B	H	B	H	A	B	MODIFIER	MELO3C028694.2.1-gene
chr01	4277608	G	A	B	H	H	B	H	B	B	H	B	MODIFIER	MELO3C028694.2.1-gene
chr01	4277667	CGAG	CGGA,TGAG	B	H	H	B	H	B	B	H	B	MODIFIER	MELO3C028694.2.1-gene
chr01	4277678	A	G	B	H	H	B	H	B	B	H	B	MODIFIER	MELO3C028694.2.1-gene
chr01	4277835	T	C	H	H	A	B	B	B	H	A	B	MODIFIER	MELO3C028694.2.1-gene
chr01	4277857	A	T	H	H	A	B	B	B	H	A	B	MODIFIER	MELO3C028694.2.1-gene
chr01	4286367	A	G	H	H	A	B	B	B	H	A	B	MODIFIER	MELO3C028694.2.1-gene-MELO3C028058.2.1-gene
chr01	4286388	A	G	H	H	A	B	B	B	H	A	B	MODIFIER	MELO3C028694.2.1-gene-MELO3C028058.2.1-gene
chr01	4286420	GGTCTATC	GGTCCATC	H	H	A	B	B	B	H	A	B	MODIFIER	MELO3C028694.2.1-gene-MELO3C028058.2.1-gene
chr01	4286577	A	G	H	H	A	B	B	B	H	A	B	MODIFIER	MELO3C028694.2.1-gene-MELO3C028058.2.1-gene
chr01	4289197	T	C	H	H	A	B	B	B	H	A	B	MODIFIER	MELO3C028694.2.1-gene-MELO3C028058.2.1-gene
chr01	4289207	TG	GG,GA	H	H	A	B	B	B	H	A	B	MODIFIER	MELO3C028694.2.1-gene-MELO3C028058.2.1-gene
chr01	4289414	C	A	H	H	A	B	B	B	H	A	B	MODIFIER	MELO3C028694.2.1-gene-MELO3C028058.2.1-gene
chr01	4289442	T	C	H	H	A	B	B	B	H	A	B	MODIFIER	MELO3C028694.2.1-gene-MELO3C028058.2.1-gene
chr01	4289527	A	G	H	H	A	B	B	B	H	A	B	MODIFIER	MELO3C028694.2.1-gene-MELO3C028058.2.1-gene
chr01	4289653	G	C	H	H	A	B	B	B	H	A	B	MODIFIER	MELO3C028694.2.1-gene-MELO3C028058.2.1-gene
chr01	4289682	A	G	H	H	A	B	B	B	H	A	B	MODIFIER	MELO3C028694.2.1-gene-MELO3C028058.2.1-gene
chr01	4289809	A	G	H	H	A	B	B	B	H	A	B	MODIFIER	MELO3C028694.2.1-gene-MELO3C028058.2.1-gene
chr01	4289819	G	A	H	H	A	B	B	B	H	A	B	MODIFIER	MELO3C028694.2.1-gene-MELO3C028058.2.1-gene
chr01	4289832	ATTTTTTTATATG	ATTTTTATATG	H	H	A	B	B	B	H	A	B	MODIFIER	MELO3C028694.2.1-gene-MELO3C028058.2.1-gene
chr01	4289932	CTAAG	CCAAG	H	H	A	B	B	B	H	A	B	MODIFIER	MELO3C028694.2.1-gene-MELO3C028058.2.1-gene
chr01	4289995	A	G	H	H	A	B	B	B	H	A	B	MODIFIER	MELO3C028694.2.1-gene-MELO3C028058.2.1-gene
chr01	4290073	A	C	H	H	A	B	B	B	H	A	B	MODIFIER	MELO3C028694.2.1-gene-MELO3C028058.2.1-gene
chr01	4290130	T	C	H	H	A	B	B	B	H	A	B	MODIFIER	MELO3C028694.2.1-gene-MELO3C028058.2.1-gene
chr01	4290255	AA	GA	H	H	A	B	B	B	H	A	B	MODIFIER	MELO3C028694.2.1-gene-MELO3C028058.2.1-gene
chr01	4290265	A	G	H	H	A	B	B	B	H	A	B	MODIFIER	MELO3C028694.2.1-gene-MELO3C028058.2.1-gene
chr01	4290358	T	C	H	H	A	B	B	B	H	A	B	MODIFIER	MELO3C028694.2.1-gene-MELO3C028058.2.1-gene
chr01	4345464	G	T	H	H	A	B	B	B	H	A	B	MODIFIER	MELO3C000370.2.1-gene-MELO3C024180.2.1-gene
chr01	4345501	C	T	H	H	A	B	B	B	H	A	B	MODIFIER	MELO3C000370.2.1-gene-MELO3C024180.2.1-gene
chr01	4345517	AAAG	GAAG	H	H	A	B	B	B	H	A	B	MODIFIER	MELO3C000370.2.1-gene-MELO3C024180.2.1-gene
chr01	4345535	G	A	H	H	A	B	B	B	H	A	B	MODIFIER	MELO3C000370.2.1-gene-MELO3C024180.2.1-gene
chr01	4345561	CAACC	CGACC	H	H	A	B	B	B	H	A	B	MODIFIER	MELO3C000370.2.1-gene-MELO3C024180.2.1-gene
chr01	4345579	TTA	TTG	H	H	A	B	B	B	H	A	B	MODIFIER	MELO3C000370.2.1-gene-MELO3C024180.2.1-gene
chr01	4353287	G	A	H	H	A	B	B	B	H	A	B	LOW	MELO3C024180.2.1-gene
chr01	4464025	T	A	H	H	A	B	B	B	H	A	B	MODIFIER	MELO3C024172.2.1-gene-MELO3C024171.2.1-gene
chr01	4464166	GTTTTTTGTAG	GTTTTTTTGTAG	H	H	A	B	B	B	H	A	B	MODIFIER	MELO3C024172.2.1-gene-MELO3C024171.2.1-gene
chr01	4464194	G	T	H	H	A	B	B	B	H	A	B	MODIFIER	MELO3C024172.2.1-gene-MELO3C024171.2.1-gene
chr01	4466443	G	T	H	H	A	B	B	B	H	A	B	MODIFIER	MELO3C024171.2.1-gene
chr01	4466614	TCCT	TCGT,TCG	H	H	A	B	B	B	H	A	B	MODIFIER	MELO3C024171.2.1-gene
chr01	4467820	A	G	H	A	H	A	A	H	H	A	H	MODIFIER	MELO3C024171.2.1-gene
chr01	4467828	CG	AA	H	A	H	A	A	H	H	A	H	MODIFIER	MELO3C024171.2.1-gene
chr01	4467846	C	T	H	H	H	B	B	B	H	A	B	MODIFIER	MELO3C024171.2.1-gene
chr01	4467853	G	A	H	A	H	A	A	H	H	A	H	MODIFIER	MELO3C024171.2.1-gene
chr01	4467914	T	C	H	H	A	B	B	B	H	A	B	MODIFIER	MELO3C024171.2.1-gene
chr01	4467923	G	A	H	H	A	B	B	B	H	A	B	MODIFIER	MELO3C024171.2.1-gene
chr01	4475262	A	G	H	A	A	B	B	B	A	A	B	MODIFIER	MELO3C031817.2.1-gene
chr01	4479763	A	G	H	H	A	B	B	B	H	A	B	MODIFIER	MELO3C031817.2.1-gene
chr01	4479799	C	A	H	H	A	B	B	B	H	A	B	MODIFIER	MELO3C031817.2.1-gene
chr01	4485184	C	T	H	H	A	H	H	H	H	A	B	MODIFIER	MELO3C031817.2.1-gene-MELO3C024170.2.1-gene
chr01	4498227	A	G	H	H	A	B	B	B	H	A	B	MODIFIER	MELO3C024170.2.1-gene
chr01	4498339	GAG	GAAG	H	H	A	B	B	B	H	A	B	MODIFIER	MELO3C024170.2.1-gene
chr01	4514192	GGG	AGG,AGA	H	H	A	B	B	B	H	A	B	MODIFIER	MELO3C024170.2.1-gene-MELO3C024168.2.1-gene
chr01	4514262	G	A	H	H	A	B	B	B	H	A	B	MODIFIER	MELO3C024170.2.1-gene-MELO3C024168.2.1-gene
chr01	4514311	A	G	H	H	A	B	B	B	H	A	B	MODIFIER	MELO3C024170.2.1-gene-MELO3C024168.2.1-gene
chr01	4514423	A	G	H	H	A	B	B	B	H	A	B	MODIFIER	MELO3C024170.2.1-gene-MELO3C024168.2.1-gene
chr01	4540312	G	A	H	H	A	B	B	B	H	A	B	MODIFIER	MELO3C024168.2.1-gene
chr01	4588289	G	A	H	H	A	B	B	B	H	A	B	MODIFIER	MELO3C024165.2.1-gene-MELO3C028701.2.1-gene
chr01	4590566	T	C	H	H	A	B	B	B	H	A	B	MODIFIER	MELO3C024165.2.1-gene-MELO3C028701.2.1-gene
chr01	4590573	A	G	H	H	A	B	B	B	H	A	B	MODIFIER	MELO3C024165.2.1-gene-MELO3C028701.2.1-gene
chr01	4590661	G	A	H	H	A	B	B	B	H	A	B	MODIFIER	MELO3C024165.2.1-gene-MELO3C028701.2.1-gene
chr01	4593133	GCTTC	TCTTT,GCTTT,TTTTT	H	H	A	B	B	B	B	A	B	MODIFIER	MELO3C024165.2.1-gene-MELO3C028701.2.1-gene
chr01	4593252	CAAAAGAAAAATT	CAAAGAAAAATT	H	A	A	B	B	B	B	A	B	MODIFIER	MELO3C024165.2.1-gene-MELO3C028701.2.1-gene
chr01	4596343	A	G	H	H	A	B	B	B	H	A	B	MODIFIER	MELO3C024165.2.1-gene-MELO3C028701.2.1-gene
chr01	4596359	ATGAGG	GGGAGA	H	H	A	B	B	B	H	A	B	MODIFIER	MELO3C024165.2.1-gene-MELO3C028701.2.1-gene
chr01	4596381	C	T	H	H	A	B	B	B	H	A	B	MODIFIER	MELO3C024165.2.1-gene-MELO3C028701.2.1-gene
chr01	4596406	AC	GA	H	H	A	B	B	B	H	A	B	MODIFIER	MELO3C024165.2.1-gene-MELO3C028701.2.1-gene
chr01	4596430	A	C	H	H	A	B	B	B	H	A	B	MODIFIER	MELO3C024165.2.1-gene-MELO3C028701.2.1-gene
chr01	4596572	T	C	H	H	A	B	B	B	H	A	B	MODIFIER	MELO3C024165.2.1-gene-MELO3C028701.2.1-gene
chr01	4596594	G	T	H	H	A	B	B	B	H	A	B	MODIFIER	MELO3C024165.2.1-gene-MELO3C028701.2.1-gene
chr01	4596621	A	G	H	H	A	B	B	B	H	A	B	MODIFIER	MELO3C024165.2.1-gene-MELO3C028701.2.1-gene
chr01	4598193	GA	TT	H	H	A	B	B	B	H	A	B	MODIFIER	MELO3C024165.2.1-gene-MELO3C028701.2.1-gene
chr01	4598233	T	A	H	H	A	B	B	B	H	A	B	MODIFIER	MELO3C024165.2.1-gene-MELO3C028701.2.1-gene
chr01	4598314	TC	CA	H	H	A	B	B	B	H	A	B	MODIFIER	MELO3C024165.2.1-gene-MELO3C028701.2.1-gene
chr01	4598322	CA	AG	H	H	A	B	B	B	H	A	B	MODIFIER	MELO3C024165.2.1-gene-MELO3C028701.2.1-gene
chr01	4615359	AGGGGAGC	AGGGGGAGC,AGGGGGAAC	H	H	A	B	B	B	H	A	B	MODIFIER	MELO3C024165.2.1-gene-MELO3C028701.2.1-gene
chr01	4615393	G	T	H	H	A	B	B	B	H	A	B	MODIFIER	MELO3C024165.2.1-gene-MELO3C028701.2.1-gene
chr01	4615453	A	G	H	H	A	B	B	B	H	A	B	MODIFIER	MELO3C024165.2.1-gene-MELO3C028701.2.1-gene
chr01	4615600	A	G	H	H	A	B	B	B	H	A	B	MODIFIER	MELO3C024165.2.1-gene-MELO3C028701.2.1-gene
chr01	4618821	A	C	H	H	H	B	B	B	H	H	B	MODIFIER	MELO3C024165.2.1-gene-MELO3C028701.2.1-gene
chr01	4618921	TA	TG	H	H	H	B	B	B	B	H	B	MODIFIER	MELO3C024165.2.1-gene-MELO3C028701.2.1-gene
chr01	4665679	G	A	H	H	A	B	B	B	H	A	B	MODIFIER	MELO3C024163.2.1-gene-MELO3C024162.2.1-gene
chr01	4676887	AT	AC,GC	H	H	A	B	B	B	H	A	B	MODIFIER	MELO3C024163.2.1-gene-MELO3C024162.2.1-gene
chr01	4677053	C	G	H	H	A	B	B	B	H	A	B	MODIFIER	MELO3C024163.2.1-gene-MELO3C024162.2.1-gene
chr01	4677087	C	A	H	H	A	B	B	B	H	A	B	MODIFIER	MELO3C024163.2.1-gene-MELO3C024162.2.1-gene
chr01	4677168	T	C	H	H	A	B	B	B	H	A	B	MODIFIER	MELO3C024163.2.1-gene-MELO3C024162.2.1-gene
chr01	4677192	A	G	H	H	A	B	B	B	H	A	B	MODIFIER	MELO3C024163.2.1-gene-MELO3C024162.2.1-gene
chr01	4677436	A	G	H	H	A	B	B	B	H	A	B	MODIFIER	MELO3C024163.2.1-gene-MELO3C024162.2.1-gene
chr01	4680704	G	T	H	H	A	B	B	B	H	A	B	MODIFIER	MELO3C024163.2.1-gene-MELO3C024162.2.1-gene
chr01	4680914	GTA	GA	H	H	A	B	B	B	H	A	B	MODIFIER	MELO3C024163.2.1-gene-MELO3C024162.2.1-gene
chr01	4681652	G	T	H	H	A	B	B	B	H	A	B	MODIFIER	MELO3C024163.2.1-gene-MELO3C024162.2.1-gene
chr01	4681670	ATTTTTTTTGAA	TTTTTTTTTGAA	H	H	A	B	B	B	H	A	B	MODIFIER	MELO3C024163.2.1-gene-MELO3C024162.2.1-gene
chr01	4681691	G	A	H	H	A	B	B	B	H	A	B	MODIFIER	MELO3C024163.2.1-gene-MELO3C024162.2.1-gene
chr01	4681705	C	T	H	H	A	B	B	B	H	A	B	MODIFIER	MELO3C024163.2.1-gene-MELO3C024162.2.1-gene
chr01	4681762	A	G	H	H	A	B	B	B	H	A	B	MODIFIER	MELO3C024163.2.1-gene-MELO3C024162.2.1-gene
chr01	4706240	T	C	H	H	A	B	B	B	H	A	B	MODIFIER	MELO3C024162.2.1-gene
chr01	4759040	T	G	H	H	A	B	B	B	H	A	B	MODIFIER	MELO3C033762.2.1-gene-MELO3C027808.2.1-gene
chr01	4759213	C	T	H	H	A	B	B	B	H	A	B	MODIFIER	MELO3C033762.2.1-gene-MELO3C027808.2.1-gene
chr01	4759274	C	T	H	H	A	B	B	B	H	A	B	MODIFIER	MELO3C033762.2.1-gene-MELO3C027808.2.1-gene
chr01	4759281	G	A	H	H	A	B	B	B	H	A	B	MODIFIER	MELO3C033762.2.1-gene-MELO3C027808.2.1-gene
chr01	4762739	A	G	B	H	A	B	B	B	H	A	B	MODIFIER	MELO3C033762.2.1-gene-MELO3C027808.2.1-gene
chr01	4762764	A	G	B	H	A	B	B	B	H	A	B	MODIFIER	MELO3C033762.2.1-gene-MELO3C027808.2.1-gene
chr01	4801946	C	T	H	H	A	B	B	B	H	A	B	LOW	MELO3C027808.2.1-gene
chr01	4802053	G	A	H	H	A	B	B	B	H	A	B	MODERATE	MELO3C027808.2.1-gene
chr01	4802165	ACGC	AC	H	H	A	B	B	B	H	A	B	HIGH	MELO3C027808.2.1-gene
chr01	4809199	T	C	H	B	B	H	B	B	H	H	B	MODIFIER	MELO3C027808.2.1-gene-MELO3C024160.2.1-gene
chr01	4809218	G	A	H	H	H	H	H	B	H	H	B	MODIFIER	MELO3C027808.2.1-gene-MELO3C024160.2.1-gene
chr01	4809228	AACCC	GACCT,GACAT	H	H	H	H	H	B	H	H	B	MODIFIER	MELO3C027808.2.1-gene-MELO3C024160.2.1-gene
chr01	4809244	CCG	CCA	H	H	H	H	H	B	H	H	B	MODIFIER	MELO3C027808.2.1-gene-MELO3C024160.2.1-gene
chr01	4809352	A	G	H	H	H	H	B	B	H	A	B	MODIFIER	MELO3C027808.2.1-gene-MELO3C024160.2.1-gene
chr01	4815225	A	G	H	H	A	B	B	B	H	A	B	MODIFIER	MELO3C024160.2.1-gene
chr01	4840322	C	G	H	H	A	B	B	B	H	A	B	MODIFIER	MELO3C024160.2.1-gene-MELO3C028707.2.1-gene
chr01	4850075	C	T	H	H	A	B	B	B	H	A	B	MODIFIER	MELO3C028707.2.1-gene
chr01	4876064	C	T	H	H	A	B	B	B	H	A	B	MODIFIER	MELO3C028708.2.1-gene-MELO3C029478.2.1-gene
chr01	4876619	AATATATATATTTTTTTTGTTTGTTTAGTA	AATATATATATATTTTTTGTTTGTTTAGTA,AATATATTTTTTTTTTGTTTGTTTAGTA,AATATATATTTTTTTTTTGTTTGTTTAGTA	H	H	A	B	B	B	H	A	B	MODIFIER	MELO3C028708.2.1-gene-MELO3C029478.2.1-gene
chr01	4876657	G	A	H	H	A	B	B	B	H	A	B	MODIFIER	MELO3C028708.2.1-gene-MELO3C029478.2.1-gene
chr01	4880054	G	A	H	H	A	B	B	B	H	A	B	MODIFIER	MELO3C028708.2.1-gene-MELO3C029478.2.1-gene
chr01	4909669	CCCG	TCCG,TCCA	H	H	A	B	B	B	H	A	B	MODIFIER	MELO3C029478.2.1-gene
chr01	4909925	A	G	H	H	A	B	B	B	H	A	B	MODIFIER	MELO3C029478.2.1-gene
chr01	4909938	C	T	H	H	A	B	B	B	H	A	B	MODIFIER	MELO3C029478.2.1-gene
chr01	4919122	G	T,A	H	H	A	B	B	B	A	A	B	MODIFIER	MELO3C024156.2.1-gene
chr01	4957576	A	G	A	A	A	B	B	B	H	A	B	MODIFIER	MELO3C024155.2.1-gene-MELO3C024154.2.1-gene
chr01	4957741	A	G	A	A	A	B	B	B	H	A	B	MODIFIER	MELO3C024155.2.1-gene-MELO3C024154.2.1-gene
chr01	4957811	C	G	A	A	A	B	B	B	H	A	B	MODIFIER	MELO3C024155.2.1-gene-MELO3C024154.2.1-gene
chr01	4971989	G	A	H	H	A	B	B	B	H	A	B	MODIFIER	MELO3C024154.2.1-gene
chr01	5001556	CT	TC	H	H	H	H	H	H	H	A	H	MODIFIER	MELO3C028711.2.1-gene-MELO3C028714.2.1-gene
chr01	5001566	C	T	H	H	H	H	H	H	H	A	H	MODIFIER	MELO3C028711.2.1-gene-MELO3C028714.2.1-gene
chr01	5001587	T	C	H	H	H	H	H	H	H	A	H	MODIFIER	MELO3C028711.2.1-gene-MELO3C028714.2.1-gene
chr01	5001605	C	T	H	H	H	H	H	H	H	A	H	MODIFIER	MELO3C028711.2.1-gene-MELO3C028714.2.1-gene
chr01	5001631	A	G	H	H	H	H	H	H	H	A	H	MODIFIER	MELO3C028711.2.1-gene-MELO3C028714.2.1-gene
chr01	5001671	G	C	H	H	A	H	H	H	H	A	H	MODIFIER	MELO3C028711.2.1-gene-MELO3C028714.2.1-gene
chr01	5001694	TTTAAATC	CCTCAATT,TCTCAATT	H	H	H	H	H	H	H	A	H	MODIFIER	MELO3C028711.2.1-gene-MELO3C028714.2.1-gene
chr01	5001709	G	A	H	H	H	H	H	H	H	A	H	MODIFIER	MELO3C028711.2.1-gene-MELO3C028714.2.1-gene
chr01	5001721	C	T	H	H	H	H	H	H	H	A	H	MODIFIER	MELO3C028711.2.1-gene-MELO3C028714.2.1-gene
chr01	5001727	TT	CC	H	H	H	H	H	H	H	A	H	MODIFIER	MELO3C028711.2.1-gene-MELO3C028714.2.1-gene
chr01	5001733	C	T	H	H	H	H	H	H	H	A	H	MODIFIER	MELO3C028711.2.1-gene-MELO3C028714.2.1-gene
chr01	5001747	C	T	H	H	A	H	H	H	H	A	H	MODIFIER	MELO3C028711.2.1-gene-MELO3C028714.2.1-gene
chr01	5001759	AGTGACAA	TCTACAT,AGTGACAT,AGTGATAA	H	H	H	H	H	H	H	A	H	MODIFIER	MELO3C028711.2.1-gene-MELO3C028714.2.1-gene
chr01	5001781	C	T	H	H	H	H	H	H	H	A	H	MODIFIER	MELO3C028711.2.1-gene-MELO3C028714.2.1-gene
chr01	5001788	G	A	H	H	H	H	H	H	H	A	H	MODIFIER	MELO3C028711.2.1-gene-MELO3C028714.2.1-gene
chr01	5003274	G	A	H	H	A	B	B	B	H	A	B	MODIFIER	MELO3C028711.2.1-gene-MELO3C028714.2.1-gene
chr01	5003410	A	G	H	H	A	B	B	B	H	A	B	MODIFIER	MELO3C028711.2.1-gene-MELO3C028714.2.1-gene
chr01	5007916	TCG	CCG	H	H	A	B	B	B	H	A	B	MODIFIER	MELO3C028711.2.1-gene-MELO3C028714.2.1-gene
chr01	5007967	G	T	H	H	A	B	B	B	H	A	B	MODIFIER	MELO3C028711.2.1-gene-MELO3C028714.2.1-gene
chr01	5044001	C	T	H	H	A	B	B	B	H	A	B	MODIFIER	MELO3C028716.2.1-gene
chr01	5044011	ATG	CTA,CTG	H	H	A	B	B	B	H	A	B	MODIFIER	MELO3C028716.2.1-gene
chr01	5044023	C	T	H	H	A	B	B	B	H	A	B	MODIFIER	MELO3C028716.2.1-gene
chr01	5044065	TCT	CCC,TCC	H	H	A	B	B	B	H	A	B	MODIFIER	MELO3C028716.2.1-gene
chr01	5044077	C	G	H	H	A	B	B	B	H	A	B	MODIFIER	MELO3C028716.2.1-gene
chr01	5044132	A	G	H	H	A	B	B	B	H	A	B	MODIFIER	MELO3C028716.2.1-gene
chr01	5044172	G	A	H	H	A	B	B	B	H	A	B	MODIFIER	MELO3C028716.2.1-gene
chr01	5044209	T	C	H	H	A	B	B	B	H	A	B	MODIFIER	MELO3C028716.2.1-gene
chr01	5061380	C	G	H	H	A	B	B	B	H	A	B	MODIFIER	MELO3C024150.2.1-gene
chr01	5113123	G	T	H	H	A	B	B	B	H	A	B	MODIFIER	MELO3C028712.2.1-gene-MELO3C028613.2.1-gene
chr01	5113215	G	C	H	H	A	B	B	B	H	A	B	MODIFIER	MELO3C028712.2.1-gene-MELO3C028613.2.1-gene
chr01	5119348	G	T	H	H	H	B	B	B	H	H	B	MODIFIER	MELO3C028712.2.1-gene-MELO3C028613.2.1-gene
chr01	5119395	T	G	H	H	H	B	B	B	H	H	B	MODIFIER	MELO3C028712.2.1-gene-MELO3C028613.2.1-gene
chr01	5119402	A	T	A	A	A	A	A	A	A	A	H	MODIFIER	MELO3C028712.2.1-gene-MELO3C028613.2.1-gene
chr01	5119461	C	T	A	A	A	A	A	A	A	A	H	MODIFIER	MELO3C028712.2.1-gene-MELO3C028613.2.1-gene
chr01	5119468	T	C	A	A	A	A	A	A	A	A	H	MODIFIER	MELO3C028712.2.1-gene-MELO3C028613.2.1-gene
chr01	5119483	G	A	H	H	H	B	B	B	H	H	B	MODIFIER	MELO3C028712.2.1-gene-MELO3C028613.2.1-gene
chr01	5141818	T	A	H	H	A	B	B	B	H	A	B	MODIFIER	MELO3C024147.2.1-gene
chr01	5156227	C	T	H	H	A	B	B	B	H	A	B	MODIFIER	MELO3C024147.2.1-gene-MELO3C027786.2.1-gene
chr01	5156264	T	C	H	H	A	B	B	B	H	A	B	MODIFIER	MELO3C024147.2.1-gene-MELO3C027786.2.1-gene
chr01	5156317	TGAT	CGAC	H	H	A	B	B	B	H	A	B	MODIFIER	MELO3C024147.2.1-gene-MELO3C027786.2.1-gene
chr01	5156388	C	A	H	H	A	B	B	B	H	A	B	MODIFIER	MELO3C024147.2.1-gene-MELO3C027786.2.1-gene
chr01	5191541	G	A	H	H	A	B	B	B	H	A	B	MODIFIER	MELO3C027786.2.1-gene-MELO3C028618.2.1-gene
chr01	5191661	T	C	H	H	A	B	B	B	H	A	B	MODIFIER	MELO3C027786.2.1-gene-MELO3C028618.2.1-gene
chr01	5196398	G	A	H	H	A	B	B	B	H	A	B	MODIFIER	MELO3C027786.2.1-gene-MELO3C028618.2.1-gene
chr01	5207930	T	C	H	H	A	B	B	B	H	A	B	MODIFIER	MELO3C027786.2.1-gene-MELO3C028618.2.1-gene
chr01	5209265	C	T	B	H	A	B	B	B	A	A	B	MODIFIER	MELO3C027786.2.1-gene-MELO3C028618.2.1-gene
chr01	5214354	G	A	H	H	A	B	B	B	H	A	B	MODIFIER	MELO3C028618.2.1-gene
chr01	5214367	TGCGG	CGCGG	H	H	A	B	B	B	H	A	B	MODIFIER	MELO3C028618.2.1-gene
chr01	5214391	G	T	H	H	A	B	B	B	H	A	B	MODIFIER	MELO3C028618.2.1-gene
chr01	5214553	A	G	H	H	A	B	B	B	H	A	B	MODIFIER	MELO3C028618.2.1-gene
chr01	5214587	T	C	H	H	A	B	B	B	H	A	B	MODIFIER	MELO3C028618.2.1-gene
chr01	5215384	G	C	H	H	A	B	B	B	H	A	B	MODIFIER	MELO3C028618.2.1-gene
chr01	5215390	A	T	H	H	A	B	B	B	H	A	B	MODIFIER	MELO3C028618.2.1-gene
chr01	5215429	C	T	H	H	A	B	B	B	H	A	B	MODIFIER	MELO3C028618.2.1-gene
chr01	5215464	G	A	H	H	A	B	B	B	H	A	B	MODIFIER	MELO3C028618.2.1-gene
chr01	5222034	G	A	H	H	A	B	B	B	H	A	B	MODIFIER	MELO3C028727.2.1-gene
chr01	5223253	T	C	H	H	A	B	B	B	H	A	B	MODIFIER	MELO3C028727.2.1-gene
chr01	5223331	ATTTTTTTTCCA	ATTTTGTTTTCCA,ATTTTTTTTTCCA	H	H	A	B	B	B	H	A	B	MODIFIER	MELO3C028727.2.1-gene
chr01	5268497	TT	GA	H	H	A	B	B	B	H	A	B	MODIFIER	MELO3C028725.2.1-gene-MELO3C028620.2.1-gene
chr01	5268531	C	T	H	H	A	B	B	B	H	A	B	MODIFIER	MELO3C028725.2.1-gene-MELO3C028620.2.1-gene
chr01	5268582	TCG	CCA,CCG	H	H	A	B	B	B	H	A	B	MODIFIER	MELO3C028725.2.1-gene-MELO3C028620.2.1-gene
chr01	5283309	G	A	H	H	A	A	A	A	A	A	H	MODIFIER	MELO3C028620.2.1-gene
chr01	5283338	G	A	H	B	B	B	B	B	B	H	B	MODIFIER	MELO3C028620.2.1-gene
chr01	5283356	CA	CT	H	B	B	B	B	B	B	H	B	MODIFIER	MELO3C028620.2.1-gene
chr01	5286291	A	T	H	H	A	B	B	B	H	A	B	MODIFIER	MELO3C028620.2.1-gene
chr01	5286456	C	T	H	H	A	B	B	B	H	A	B	MODIFIER	MELO3C028620.2.1-gene
chr01	5286541	ATTTTTTTTACTA	ATTTTTTTTTACTA	H	H	A	B	H	B	H	A	B	MODIFIER	MELO3C028620.2.1-gene
chr01	5298287	A	T	H	H	A	B	B	B	H	A	B	MODIFIER	MELO3C028620.2.1-gene-MELO3C024139.2.1-gene
chr01	5315263	A	G	H	H	A	B	B	B	H	A	B	MODIFIER	MELO3C028620.2.1-gene-MELO3C024139.2.1-gene
chr01	5315280	A	G	H	H	A	B	B	B	H	A	B	MODIFIER	MELO3C028620.2.1-gene-MELO3C024139.2.1-gene
chr01	5319004	A	C	H	H	A	B	B	B	H	A	B	MODIFIER	MELO3C028620.2.1-gene-MELO3C024139.2.1-gene
chr01	5319066	T	C	H	H	A	B	B	B	H	A	B	MODIFIER	MELO3C028620.2.1-gene-MELO3C024139.2.1-gene
chr01	5322459	T	C	H	H	A	B	B	B	H	A	B	MODIFIER	MELO3C024139.2.1-gene
chr01	5323075	A	T	H	H	A	B	B	B	H	A	B	MODIFIER	MELO3C024139.2.1-gene
chr01	5325485	AAGAGAGAGAGAGT	AAGAGAGAGAGAGAGT	H	H	A	B	B	B	H	A	B	MODIFIER	MELO3C024139.2.1-gene
chr01	5335111	A	G	H	H	A	B	B	B	H	A	B	MODIFIER	MELO3C024139.2.1-gene
chr01	5335348	C	G	H	H	A	B	B	B	H	A	B	MODIFIER	MELO3C024139.2.1-gene
chr01	5338727	A	G	H	H	A	B	B	B	H	A	B	MODIFIER	MELO3C024139.2.1-gene-MELO3C028740.2.1-gene
chr01	5338738	T	C	H	H	A	B	B	B	H	A	B	MODIFIER	MELO3C024139.2.1-gene-MELO3C028740.2.1-gene
chr01	5338872	G	T	H	H	A	B	B	B	H	A	B	MODIFIER	MELO3C024139.2.1-gene-MELO3C028740.2.1-gene
chr01	5421863	T	C	H	H	A	B	B	B	H	A	B	MODIFIER	MELO3C024135.2.1-gene-MELO3C024134.2.1-gene
chr01	5421869	T	C	H	H	A	B	B	B	H	A	B	MODIFIER	MELO3C024135.2.1-gene-MELO3C024134.2.1-gene
chr01	5422036	T	C	H	H	A	B	B	B	H	A	B	MODIFIER	MELO3C024135.2.1-gene-MELO3C024134.2.1-gene
chr01	5430863	T	A	H	H	A	B	B	B	H	A	B	MODIFIER	MELO3C024135.2.1-gene-MELO3C024134.2.1-gene
chr01	5430977	A	G	H	H	A	B	B	B	H	A	B	MODIFIER	MELO3C024135.2.1-gene-MELO3C024134.2.1-gene
chr01	5436329	G	T	H	H	A	B	B	B	H	A	B	MODIFIER	MELO3C024134.2.1-gene
chr01	5436379	AAGT	TAGA,AAGA	H	H	A	B	B	B	H	A	B	MODIFIER	MELO3C024134.2.1-gene
chr01	5436420	C	T	H	H	A	B	B	B	H	A	B	MODIFIER	MELO3C024134.2.1-gene
chr01	5440249	GTGGG	GTGGA	H	H	A	B	B	B	H	A	B	MODIFIER	MELO3C024134.2.1-gene
chr01	5440389	G	C	H	H	A	B	B	B	H	A	B	MODIFIER	MELO3C024134.2.1-gene
chr01	5440469	CTG	TTA,TTG,CTT	H	H	A	B	B	B	H	A	B	MODIFIER	MELO3C024134.2.1-gene
chr01	5468462	C	A	H	H	A	B	B	B	H	A	B	MODIFIER	MELO3C028743.2.1-gene
chr01	5485857	G	T	H	H	A	B	B	B	H	A	B	MODIFIER	MELO3C028743.2.1-gene-MELO3C024132.2.1-gene
chr01	5485958	G	A	H	H	A	B	B	B	H	A	B	MODIFIER	MELO3C028743.2.1-gene-MELO3C024132.2.1-gene
chr01	5507167	A	G	H	H	A	B	B	B	H	A	B	MODIFIER	MELO3C028230.2.1-gene-MELO3C028642.2.1-gene
chr01	5507178	A	T	H	H	A	B	B	B	H	A	B	MODIFIER	MELO3C028230.2.1-gene-MELO3C028642.2.1-gene
chr01	5507241	C	T	H	H	A	B	B	B	H	A	B	MODIFIER	MELO3C028230.2.1-gene-MELO3C028642.2.1-gene
chr01	5507255	A	T	H	H	A	B	B	B	H	A	B	MODIFIER	MELO3C028230.2.1-gene-MELO3C028642.2.1-gene
chr01	5507271	C	T	H	H	A	B	B	B	H	A	B	MODIFIER	MELO3C028230.2.1-gene-MELO3C028642.2.1-gene
chr01	5507341	A	C	H	H	A	B	B	B	H	A	B	MODIFIER	MELO3C028230.2.1-gene-MELO3C028642.2.1-gene
chr01	5519389	CAT	CAC	A	A	A	B	B	B	H	A	B	MODIFIER	MELO3C028642.2.1-gene
chr01	5519672	T	G	A	A	A	B	B	B	H	A	B	MODERATE	MELO3C028642.2.1-gene
chr01	5521676	A	G	H	H	A	H	H	H	H	A	H	MODIFIER	MELO3C028642.2.1-gene
chr01	5521717	C	A	H	H	A	H	H	H	H	A	H	MODIFIER	MELO3C028642.2.1-gene
chr01	5521833	T	G	A	H	A	H	H	H	H	A	H	MODERATE	MELO3C027819.2.1-gene
chr01	5533545	C	T	H	H	A	B	B	B	H	A	B	MODIFIER	MELO3C028622.2.1-gene-MELO3C024130.2.1-gene
chr01	5533617	C	T	H	H	A	B	B	B	H	A	B	MODIFIER	MELO3C028622.2.1-gene-MELO3C024130.2.1-gene
chr01	5542331	T	C	H	H	A	H	B	B	H	A	B	MODIFIER	MELO3C028622.2.1-gene-MELO3C024130.2.1-gene
chr01	5542381	G	A	H	H	A	H	B	B	H	A	B	MODIFIER	MELO3C028622.2.1-gene-MELO3C024130.2.1-gene
chr01	5542490	G	A	H	H	A	B	B	B	H	A	B	MODIFIER	MELO3C028622.2.1-gene-MELO3C024130.2.1-gene
chr01	5542551	C	T	H	H	A	B	B	B	H	A	B	MODIFIER	MELO3C028622.2.1-gene-MELO3C024130.2.1-gene
chr01	5562567	T	A	H	H	A	B	B	B	H	A	B	MODIFIER	MELO3C028622.2.1-gene-MELO3C024130.2.1-gene
chr01	5579014	C	G	H	H	A	B	B	B	H	A	B	MODIFIER	MELO3C024130.2.1-gene-MELO3C024128.2.1-gene
chr01	5579039	C	G	H	H	A	B	B	B	H	A	B	MODIFIER	MELO3C024130.2.1-gene-MELO3C024128.2.1-gene
chr01	5579079	AT	GT	H	H	A	B	B	B	H	A	B	MODIFIER	MELO3C024130.2.1-gene-MELO3C024128.2.1-gene
chr01	5579093	C	T	H	H	A	B	B	B	H	A	B	MODIFIER	MELO3C024130.2.1-gene-MELO3C024128.2.1-gene
chr01	5579969	T	A	H	H	A	B	B	B	H	A	B	MODIFIER	MELO3C024130.2.1-gene-MELO3C024128.2.1-gene
chr01	5579989	T	C	H	A	A	B	B	B	H	A	B	MODIFIER	MELO3C024130.2.1-gene-MELO3C024128.2.1-gene
chr01	5580011	G	A	H	H	A	B	B	B	H	A	B	MODIFIER	MELO3C024130.2.1-gene-MELO3C024128.2.1-gene
chr01	5606371	GTATTTGTGACTAACTAAAA	GA	H	H	A	B	B	B	H	A	B	MODIFIER	MELO3C024128.2.1-gene
chr01	5610017	C	T	H	H	A	B	B	B	H	A	B	MODIFIER	MELO3C024128.2.1-gene-MELO3C024127.2.1-gene
chr01	5615295	A	G	H	H	A	B	B	B	H	A	B	MODIFIER	MELO3C024127.2.1-gene
chr01	5615313	A	G	H	H	A	B	B	B	H	A	B	MODIFIER	MELO3C024127.2.1-gene
chr01	5651755	A	G	H	H	A	B	B	B	H	A	B	MODIFIER	MELO3C024126.2.1-gene
chr01	5652170	T	G	H	H	A	B	B	B	H	A	B	MODIFIER	MELO3C028747.2.1-gene
chr01	5739411	AGCA	GGCA	H	H	A	B	B	B	H	A	B	MODIFIER	MELO3C023727.2.1-gene
chr01	5745970	G	A	H	A	A	B	B	B	H	A	B	MODIFIER	MELO3C023727.2.1-gene-MELO3C028758.2.1-gene
chr01	5752941	G	A	H	H	A	B	B	B	H	A	B	MODIFIER	MELO3C028758.2.1-gene
chr01	5753277	G	T	H	H	A	B	B	B	H	A	B	MODERATE	MELO3C028758.2.1-gene
chr01	5753323	T	C	H	H	A	B	B	B	H	A	B	MODERATE	MELO3C028758.2.1-gene
chr01	5753335	G	A	H	H	A	B	B	B	H	A	B	MODERATE	MELO3C028758.2.1-gene
chr01	5753368	C	T	H	H	A	B	B	B	H	A	B	MODERATE	MELO3C028758.2.1-gene
chr01	5760749	G	T	H	A	A	B	B	B	B	A	B	MODIFIER	MELO3C028758.2.1-gene-MELO3C023725.2.1-gene
chr01	5760760	C	T	H	A	A	B	B	B	B	A	B	MODIFIER	MELO3C028758.2.1-gene-MELO3C023725.2.1-gene
chr01	5760783	C	T	H	A	A	B	B	B	B	A	B	MODIFIER	MELO3C028758.2.1-gene-MELO3C023725.2.1-gene
chr01	5769309	CCG	TCG	H	H	A	B	B	B	H	A	B	MODIFIER	MELO3C028758.2.1-gene-MELO3C023725.2.1-gene
chr01	5769332	G	A	H	H	A	B	B	B	H	A	B	MODIFIER	MELO3C028758.2.1-gene-MELO3C023725.2.1-gene
chr01	5776699	C	T	H	H	A	B	B	B	H	A	B	MODIFIER	MELO3C028758.2.1-gene-MELO3C023725.2.1-gene
chr01	5776788	C	T	H	H	A	B	B	B	H	A	B	MODIFIER	MELO3C028758.2.1-gene-MELO3C023725.2.1-gene
chr01	5782255	G	A	H	H	A	B	B	B	H	A	B	MODIFIER	MELO3C023725.2.1-gene
chr01	5782306	C	T	H	H	A	B	B	B	H	A	B	MODIFIER	MELO3C023725.2.1-gene
chr01	5783655	T	G	B	A	A	B	B	B	B	A	B	MODIFIER	MELO3C023725.2.1-gene
chr01	5830128	C	T	H	H	A	B	B	B	H	A	B	MODIFIER	MELO3C028760.2.1-gene-MELO3C023723.2.1-gene
chr01	5830159	C	T	H	H	A	B	B	B	H	A	B	MODIFIER	MELO3C028760.2.1-gene-MELO3C023723.2.1-gene
chr01	5830204	CTCACCTCATGT	CT	H	H	A	B	B	B	H	A	B	MODIFIER	MELO3C028760.2.1-gene-MELO3C023723.2.1-gene
chr01	5830229	TGAC	CGAT,CGAC	H	H	A	B	B	B	H	A	B	MODIFIER	MELO3C028760.2.1-gene-MELO3C023723.2.1-gene
chr01	5830243	G	T	H	H	A	B	B	B	H	A	B	MODIFIER	MELO3C028760.2.1-gene-MELO3C023723.2.1-gene
chr01	5830282	GTT	ATC,GTC	H	H	A	B	B	B	H	A	B	MODIFIER	MELO3C028760.2.1-gene-MELO3C023723.2.1-gene
chr01	5830328	A	G	H	H	A	B	B	B	H	A	B	MODIFIER	MELO3C028760.2.1-gene-MELO3C023723.2.1-gene
chr01	5832799	A	T,C	H	H	A	B	B	B	H	A	B	MODIFIER	MELO3C028760.2.1-gene-MELO3C023723.2.1-gene
chr01	5833074	T	C	H	H	A	B	B	B	H	A	B	MODIFIER	MELO3C028760.2.1-gene-MELO3C023723.2.1-gene
chr01	5833080	A	C	H	H	A	B	B	B	H	A	B	MODIFIER	MELO3C028760.2.1-gene-MELO3C023723.2.1-gene
chr01	5839509	C	T	H	H	A	B	B	B	H	A	B	MODIFIER	MELO3C028760.2.1-gene-MELO3C023723.2.1-gene
chr01	5839526	T	C	H	H	A	B	B	B	H	A	B	MODIFIER	MELO3C028760.2.1-gene-MELO3C023723.2.1-gene
chr01	5839624	TTCT	TTT,CTT	H	H	A	B	B	B	H	A	B	MODIFIER	MELO3C028760.2.1-gene-MELO3C023723.2.1-gene
chr01	5842590	GG	CT	H	H	A	B	B	B	H	A	B	MODIFIER	MELO3C028760.2.1-gene-MELO3C023723.2.1-gene
chr01	5842623	A	G	H	H	A	B	B	B	H	A	B	MODIFIER	MELO3C028760.2.1-gene-MELO3C023723.2.1-gene
chr01	5842700	T	A	H	H	A	B	B	B	H	A	B	MODIFIER	MELO3C028760.2.1-gene-MELO3C023723.2.1-gene
chr01	5842792	C	T	H	H	A	B	B	B	H	A	B	MODIFIER	MELO3C028760.2.1-gene-MELO3C023723.2.1-gene
chr01	5842811	ATA	ATTACCACGTA	H	H	A	B	B	B	H	A	B	MODIFIER	MELO3C028760.2.1-gene-MELO3C023723.2.1-gene
chr01	5842832	ATCTT	CTCTT	H	H	A	B	B	B	H	A	B	MODIFIER	MELO3C028760.2.1-gene-MELO3C023723.2.1-gene
chr01	5849360	CCTTT	CCTTCTTT	H	H	A	B	B	B	H	A	B	MODIFIER	MELO3C023723.2.1-gene
chr01	5849370	G	A	H	H	A	B	B	B	H	A	B	MODIFIER	MELO3C023723.2.1-gene
chr01	5849380	G	T	H	H	A	B	B	B	H	A	B	MODIFIER	MELO3C023723.2.1-gene
chr01	5849385	A	G	H	H	A	B	B	B	H	A	B	MODIFIER	MELO3C023723.2.1-gene
chr01	5849411	T	G,A	H	H	A	B	B	B	H	A	B	MODIFIER	MELO3C023723.2.1-gene
chr01	5849489	C	G	A	H	A	B	B	B	H	A	B	MODIFIER	MELO3C023723.2.1-gene
chr01	5849584	G	A	H	H	A	B	B	B	H	A	B	MODIFIER	MELO3C023723.2.1-gene
chr01	5849622	G	T	H	H	A	B	B	B	H	A	B	MODIFIER	MELO3C023723.2.1-gene
chr01	5849632	GTAGT	GTAGCTAGC,ATAGC,GTAGCTAGT,GTAGC	H	H	A	B	B	B	H	A	B	MODIFIER	MELO3C023723.2.1-gene
chr01	5849658	C	T	H	H	A	B	B	B	H	A	B	MODIFIER	MELO3C023723.2.1-gene
chr01	5849779	G	A	H	H	A	B	B	B	H	A	B	MODIFIER	MELO3C023723.2.1-gene
chr01	5849817	C	T	H	H	A	B	B	B	H	A	B	MODIFIER	MELO3C023723.2.1-gene
chr01	5849828	C	T	H	H	A	B	B	B	H	A	B	MODIFIER	MELO3C023723.2.1-gene
chr01	5849840	A	C	H	H	A	B	B	B	H	A	B	MODIFIER	MELO3C023723.2.1-gene
chr01	5849996	A	G	H	H	A	B	B	B	H	A	B	MODIFIER	MELO3C023723.2.1-gene
chr01	5871328	C	T	H	H	A	B	B	B	H	A	B	MODIFIER	MELO3C023722.2.1-gene
chr01	5887475	T	A	H	H	A	B	B	B	H	A	B	MODIFIER	MELO3C023722.2.1-gene-MELO3C028624.2.1-gene
chr01	5890250	T	C	H	H	A	B	B	B	H	A	B	MODIFIER	MELO3C023722.2.1-gene-MELO3C028624.2.1-gene
chr01	5890299	AT	AC	H	H	A	B	B	B	H	A	B	MODIFIER	MELO3C023722.2.1-gene-MELO3C028624.2.1-gene
chr01	5916812	G	A	B	H	A	B	B	B	A	A	B	MODIFIER	MELO3C028763.2.1-gene
chr01	5916882	T	C	B	H	A	B	B	B	A	A	B	MODIFIER	MELO3C028763.2.1-gene
chr01	5916928	C	T	H	H	A	B	B	B	H	A	B	MODIFIER	MELO3C028763.2.1-gene
chr01	5916971	T	A	H	H	A	B	B	B	H	A	B	MODIFIER	MELO3C028763.2.1-gene
chr01	5916991	A	G	H	H	A	B	B	B	H	A	B	MODIFIER	MELO3C028763.2.1-gene
chr01	5917012	A	G	H	H	A	B	B	B	H	A	B	MODIFIER	MELO3C028763.2.1-gene
chr01	5917042	G	A	H	H	A	B	B	B	H	A	B	MODIFIER	MELO3C028763.2.1-gene
chr01	5917082	T	C	H	H	A	B	B	B	H	A	B	MODIFIER	MELO3C028763.2.1-gene
chr01	5934800	T	C	H	H	A	B	B	B	H	A	B	MODIFIER	MELO3C023718.2.1-gene
chr01	5988071	C	T	H	H	A	B	B	B	H	A	B	MODIFIER	MELO3C023714.2.1-gene
chr01	5988114	TT	TG,TAA	H	H	A	B	B	B	H	A	B	MODIFIER	MELO3C023714.2.1-gene
chr01	5988256	G	T	H	H	A	B	B	B	H	A	B	MODIFIER	MELO3C023714.2.1-gene
chr01	5995961	A	G	H	H	A	B	B	B	H	A	B	MODIFIER	MELO3C023714.2.1-gene
chr01	5995981	T	C	H	H	A	B	B	B	H	A	B	MODIFIER	MELO3C023714.2.1-gene
chr01	5995989	C	T	H	H	A	B	B	B	H	A	B	MODIFIER	MELO3C023714.2.1-gene
chr01	5996080	TTC	CTC,CTT	H	H	A	B	B	B	H	A	B	MODIFIER	MELO3C023714.2.1-gene
chr01	5996088	T	C	H	H	A	B	B	B	H	A	B	MODIFIER	MELO3C023714.2.1-gene
chr01	5996139	C	G	H	H	A	B	B	B	H	A	B	MODIFIER	MELO3C023714.2.1-gene
chr01	5996150	AAAGA	GAAGA,GAAAA	H	H	A	B	B	B	H	A	B	MODIFIER	MELO3C023714.2.1-gene
chr01	5996431	A	G	H	H	A	B	B	B	H	A	B	MODIFIER	MELO3C023714.2.1-gene
chr01	6008515	C	T	H	H	A	B	B	B	H	A	B	MODIFIER	MELO3C028073.2.1-gene-MELO3C023712.2.1-gene
chr01	6008670	A	T	H	H	A	B	B	B	H	A	B	MODIFIER	MELO3C028073.2.1-gene-MELO3C023712.2.1-gene
chr01	6009921	T	C	H	H	A	B	B	B	H	A	B	MODIFIER	MELO3C028073.2.1-gene-MELO3C023712.2.1-gene
chr01	6010002	C	T	H	H	A	B	B	B	H	A	B	MODIFIER	MELO3C028073.2.1-gene-MELO3C023712.2.1-gene
chr01	6010011	TAAAAAATTAAAAACAATAG	TAAAAATTAAAAACAATAG,TAAAAAATTAAAATTAATAG,TAAAAAATTGAAATTAATAG	H	H	A	B	B	B	H	A	B	MODIFIER	MELO3C028073.2.1-gene-MELO3C023712.2.1-gene
chr01	6010045	G	T	H	H	A	B	B	B	H	A	B	MODIFIER	MELO3C028073.2.1-gene-MELO3C023712.2.1-gene
chr01	6034745	ATTTAC	ATTAC	H	H	A	B	B	B	H	A	B	MODIFIER	MELO3C028073.2.1-gene-MELO3C023712.2.1-gene
chr01	6034808	G	A	H	H	A	B	B	B	H	A	B	MODIFIER	MELO3C028073.2.1-gene-MELO3C023712.2.1-gene
chr01	6034817	T	C	H	H	A	B	B	B	H	A	B	MODIFIER	MELO3C028073.2.1-gene-MELO3C023712.2.1-gene
chr01	6034836	G	A	H	H	A	B	B	B	H	A	B	MODIFIER	MELO3C028073.2.1-gene-MELO3C023712.2.1-gene
chr01	6034886	G	T	H	H	A	B	B	B	H	A	B	MODIFIER	MELO3C028073.2.1-gene-MELO3C023712.2.1-gene
chr01	6034950	A	G	H	H	A	B	B	B	H	A	B	MODIFIER	MELO3C028073.2.1-gene-MELO3C023712.2.1-gene
chr01	6038572	G	A	H	H	A	B	B	B	H	A	B	MODIFIER	MELO3C028073.2.1-gene-MELO3C023712.2.1-gene
chr01	6038591	A	C	H	H	A	B	B	B	H	A	B	MODIFIER	MELO3C028073.2.1-gene-MELO3C023712.2.1-gene
chr01	6038619	C	A	H	H	A	B	B	B	H	A	B	MODIFIER	MELO3C028073.2.1-gene-MELO3C023712.2.1-gene
chr01	6038640	T	C	H	H	A	B	B	B	H	A	B	MODIFIER	MELO3C028073.2.1-gene-MELO3C023712.2.1-gene
chr01	6038645	A	G	H	H	A	B	B	B	H	A	B	MODIFIER	MELO3C028073.2.1-gene-MELO3C023712.2.1-gene
chr01	6038672	G	A	H	H	A	B	B	B	H	A	B	MODIFIER	MELO3C028073.2.1-gene-MELO3C023712.2.1-gene
chr01	6038746	A	G	H	H	A	B	B	B	H	A	B	MODIFIER	MELO3C028073.2.1-gene-MELO3C023712.2.1-gene
chr01	6038785	G	A	H	H	A	B	B	B	H	A	B	MODIFIER	MELO3C028073.2.1-gene-MELO3C023712.2.1-gene
chr01	6038790	T	G	H	H	A	B	B	B	H	A	B	MODIFIER	MELO3C028073.2.1-gene-MELO3C023712.2.1-gene
chr01	6038795	A	G	H	H	A	B	B	B	H	A	B	MODIFIER	MELO3C028073.2.1-gene-MELO3C023712.2.1-gene
chr01	6038812	T	C	H	H	A	B	B	B	H	A	B	MODIFIER	MELO3C028073.2.1-gene-MELO3C023712.2.1-gene
chr01	6038831	AGGGG	AGGGA	H	H	A	B	B	B	H	A	B	MODIFIER	MELO3C028073.2.1-gene-MELO3C023712.2.1-gene
chr01	6038847	G	T	H	H	A	B	B	B	H	A	B	MODIFIER	MELO3C028073.2.1-gene-MELO3C023712.2.1-gene
chr01	6052994	G	A	H	H	A	B	B	B	H	A	B	MODIFIER	MELO3C028073.2.1-gene-MELO3C023712.2.1-gene
chr01	6053061	A	T	H	H	A	B	B	B	H	A	B	MODIFIER	MELO3C028073.2.1-gene-MELO3C023712.2.1-gene
chr01	6053071	T	A	H	H	A	B	B	B	H	A	B	MODIFIER	MELO3C028073.2.1-gene-MELO3C023712.2.1-gene
chr01	6053250	A	G	H	H	A	B	B	B	H	A	B	MODIFIER	MELO3C028073.2.1-gene-MELO3C023712.2.1-gene
chr01	6053346	A	G	H	H	A	B	B	B	H	A	B	MODIFIER	MELO3C028073.2.1-gene-MELO3C023712.2.1-gene
chr01	6053355	A	G	H	H	A	B	B	B	H	A	B	MODIFIER	MELO3C028073.2.1-gene-MELO3C023712.2.1-gene
chr01	6053421	C	T	H	H	A	B	B	B	H	A	B	MODIFIER	MELO3C028073.2.1-gene-MELO3C023712.2.1-gene
chr01	6053603	GAAAATTTT	GAAATTTT	H	H	A	B	B	B	H	A	B	MODIFIER	MELO3C028073.2.1-gene-MELO3C023712.2.1-gene
chr01	6060233	CAAAAAAAAAGACA	CAAAAAAAAGACA	H	H	A	B	B	B	H	A	B	MODIFIER	MELO3C028073.2.1-gene-MELO3C023712.2.1-gene
chr01	6060261	C	A	A	H	A	B	B	B	H	A	B	MODIFIER	MELO3C028073.2.1-gene-MELO3C023712.2.1-gene
chr01	6060330	AAAAAAGT	AAGGGAAAGGCTAAAAAGT,AAGGGAAAGGCTAAAAAGTAAAAAGT	H	H	A	B	B	B	H	A	B	MODIFIER	MELO3C028073.2.1-gene-MELO3C023712.2.1-gene
chr01	6100920	G	A	B	H	H	B	H	H	H	H	B	MODIFIER	MELO3C023712.2.1-gene-MELO3C023711.2.1-gene
chr01	6100922	CAC	CC	H	H	B	H	B	B	B	H	B	MODIFIER	MELO3C023712.2.1-gene-MELO3C023711.2.1-gene
chr01	6100927	A	G	B	H	H	B	H	H	H	H	B	MODIFIER	MELO3C023712.2.1-gene-MELO3C023711.2.1-gene
chr01	6100960	C	T	H	H	B	H	B	B	B	H	B	MODIFIER	MELO3C023712.2.1-gene-MELO3C023711.2.1-gene
chr01	6100972	C	T	H	H	H	H	H	A	H	A	H	MODIFIER	MELO3C023712.2.1-gene-MELO3C023711.2.1-gene
chr01	6100974	G	A	B	H	H	B	H	H	H	H	B	MODIFIER	MELO3C023712.2.1-gene-MELO3C023711.2.1-gene
chr01	6100978	T	A	H	H	A	H	H	H	H	A	H	MODIFIER	MELO3C023712.2.1-gene-MELO3C023711.2.1-gene
chr01	6100997	GAG	GAA,AAA	B	H	H	B	H	H	H	H	B	MODIFIER	MELO3C023712.2.1-gene-MELO3C023711.2.1-gene
chr01	6101052	GAAC	AAAA	H	H	B	H	B	B	B	H	B	MODIFIER	MELO3C023712.2.1-gene-MELO3C023711.2.1-gene
chr01	6101091	G	A	H	H	A	H	H	H	H	A	H	MODIFIER	MELO3C023712.2.1-gene-MELO3C023711.2.1-gene
chr01	6101096	C	A	B	H	H	B	H	H	H	H	B	MODIFIER	MELO3C023712.2.1-gene-MELO3C023711.2.1-gene
chr01	6101109	C	T	B	H	H	B	H	H	H	H	B	MODIFIER	MELO3C023712.2.1-gene-MELO3C023711.2.1-gene
chr01	6101120	CC	TT	B	H	H	B	H	H	H	H	B	MODIFIER	MELO3C023712.2.1-gene-MELO3C023711.2.1-gene
chr01	6111548	G	A	H	H	A	B	B	B	H	A	B	MODIFIER	MELO3C023712.2.1-gene-MELO3C023711.2.1-gene
chr01	6111568	GTA	GTG,TTG	H	H	A	B	B	B	H	A	B	MODIFIER	MELO3C023712.2.1-gene-MELO3C023711.2.1-gene
chr01	6111579	C	T	H	H	A	B	B	B	H	A	B	MODIFIER	MELO3C023712.2.1-gene-MELO3C023711.2.1-gene
chr01	6111604	GGAAT	AGAAC,GGAAC	H	H	A	B	B	B	H	A	B	MODIFIER	MELO3C023712.2.1-gene-MELO3C023711.2.1-gene
chr01	6126917	CG	TG,TA	H	H	A	B	B	B	H	A	B	MODIFIER	MELO3C023711.2.1-gene
chr01	6126946	ATTTTTTTTTGTTTGCTTGTGA	ATTTTTTTTTTGTTTGCTTGTGA,ATTTTTTTTTTTTGTTTGCTTGTGA,AATTTTTTTTTTTTTTGTTTGCTTGTGA,ATTTTTTTTTTTTTTTGTTTGCTTGTGA,AATTTTTTTTTTTTTTTGTTTGCTTGTGA,ATTTTTTTTGTTTGCTTGTGA,ATTTTTTTTTTTGTTTGCTTGTGA,ATTTTTTTTTTTTTTGTTTGCTTGTGA	H	H	A	H	H	H	H	A	H	MODIFIER	MELO3C023711.2.1-gene
chr01	6127030	ACG	GCT	H	H	A	B	B	B	H	A	B	MODIFIER	MELO3C023711.2.1-gene
chr01	6127128	C	T	H	H	A	B	B	B	H	A	B	MODIFIER	MELO3C023711.2.1-gene
chr01	6132534	C	A	H	H	A	B	B	B	H	A	B	LOW	MELO3C023710.2.1-gene
chr01	6163616	T	C	H	B	A	B	B	B	H	A	B	MODIFIER	MELO3C023709.2.1-gene-MELO3C028768.2.1-gene
chr01	6163688	A	C	H	B	A	B	B	B	H	A	B	MODIFIER	MELO3C023709.2.1-gene-MELO3C028768.2.1-gene
chr01	6163732	G	A	H	B	A	B	B	B	H	A	B	MODIFIER	MELO3C023709.2.1-gene-MELO3C028768.2.1-gene
chr01	6163813	A	T	H	B	A	B	B	B	H	A	B	MODIFIER	MELO3C023709.2.1-gene-MELO3C028768.2.1-gene
chr01	6184197	A	T	H	H	A	B	B	B	H	A	B	MODIFIER	MELO3C028768.2.1-gene-MELO3C028771.2.1-gene
chr01	6184271	C	A	H	H	A	B	B	B	H	A	B	MODIFIER	MELO3C028768.2.1-gene-MELO3C028771.2.1-gene
chr01	6184300	G	A	H	H	A	B	B	B	H	A	B	MODIFIER	MELO3C028768.2.1-gene-MELO3C028771.2.1-gene
chr01	6185501	AAGTAATGTTCTCCGAGTCTA	AA	H	H	A	B	B	B	H	A	B	MODIFIER	MELO3C028768.2.1-gene-MELO3C028771.2.1-gene
chr01	6186941	A	G	H	B	A	B	B	B	H	A	B	MODIFIER	MELO3C028768.2.1-gene-MELO3C028771.2.1-gene
chr01	6186977	G	A	H	B	A	B	B	B	H	A	B	MODIFIER	MELO3C028768.2.1-gene-MELO3C028771.2.1-gene
chr01	6187035	T	C	H	H	A	B	B	B	H	A	B	MODIFIER	MELO3C028768.2.1-gene-MELO3C028771.2.1-gene
chr01	6187137	G	A	H	H	A	B	B	B	H	A	B	MODIFIER	MELO3C028768.2.1-gene-MELO3C028771.2.1-gene
chr01	6187159	C	T	H	H	A	B	B	B	H	A	B	MODIFIER	MELO3C028768.2.1-gene-MELO3C028771.2.1-gene
chr01	6195862	C	G	H	H	A	B	B	B	H	A	B	MODERATE	MELO3C028774.2.1-gene
chr01	6195910	TATGA	TATGATGA	H	H	A	B	B	B	H	A	B	MODERATE	MELO3C028774.2.1-gene
chr01	6196014	C	A	H	H	A	B	B	B	H	A	B	MODIFIER	MELO3C028771.2.1-gene
chr01	6198337	TAAAAATAAAAAATAAGAAAATATG	TAAAATAAAAAATAAGAAAATATG	H	H	A	B	B	B	H	A	B	MODIFIER	MELO3C028773.2.1-gene
chr01	6199807	G	A	H	H	A	B	B	B	H	A	B	MODIFIER	MELO3C028773.2.1-gene
chr01	6199812	A	G	H	H	A	B	B	B	H	A	B	MODIFIER	MELO3C028773.2.1-gene
chr01	6204696	T	G	H	H	A	B	B	B	H	A	B	MODIFIER	MELO3C028775.2.1-gene
chr01	6204855	C	T	H	H	A	B	B	B	H	A	B	MODIFIER	MELO3C028775.2.1-gene
chr01	6205960	A	G	H	H	A	B	B	B	H	A	B	MODIFIER	MELO3C028775.2.1-gene
chr01	6206082	CGGCG	CGGCA,TGGCA	H	H	A	B	B	B	H	A	B	MODIFIER	MELO3C028775.2.1-gene
chr01	6239732	G	A	H	H	A	B	B	B	H	A	B	MODIFIER	MELO3C023704.2.1-gene-MELO3C023703.2.1-gene
chr01	6239811	T	C	H	H	A	B	B	B	H	A	B	MODIFIER	MELO3C023704.2.1-gene-MELO3C023703.2.1-gene
chr01	6239840	A	G	H	H	A	B	B	B	H	A	B	MODIFIER	MELO3C023704.2.1-gene-MELO3C023703.2.1-gene
chr01	6239920	G	A	H	H	A	B	B	B	H	A	B	MODIFIER	MELO3C023704.2.1-gene-MELO3C023703.2.1-gene
chr01	6244862	T	G	H	H	A	B	B	B	H	A	B	MODIFIER	MELO3C023704.2.1-gene-MELO3C023703.2.1-gene
chr01	6244930	C	T	H	A	A	B	B	B	H	A	B	MODIFIER	MELO3C023704.2.1-gene-MELO3C023703.2.1-gene
chr01	6245136	G	A	H	H	A	B	B	B	H	A	B	MODIFIER	MELO3C023704.2.1-gene-MELO3C023703.2.1-gene
chr01	6245220	C	A	H	H	A	B	B	B	H	A	B	MODIFIER	MELO3C023704.2.1-gene-MELO3C023703.2.1-gene
chr01	6245338	G	T	H	H	A	B	B	B	H	A	B	MODIFIER	MELO3C023704.2.1-gene-MELO3C023703.2.1-gene
chr01	6245379	CGCCGTA	CGCCATC,TGCCATC	H	H	A	B	B	B	H	A	B	MODIFIER	MELO3C023704.2.1-gene-MELO3C023703.2.1-gene
chr01	6248226	A	C	H	H	A	B	B	B	H	A	B	MODIFIER	MELO3C023704.2.1-gene-MELO3C023703.2.1-gene
chr01	6248242	C	T	H	H	A	B	B	B	H	A	B	MODIFIER	MELO3C023704.2.1-gene-MELO3C023703.2.1-gene
chr01	6248370	C	T	H	H	A	B	B	B	H	A	B	MODIFIER	MELO3C023704.2.1-gene-MELO3C023703.2.1-gene
chr01	6248375	GGTG	GG	H	H	A	B	B	B	H	A	B	MODIFIER	MELO3C023704.2.1-gene-MELO3C023703.2.1-gene
chr01	6248424	T	C	H	H	A	B	B	B	H	A	B	MODIFIER	MELO3C023704.2.1-gene-MELO3C023703.2.1-gene
chr01	6250106	A	G	H	H	A	B	B	B	H	A	B	MODIFIER	MELO3C023704.2.1-gene-MELO3C023703.2.1-gene
chr01	6250121	TC	CT,CC	H	H	A	B	B	B	H	A	B	MODIFIER	MELO3C023704.2.1-gene-MELO3C023703.2.1-gene
chr01	6250198	C	A	H	H	A	B	B	B	H	A	B	MODIFIER	MELO3C023704.2.1-gene-MELO3C023703.2.1-gene
chr01	6250235	A	G	H	H	A	B	B	B	H	A	B	MODIFIER	MELO3C023704.2.1-gene-MELO3C023703.2.1-gene
chr01	6250257	A	C	H	H	A	B	B	B	H	A	B	MODIFIER	MELO3C023704.2.1-gene-MELO3C023703.2.1-gene
chr01	6250273	G	A	H	H	A	B	B	B	H	A	B	MODIFIER	MELO3C023704.2.1-gene-MELO3C023703.2.1-gene
chr01	6250353	A	G	H	H	A	B	B	B	H	A	B	MODIFIER	MELO3C023704.2.1-gene-MELO3C023703.2.1-gene
chr01	6280383	T	C	H	H	A	B	B	B	H	A	B	MODIFIER	MELO3C023702.2.1-gene
chr01	6285816	A	G	H	H	A	B	B	B	H	A	B	MODIFIER	MELO3C023702.2.1-gene-MELO3C023699.2.1-gene
chr01	6285833	GTAC	ATAT,GTAT,ATAC	H	H	A	B	B	B	H	A	B	MODIFIER	MELO3C023702.2.1-gene-MELO3C023699.2.1-gene
chr01	6285938	G	A	H	H	A	B	B	B	H	A	B	MODIFIER	MELO3C023702.2.1-gene-MELO3C023699.2.1-gene
chr01	6286103	G	A	H	H	A	B	B	B	H	A	B	MODIFIER	MELO3C023702.2.1-gene-MELO3C023699.2.1-gene
chr01	6286124	GCC	ACT,ACC	H	H	A	B	B	B	H	A	B	MODIFIER	MELO3C023702.2.1-gene-MELO3C023699.2.1-gene
chr01	6302041	C	T	H	H	A	B	B	B	H	A	B	MODIFIER	MELO3C023702.2.1-gene-MELO3C023699.2.1-gene
chr01	6302169	A	G	H	H	A	B	B	B	H	A	B	MODIFIER	MELO3C023702.2.1-gene-MELO3C023699.2.1-gene
chr01	6316411	T	C	H	H	A	B	B	B	H	A	B	MODIFIER	MELO3C023699.2.1-gene
chr01	6316427	T	C	H	H	A	B	B	B	H	A	B	MODIFIER	MELO3C023699.2.1-gene
chr01	6316520	A	T	H	H	A	B	B	B	H	A	B	MODIFIER	MELO3C023699.2.1-gene
chr01	6319402	ATTTGTA	AGTTTGTA	H	H	A	B	B	B	A	A	B	MODIFIER	MELO3C023699.2.1-gene-MELO3C028628.2.1-gene
chr01	6319445	T	G	H	H	A	B	B	B	A	A	B	MODIFIER	MELO3C023699.2.1-gene-MELO3C028628.2.1-gene
chr01	6319474	A	G	H	H	A	B	B	B	A	A	B	MODIFIER	MELO3C023699.2.1-gene-MELO3C028628.2.1-gene
chr01	6332310	T	C	H	H	A	B	B	B	H	A	B	MODIFIER	MELO3C028628.2.1-gene
chr01	6332364	G	A	H	H	A	B	B	B	H	A	B	MODIFIER	MELO3C028628.2.1-gene
chr01	6332372	T	C,A	H	H	A	B	B	B	H	A	B	MODIFIER	MELO3C028628.2.1-gene
chr01	6332573	T	C	H	H	A	B	B	B	H	A	B	MODIFIER	MELO3C028628.2.1-gene
chr01	6332637	A	G	H	H	A	B	B	B	H	A	B	MODIFIER	MELO3C028628.2.1-gene
chr01	6341306	G	T	H	H	A	B	B	B	H	A	B	MODIFIER	MELO3C028628.2.1-gene-MELO3C023697.2.1-gene
chr01	6341539	G	T	H	H	A	B	B	B	H	A	B	MODIFIER	MELO3C028628.2.1-gene-MELO3C023697.2.1-gene
chr01	6358319	T	G	H	H	A	B	B	B	H	A	B	MODIFIER	MELO3C023697.2.1-gene
chr01	6419892	A	T	H	H	A	B	B	B	H	A	B	MODIFIER	MELO3C023692.2.1-gene
chr01	6426718	CAACT	TAACC	H	A	A	B	B	B	B	A	B	MODIFIER	MELO3C023692.2.1-gene
chr01	6426748	C	T	H	A	A	B	B	B	B	A	B	MODIFIER	MELO3C023692.2.1-gene
chr01	6426762	T	C	H	A	A	B	B	B	B	A	B	MODIFIER	MELO3C023692.2.1-gene
chr01	6427002	A	G	H	A	A	B	B	B	B	A	B	MODIFIER	MELO3C023692.2.1-gene
chr01	6427008	G	A	H	A	A	B	B	B	B	A	B	MODIFIER	MELO3C023692.2.1-gene
chr01	6431588	G	C	H	H	A	B	B	B	H	A	B	MODIFIER	MELO3C023692.2.1-gene-MELO3C023691.2.1-gene
chr01	6431595	GACACACACACCA	GACACACACCA,GACATACACACCA	H	H	A	B	B	B	H	A	B	MODIFIER	MELO3C023692.2.1-gene-MELO3C023691.2.1-gene
chr01	6431743	A	G	H	H	A	B	B	B	H	A	B	MODIFIER	MELO3C023692.2.1-gene-MELO3C023691.2.1-gene
chr01	6431751	TGA	TA	H	H	A	B	B	B	H	A	B	MODIFIER	MELO3C023692.2.1-gene-MELO3C023691.2.1-gene
chr01	6431870	G	A	H	H	A	B	B	B	H	A	B	MODIFIER	MELO3C023692.2.1-gene-MELO3C023691.2.1-gene
chr01	6447759	C	T	H	H	A	B	B	B	H	A	B	LOW	MELO3C023690.2.1-gene
chr01	6453328	G	A	H	H	A	B	B	B	H	A	B	MODIFIER	MELO3C023690.2.1-gene
chr01	6453541	G	T	H	H	A	B	B	B	H	A	B	MODIFIER	MELO3C023690.2.1-gene
chr01	6455959	A	G	H	H	A	B	B	B	H	A	B	MODIFIER	MELO3C023690.2.1-gene-MELO3C028780.2.1-gene
chr01	6455972	CGGA	CGGG,TGGG	H	H	A	B	B	B	H	A	B	MODIFIER	MELO3C023690.2.1-gene-MELO3C028780.2.1-gene
chr01	6456062	G	A	H	H	A	B	B	B	H	A	B	MODIFIER	MELO3C023690.2.1-gene-MELO3C028780.2.1-gene
chr01	6456107	CAG	AAA,CAA	H	H	A	B	B	B	H	A	B	MODIFIER	MELO3C023690.2.1-gene-MELO3C028780.2.1-gene
chr01	6467392	C	T	H	H	A	B	B	B	H	A	B	MODIFIER	MELO3C028780.2.1-gene
chr01	6467612	C	T	H	H	A	B	B	B	H	A	B	MODIFIER	MELO3C028780.2.1-gene
chr01	6467671	T	A	H	H	A	B	B	B	H	A	B	MODIFIER	MELO3C028780.2.1-gene
chr01	6467836	C	T	H	H	A	B	H	B	H	A	B	LOW	MELO3C028780.2.1-gene
chr01	6467946	C	A	H	H	A	H	H	H	H	A	H	MODIFIER	MELO3C028780.2.1-gene
chr01	6502174	C	T	H	H	A	B	B	B	H	A	B	MODIFIER	MELO3C023687.2.1-gene
chr01	6502207	A	G,C	H	H	A	B	B	B	H	A	B	MODIFIER	MELO3C023687.2.1-gene
chr01	6502267	GCG	GG	H	H	A	B	B	B	H	A	B	MODIFIER	MELO3C023687.2.1-gene
chr01	6502278	ATCCG	GTCCG,GTCCA	H	H	A	B	B	B	H	A	B	MODIFIER	MELO3C023687.2.1-gene
chr01	6521725	GAGTA	GAATA,GAATG,TAATA	H	H	A	B	B	B	H	A	B	MODIFIER	MELO3C023687.2.1-gene-MELO3C027151.2.1-gene
chr01	6526824	CGG	CGA	B	B	B	B	B	B	B	A	B	MODIFIER	MELO3C023687.2.1-gene-MELO3C027151.2.1-gene
chr01	6526871	A	G	B	B	B	B	B	B	B	A	B	MODIFIER	MELO3C023687.2.1-gene-MELO3C027151.2.1-gene
chr01	6538686	G	A	H	H	A	B	B	B	H	A	B	MODIFIER	MELO3C023687.2.1-gene-MELO3C027151.2.1-gene
chr01	6538768	G	A	H	H	A	B	B	B	H	A	B	MODIFIER	MELO3C023687.2.1-gene-MELO3C027151.2.1-gene
chr01	6632019	G	A	H	H	A	B	B	B	H	A	B	MODIFIER	MELO3C028782.2.1-gene
chr01	6632157	T	C	H	H	A	B	B	B	H	A	B	MODIFIER	MELO3C028782.2.1-gene
chr01	6641998	G	A	H	H	A	B	B	B	H	A	B	MODIFIER	MELO3C028782.2.1-gene-MELO3C028784.2.1-gene
chr01	6642047	G	A	H	H	A	B	B	B	H	A	B	MODIFIER	MELO3C028782.2.1-gene-MELO3C028784.2.1-gene
chr01	6642053	A	T	H	H	A	B	B	B	H	A	B	MODIFIER	MELO3C028782.2.1-gene-MELO3C028784.2.1-gene
chr01	6642060	TAAAAAAAACATAATTTC	TAAAAAAAAAACATAATTTC,TAAAAAAAAACATAATTTC	H	H	A	B	B	B	H	A	B	MODIFIER	MELO3C028782.2.1-gene-MELO3C028784.2.1-gene
chr01	6642121	T	C	H	H	A	B	B	B	H	A	B	MODIFIER	MELO3C028782.2.1-gene-MELO3C028784.2.1-gene
chr01	6642197	C	T	H	H	A	B	B	B	H	A	B	MODIFIER	MELO3C028782.2.1-gene-MELO3C028784.2.1-gene
chr01	6642208	G	A	H	H	A	B	B	B	H	A	B	MODIFIER	MELO3C028782.2.1-gene-MELO3C028784.2.1-gene
chr01	6642262	C	T,A	H	H	A	B	B	B	H	A	B	MODIFIER	MELO3C028782.2.1-gene-MELO3C028784.2.1-gene
chr01	6695495	G	A	H	H	A	B	B	B	H	A	B	MODIFIER	MELO3C023682.2.1-gene
chr01	6695591	A	G	H	H	A	B	B	B	H	A	B	LOW	MELO3C023682.2.1-gene
chr01	6695711	T	A	H	H	A	B	B	B	H	A	B	MODIFIER	MELO3C023682.2.1-gene
chr01	6711644	A	G	H	H	A	B	B	B	H	A	B	MODIFIER	MELO3C023682.2.1-gene-MELO3C028787.2.1-gene
chr01	6711798	A	T	H	H	A	B	B	B	H	A	B	MODIFIER	MELO3C023682.2.1-gene-MELO3C028787.2.1-gene
chr01	6711830	A	G	H	H	A	B	B	B	H	A	B	MODIFIER	MELO3C023682.2.1-gene-MELO3C028787.2.1-gene
chr01	6711875	CTGACAC	CTGGCAC,TTGGCAC	H	H	A	B	B	B	H	A	B	MODIFIER	MELO3C023682.2.1-gene-MELO3C028787.2.1-gene
chr01	6711911	T	C	H	H	A	B	B	B	H	A	B	MODIFIER	MELO3C023682.2.1-gene-MELO3C028787.2.1-gene
chr01	6711924	TCC	CCC,CCT	H	H	A	B	B	B	H	A	B	MODIFIER	MELO3C023682.2.1-gene-MELO3C028787.2.1-gene
chr01	6712103	GCA	ACG,CCG	H	H	A	B	B	B	H	A	B	MODIFIER	MELO3C023682.2.1-gene-MELO3C028787.2.1-gene
chr01	6714665	T	G	H	H	A	B	B	B	H	A	B	MODIFIER	MELO3C023682.2.1-gene-MELO3C028787.2.1-gene
chr01	6714677	T	C	H	H	A	B	B	B	H	A	B	MODIFIER	MELO3C023682.2.1-gene-MELO3C028787.2.1-gene
chr01	6714740	T	C	H	H	A	B	B	B	H	A	B	MODIFIER	MELO3C023682.2.1-gene-MELO3C028787.2.1-gene
chr01	6715856	ATATT	TTATC	A	H	A	A	A	A	A	A	B	MODIFIER	MELO3C023682.2.1-gene-MELO3C028787.2.1-gene
chr01	6715866	GGTTT	AGTTC	A	H	A	A	A	A	A	A	B	MODIFIER	MELO3C023682.2.1-gene-MELO3C028787.2.1-gene
chr01	6715876	C	T	A	H	A	A	A	A	A	A	B	MODIFIER	MELO3C023682.2.1-gene-MELO3C028787.2.1-gene
chr01	6715885	T	C	A	H	A	A	A	A	A	A	B	MODIFIER	MELO3C023682.2.1-gene-MELO3C028787.2.1-gene
chr01	6715907	ACCACA	ACAAA	A	A	A	A	A	A	A	A	B	MODIFIER	MELO3C023682.2.1-gene-MELO3C028787.2.1-gene
chr01	6715922	GGTC	AGTT	A	H	A	A	A	A	A	A	B	MODIFIER	MELO3C023682.2.1-gene-MELO3C028787.2.1-gene
chr01	6715969	G	A	A	H	A	A	A	A	A	A	B	MODIFIER	MELO3C023682.2.1-gene-MELO3C028787.2.1-gene
chr01	6715976	A	G	A	H	A	A	A	A	A	A	B	MODIFIER	MELO3C023682.2.1-gene-MELO3C028787.2.1-gene
chr01	6724421	CA	CG,TG	H	H	A	B	B	B	H	A	B	MODIFIER	MELO3C023682.2.1-gene-MELO3C028787.2.1-gene
chr01	6724472	C	T	H	H	A	B	B	B	H	A	B	MODIFIER	MELO3C023682.2.1-gene-MELO3C028787.2.1-gene
chr01	6724488	CA	CG	H	H	A	B	H	B	H	A	B	MODIFIER	MELO3C023682.2.1-gene-MELO3C028787.2.1-gene
chr01	6724525	ATCATCATGTCATATCATGTCATC	ATCATC,ATCATCATGTCATC	H	H	A	B	H	B	H	A	B	MODIFIER	MELO3C023682.2.1-gene-MELO3C028787.2.1-gene
chr01	6756835	A	G	H	H	A	B	B	B	H	A	B	MODIFIER	MELO3C028787.2.1-gene-MELO3C028791.2.1-gene
chr01	6756898	G	A	H	H	A	B	B	B	H	A	B	MODIFIER	MELO3C028787.2.1-gene-MELO3C028791.2.1-gene
chr01	6757001	C	T	H	H	A	B	B	B	H	A	B	MODIFIER	MELO3C028787.2.1-gene-MELO3C028791.2.1-gene
chr01	6757016	G	T	H	H	A	B	B	B	H	A	B	MODIFIER	MELO3C028787.2.1-gene-MELO3C028791.2.1-gene
chr01	6764598	C	T	H	H	A	B	B	B	H	A	B	MODIFIER	MELO3C028791.2.1-gene
chr01	6764664	G	T	H	H	A	B	B	B	H	A	B	MODIFIER	MELO3C028791.2.1-gene
chr01	6764708	A	G	H	H	A	B	B	B	H	A	B	MODIFIER	MELO3C028791.2.1-gene
chr01	6764796	A	G	H	H	A	B	B	B	H	A	B	MODIFIER	MELO3C028791.2.1-gene
chr01	6770492	T	C	H	H	A	B	B	B	H	A	B	MODIFIER	MELO3C028791.2.1-gene
chr01	6770598	A	G	H	H	A	B	B	B	H	A	B	MODIFIER	MELO3C028791.2.1-gene
chr01	6770606	T	C	H	H	A	B	B	B	H	A	B	MODIFIER	MELO3C028791.2.1-gene
chr01	6770629	GTCA	GC	H	H	A	B	B	B	H	A	B	MODIFIER	MELO3C028791.2.1-gene
chr01	6770666	G	A	H	H	A	B	B	B	H	A	B	MODIFIER	MELO3C028791.2.1-gene
chr01	6770692	T	G	H	H	A	B	B	B	H	A	B	MODIFIER	MELO3C028791.2.1-gene
chr01	6770702	AA	CG	H	H	A	B	B	B	H	A	B	MODIFIER	MELO3C028791.2.1-gene
chr01	6788162	T	A	H	H	A	B	B	B	H	A	B	MODIFIER	MELO3C028791.2.1-gene-MELO3C028790.2.1-gene
chr01	6788197	AA	TT	H	H	A	B	B	B	H	A	B	MODIFIER	MELO3C028791.2.1-gene-MELO3C028790.2.1-gene
chr01	6788262	T	A	H	H	A	B	B	B	H	A	B	MODIFIER	MELO3C028791.2.1-gene-MELO3C028790.2.1-gene
chr01	6788329	G	C	H	H	A	B	B	B	H	A	B	MODIFIER	MELO3C028791.2.1-gene-MELO3C028790.2.1-gene
chr01	6789620	T	G	H	H	A	B	B	B	A	A	B	MODIFIER	MELO3C028791.2.1-gene-MELO3C028790.2.1-gene
chr01	6789791	C	T	H	A	A	B	B	B	A	A	B	MODIFIER	MELO3C028791.2.1-gene-MELO3C028790.2.1-gene
chr01	6789805	TCGCG	TTGCACG,TCGCACG	H	A	A	B	B	B	A	A	B	MODIFIER	MELO3C028791.2.1-gene-MELO3C028790.2.1-gene
chr01	6789840	A	T	H	A	A	B	B	B	A	A	B	MODIFIER	MELO3C028791.2.1-gene-MELO3C028790.2.1-gene
chr01	6812214	A	G	H	H	A	B	B	B	H	A	B	MODIFIER	MELO3C023678.2.1-gene
chr01	6812282	C	T	H	H	A	B	B	B	H	A	B	MODIFIER	MELO3C023678.2.1-gene
chr01	6812291	G	A	H	H	A	B	B	B	H	A	B	MODIFIER	MELO3C023678.2.1-gene
chr01	6812378	C	A	H	H	A	B	B	B	H	A	B	MODIFIER	MELO3C023678.2.1-gene
chr01	6839607	A	G	H	A	A	B	B	B	H	A	B	MODIFIER	MELO3C027580.2.1-gene
chr01	6839673	C	T	H	A	A	B	B	B	H	A	B	MODIFIER	MELO3C027580.2.1-gene
chr01	6839705	G	A	H	A	A	B	B	B	H	A	B	MODIFIER	MELO3C027580.2.1-gene
chr01	6839742	T	C,A	H	A	A	B	B	B	H	A	B	MODIFIER	MELO3C027580.2.1-gene
chr01	6852325	CC	TT	H	H	A	B	B	B	H	A	B	MODIFIER	MELO3C027580.2.1-gene-MELO3C028134.2.1-gene
chr01	6852382	AC	GC,GT	H	H	A	B	B	B	H	A	B	MODIFIER	MELO3C027580.2.1-gene-MELO3C028134.2.1-gene
chr01	6852406	C	A	H	H	A	B	B	B	H	A	B	MODIFIER	MELO3C027580.2.1-gene-MELO3C028134.2.1-gene
chr01	6852445	T	C	H	H	A	B	B	B	H	A	B	MODIFIER	MELO3C027580.2.1-gene-MELO3C028134.2.1-gene
chr01	6852456	A	T	H	H	A	B	B	B	H	A	B	MODIFIER	MELO3C027580.2.1-gene-MELO3C028134.2.1-gene
chr01	6852461	C	T	H	H	A	B	B	B	H	A	B	MODIFIER	MELO3C027580.2.1-gene-MELO3C028134.2.1-gene
chr01	6901341	T	C	H	H	A	H	H	H	H	A	H	MODIFIER	MELO3C030427.2.1-gene-MELO3C028233.2.1-gene
chr01	6901727	A	G	H	H	A	B	B	B	H	A	B	MODIFIER	MELO3C030427.2.1-gene-MELO3C028233.2.1-gene
chr01	6914187	C	A	A	A	A	B	B	B	H	A	B	MODIFIER	MELO3C030427.2.1-gene-MELO3C028233.2.1-gene
chr01	6914267	G	T	H	A	A	B	B	B	H	A	B	MODIFIER	MELO3C030427.2.1-gene-MELO3C028233.2.1-gene
chr01	6914307	G	C	H	A	A	B	B	B	H	A	B	MODIFIER	MELO3C030427.2.1-gene-MELO3C028233.2.1-gene
chr01	6914384	G	A	H	A	A	B	B	B	H	A	B	MODIFIER	MELO3C030427.2.1-gene-MELO3C028233.2.1-gene
chr01	6926256	G	A	H	H	A	B	B	B	H	A	B	MODIFIER	MELO3C030427.2.1-gene-MELO3C028233.2.1-gene
chr01	6926272	C	A	H	H	A	B	B	B	H	A	B	MODIFIER	MELO3C030427.2.1-gene-MELO3C028233.2.1-gene
chr01	6926300	TGG	CGG,CGA	H	H	A	B	B	B	H	A	B	MODIFIER	MELO3C030427.2.1-gene-MELO3C028233.2.1-gene
chr01	6926407	G	A	H	H	A	B	B	B	H	A	B	MODIFIER	MELO3C030427.2.1-gene-MELO3C028233.2.1-gene
chr01	6941364	G	A	H	H	A	B	B	B	H	A	B	MODIFIER	MELO3C028233.2.1-gene-MELO3C023675.2.1-gene
chr01	6956529	G	C	H	A	H	A	A	A	H	A	H	MODIFIER	MELO3C028233.2.1-gene-MELO3C023675.2.1-gene
chr01	6956587	A	T	H	A	H	A	A	A	H	A	H	MODIFIER	MELO3C028233.2.1-gene-MELO3C023675.2.1-gene
chr01	6956610	G	A	H	H	H	B	B	B	H	A	B	MODIFIER	MELO3C028233.2.1-gene-MELO3C023675.2.1-gene
chr01	6956631	G	T,A	H	A	H	A	A	A	H	A	H	MODIFIER	MELO3C028233.2.1-gene-MELO3C023675.2.1-gene
chr01	6956673	TAG	CAG	H	H	A	B	B	B	H	A	B	MODIFIER	MELO3C028233.2.1-gene-MELO3C023675.2.1-gene
chr01	6956719	A	G	H	H	A	B	B	B	H	A	B	MODIFIER	MELO3C028233.2.1-gene-MELO3C023675.2.1-gene
chr01	6956726	A	G	H	H	A	B	B	B	H	A	B	MODIFIER	MELO3C028233.2.1-gene-MELO3C023675.2.1-gene
chr01	6956736	G	A	H	H	A	B	B	B	H	A	B	MODIFIER	MELO3C028233.2.1-gene-MELO3C023675.2.1-gene
chr01	6962396	G	C	A	A	A	A	A	A	A	A	B	MODIFIER	MELO3C028233.2.1-gene-MELO3C023675.2.1-gene
chr01	6962407	G	A	A	A	A	A	A	A	A	A	B	MODIFIER	MELO3C028233.2.1-gene-MELO3C023675.2.1-gene
chr01	6962424	A	G	A	A	A	A	A	A	A	A	B	MODIFIER	MELO3C028233.2.1-gene-MELO3C023675.2.1-gene
chr01	6967112	CTCA	CTCT,TTCT	H	H	A	B	B	B	H	A	B	MODIFIER	MELO3C023675.2.1-gene
chr01	6967264	G	T	H	H	A	B	B	B	H	A	B	MODIFIER	MELO3C023675.2.1-gene
chr01	6967281	A	G	H	H	A	B	B	B	H	A	B	MODIFIER	MELO3C023675.2.1-gene
chr01	6967289	G	A	H	H	A	B	B	B	H	A	B	MODIFIER	MELO3C023675.2.1-gene
chr01	6967301	T	C	H	H	A	B	B	B	H	A	B	MODIFIER	MELO3C023675.2.1-gene
chr01	6968324	G	C	H	H	A	B	B	B	H	A	B	MODIFIER	MELO3C023675.2.1-gene
chr01	6968374	TAT	TAACTGAA	H	H	A	B	B	B	H	A	B	MODIFIER	MELO3C023675.2.1-gene
chr01	6968387	A	G	H	H	A	B	B	B	H	A	B	MODIFIER	MELO3C023675.2.1-gene
chr01	6968518	T	A	H	H	A	B	B	B	H	A	B	MODIFIER	MELO3C023675.2.1-gene
chr01	6968665	G	A	H	H	A	B	B	B	H	A	B	MODIFIER	MELO3C023675.2.1-gene
chr01	6968693	A	G	H	H	A	B	B	B	H	A	B	MODIFIER	MELO3C023675.2.1-gene
chr01	6968721	C	G	H	H	A	B	B	B	H	A	B	MODIFIER	MELO3C023675.2.1-gene
chr01	6980763	CTTAC	CTTAT	H	H	A	B	B	B	H	A	B	MODIFIER	MELO3C023675.2.1-gene
chr01	6980916	G	A	H	H	A	B	B	B	H	A	B	MODIFIER	MELO3C023675.2.1-gene
chr01	6992930	G	T	A	H	H	B	H	B	H	A	B	MODIFIER	MELO3C023675.2.1-gene
chr01	6992946	GCC	ACA	A	H	H	B	H	B	H	A	B	MODIFIER	MELO3C023675.2.1-gene
chr01	6992972	A	G	H	H	A	B	B	B	H	A	B	MODIFIER	MELO3C023675.2.1-gene
chr01	6992989	C	T	H	H	A	B	B	B	H	A	B	MODIFIER	MELO3C023675.2.1-gene
chr01	6993014	ATTGG	TTTGG,TTTGA	H	H	A	B	B	B	H	A	B	MODIFIER	MELO3C023675.2.1-gene
chr01	6993129	AGGCT	AGGGCT	H	H	A	B	B	B	H	A	B	MODIFIER	MELO3C023675.2.1-gene
chr01	6993136	A	G	H	H	A	B	B	B	H	A	B	MODIFIER	MELO3C023675.2.1-gene
chr01	6993154	C	A	H	H	A	B	B	B	H	A	B	MODIFIER	MELO3C023675.2.1-gene
chr01	6993185	G	A	H	H	A	B	B	B	H	A	B	MODIFIER	MELO3C023675.2.1-gene
chr01	6993246	A	G	H	H	A	B	B	B	H	A	B	MODIFIER	MELO3C023675.2.1-gene
chr01	6993251	A	G	H	H	A	B	B	B	H	A	B	MODIFIER	MELO3C023675.2.1-gene
chr01	6993266	C	G	H	H	A	B	B	B	H	A	B	MODIFIER	MELO3C023675.2.1-gene
chr01	6993273	G	T	H	H	A	B	B	B	H	A	B	MODIFIER	MELO3C023675.2.1-gene
chr01	6993310	A	G	H	H	A	B	B	B	H	A	B	MODIFIER	MELO3C023675.2.1-gene
chr01	7016144	C	T	B	B	A	B	B	B	B	A	B	MODIFIER	MELO3C028795.2.1-gene
chr01	7016153	T	C	B	B	A	B	B	B	B	A	B	MODIFIER	MELO3C028795.2.1-gene
chr01	7016174	TAAG	TAAA,GAAA	B	B	A	B	B	B	B	A	B	MODIFIER	MELO3C028795.2.1-gene
chr01	7016186	CGG	TGA,TGG	B	B	A	B	B	B	B	A	B	MODIFIER	MELO3C028795.2.1-gene
chr01	7016194	GATC	TATT	B	B	A	B	B	B	B	A	B	MODIFIER	MELO3C028795.2.1-gene
chr01	7016212	C	T	B	B	A	B	B	B	B	A	B	MODIFIER	MELO3C028795.2.1-gene
chr01	7019045	TTTTTAGACGCGTAGAA	TA,TTTATAGACGCGTAGAA	H	H	A	B	B	B	H	A	B	MODIFIER	MELO3C028795.2.1-gene
chr01	7021644	C	T	H	H	A	B	B	B	H	A	B	MODIFIER	MELO3C023674.2.1-gene
chr01	7021687	GCCCCAAT	GCCCCCAAT	A	H	A	H	B	B	H	A	B	MODIFIER	MELO3C023674.2.1-gene
chr01	7041854	G	A	H	H	A	B	B	B	H	A	B	MODIFIER	MELO3C023673.2.1-gene
chr01	7041866	A	G	H	H	A	B	B	B	H	A	B	MODIFIER	MELO3C023673.2.1-gene
chr01	7041880	C	T	H	H	A	B	B	B	H	A	B	MODIFIER	MELO3C023673.2.1-gene
chr01	7041903	ATTCA	ATTTCA	H	H	A	B	B	B	H	A	B	MODIFIER	MELO3C023673.2.1-gene
chr01	7041915	A	G	H	H	A	B	B	B	H	A	B	MODIFIER	MELO3C023673.2.1-gene
chr01	7041925	C	T	H	H	A	B	B	B	H	A	B	MODIFIER	MELO3C023673.2.1-gene
chr01	7041940	G	A	H	H	A	B	B	B	H	A	B	MODIFIER	MELO3C023673.2.1-gene
chr01	7042096	C	T	H	H	A	B	B	B	H	A	B	MODIFIER	MELO3C023673.2.1-gene
chr01	7042171	T	C	H	H	A	B	B	B	H	A	B	MODIFIER	MELO3C023673.2.1-gene
chr01	7042192	G	A	H	H	A	B	B	B	H	A	B	MODIFIER	MELO3C023673.2.1-gene
chr01	7042214	G	A	H	H	A	B	B	B	H	A	B	MODIFIER	MELO3C023673.2.1-gene
chr01	7042277	T	A	H	H	A	B	B	B	H	A	B	MODIFIER	MELO3C023673.2.1-gene
chr01	7042351	G	A	H	H	A	B	B	B	H	A	B	MODIFIER	MELO3C023673.2.1-gene
chr01	7042403	CAAAAAAAGATG	CAAAAAAGATG	H	H	A	B	B	B	H	A	B	MODIFIER	MELO3C023673.2.1-gene
chr01	7050669	T	C	H	H	A	B	B	B	A	A	B	MODIFIER	MELO3C023672.2.1-gene
chr01	7050714	T	A	H	H	A	B	B	B	A	A	B	MODIFIER	MELO3C023672.2.1-gene
chr01	7050989	A	C	H	H	A	B	B	B	A	A	B	MODIFIER	MELO3C023672.2.1-gene
chr01	7050996	T	A	H	H	A	B	B	B	A	A	B	MODIFIER	MELO3C023672.2.1-gene
chr01	7065127	A	G	H	H	A	B	B	B	H	A	B	MODIFIER	MELO3C023672.2.1-gene-MELO3C023670.2.1-gene
chr01	7065142	C	T	H	H	A	B	B	B	H	A	B	MODIFIER	MELO3C023672.2.1-gene-MELO3C023670.2.1-gene
chr01	7065221	C	T	H	H	A	B	B	B	H	A	B	MODIFIER	MELO3C023672.2.1-gene-MELO3C023670.2.1-gene
chr01	7065251	T	C	H	H	A	B	B	B	H	A	B	MODIFIER	MELO3C023672.2.1-gene-MELO3C023670.2.1-gene
chr01	7068131	T	C	H	H	A	B	B	B	H	A	B	MODIFIER	MELO3C023672.2.1-gene-MELO3C023670.2.1-gene
chr01	7081228	AGTA	AGTGTA	H	H	A	B	B	B	H	A	B	MODIFIER	MELO3C023672.2.1-gene-MELO3C023670.2.1-gene
chr01	7081427	T	A	H	H	A	B	B	B	H	A	B	MODIFIER	MELO3C023672.2.1-gene-MELO3C023670.2.1-gene
chr01	7081456	C	T	H	H	A	B	B	B	H	A	B	MODIFIER	MELO3C023672.2.1-gene-MELO3C023670.2.1-gene
chr01	7081606	A	G	H	H	A	B	B	B	H	A	B	MODIFIER	MELO3C023672.2.1-gene-MELO3C023670.2.1-gene
chr01	7081617	T	C	H	H	A	B	B	B	H	A	B	MODIFIER	MELO3C023672.2.1-gene-MELO3C023670.2.1-gene
chr01	7081722	C	T	H	H	A	B	B	B	H	A	B	MODIFIER	MELO3C023672.2.1-gene-MELO3C023670.2.1-gene
chr01	7081805	T	A	H	H	A	B	B	B	H	A	B	MODIFIER	MELO3C023672.2.1-gene-MELO3C023670.2.1-gene
chr01	7081858	C	T	H	H	A	B	B	B	H	A	B	MODIFIER	MELO3C023672.2.1-gene-MELO3C023670.2.1-gene
chr01	7081897	C	A	H	H	A	B	B	B	H	A	B	MODIFIER	MELO3C023672.2.1-gene-MELO3C023670.2.1-gene
chr01	7081902	T	C	H	H	A	B	B	B	H	A	B	MODIFIER	MELO3C023672.2.1-gene-MELO3C023670.2.1-gene
chr01	7081910	TAAAAAAAACTAC	TAAAAAAAAACTAC,TAAAAAAAAAACTAC	H	H	A	B	B	B	H	A	B	MODIFIER	MELO3C023672.2.1-gene-MELO3C023670.2.1-gene
chr01	7083567	TAAAAAAAAATTAAACT	TAAAAAAATTAAACT,TAAAAAAAATTAAACT	H	H	A	B	B	B	H	A	B	MODIFIER	MELO3C023672.2.1-gene-MELO3C023670.2.1-gene
chr01	7136262	A	C	H	H	A	B	B	B	H	A	B	MODIFIER	MELO3C023669.2.1-gene
chr01	7136268	GTAAACCCT	GT,GTAAACCAT	H	H	A	B	B	B	H	A	B	MODIFIER	MELO3C023669.2.1-gene
chr01	7136293	G	A	H	H	A	B	B	B	H	A	B	MODIFIER	MELO3C023669.2.1-gene
chr01	7136499	TGTC	TGTG,CGTG	H	H	A	B	B	B	H	A	B	MODIFIER	MELO3C023669.2.1-gene
chr01	7148671	G	A	H	H	A	B	B	B	H	A	B	MODIFIER	MELO3C023669.2.1-gene
chr01	7148758	GAGTTGA	GAGTTTGA,AAGTTTGA	H	H	A	B	B	B	H	A	B	MODIFIER	MELO3C023669.2.1-gene
chr01	7148783	G	T	H	H	A	B	B	B	H	A	B	MODIFIER	MELO3C023669.2.1-gene
chr01	7160683	G	A	H	H	A	B	B	B	H	A	B	LOW	MELO3C023668.2.1-gene
chr01	7163257	C	T	H	H	A	B	B	B	H	A	B	MODIFIER	MELO3C023668.2.1-gene
chr01	7163268	A	T	H	H	A	B	B	B	H	A	B	MODIFIER	MELO3C023668.2.1-gene
chr01	7163300	TCG	CCT	H	H	A	B	B	B	H	A	B	MODIFIER	MELO3C023668.2.1-gene
chr01	7163311	G	T	H	H	A	B	B	B	H	A	B	MODIFIER	MELO3C023668.2.1-gene
chr01	7163342	C	T	H	H	A	B	B	B	H	A	B	MODIFIER	MELO3C023668.2.1-gene
chr01	7163409	T	C	H	H	A	B	B	B	H	A	B	MODIFIER	MELO3C023668.2.1-gene
chr01	7172824	GAA	GAG,TAG	H	H	A	B	B	B	H	A	B	MODIFIER	MELO3C023668.2.1-gene-MELO3C028804.2.1-gene
chr01	7172835	CACAA	CACAG,TACAG	H	H	A	B	B	B	H	A	B	MODIFIER	MELO3C023668.2.1-gene-MELO3C028804.2.1-gene
chr01	7172858	A	G	H	H	A	B	B	B	H	A	B	MODIFIER	MELO3C023668.2.1-gene-MELO3C028804.2.1-gene
chr01	7172888	C	T	H	H	A	B	B	B	H	A	B	MODIFIER	MELO3C023668.2.1-gene-MELO3C028804.2.1-gene
chr01	7172915	G	T	H	H	A	B	B	B	H	A	B	MODIFIER	MELO3C023668.2.1-gene-MELO3C028804.2.1-gene
chr01	7172920	C	A	H	H	A	B	B	B	H	A	B	MODIFIER	MELO3C023668.2.1-gene-MELO3C028804.2.1-gene
chr01	7172971	C	T	H	H	A	B	B	B	H	A	B	MODIFIER	MELO3C023668.2.1-gene-MELO3C028804.2.1-gene
chr01	7191135	CAC	CGTAC	H	H	A	B	B	B	H	A	B	MODIFIER	MELO3C028804.2.1-gene
chr01	7230192	A	T	H	H	A	B	B	B	H	A	B	MODERATE	MELO3C023665.2.1-gene
chr01	7297911	ATTCTTTTA	ATTA	H	H	A	B	B	B	H	A	B	MODIFIER	MELO3C000955.2.1-gene
chr01	7308561	CT	TA	H	H	A	B	B	B	H	A	B	MODIFIER	MELO3C023659.2.1-gene
chr01	7308622	T	A	H	H	A	B	B	B	H	A	B	MODIFIER	MELO3C023659.2.1-gene
chr01	7308667	CTTAGGGTC	GTTAGGTC	H	H	A	B	B	B	H	A	B	MODIFIER	MELO3C023659.2.1-gene
chr01	7308678	A	G	H	H	A	B	B	B	H	A	B	MODIFIER	MELO3C023659.2.1-gene
chr01	7308690	T	A	H	H	A	B	B	B	H	A	B	MODIFIER	MELO3C023659.2.1-gene
chr01	7308695	AGGGTGTGTGTA	AGGTGTGTGTA	H	H	A	B	B	B	H	A	B	MODIFIER	MELO3C023659.2.1-gene
chr01	7308735	A	C	H	H	A	B	B	B	H	A	B	MODIFIER	MELO3C023659.2.1-gene
chr01	7310602	G	A	H	H	A	B	B	B	H	A	B	MODIFIER	MELO3C023659.2.1-gene
chr01	7314083	TCT	TT	H	H	A	B	B	B	H	A	B	MODIFIER	MELO3C023659.2.1-gene
chr01	7341444	CCACGG	TCATGG,CCATGG,CCATGA	H	H	A	B	B	B	H	A	B	MODIFIER	MELO3C023658.2.1-gene-MELO3C028814.2.1-gene
chr01	7341483	C	T	H	H	A	B	B	B	H	A	B	MODIFIER	MELO3C023658.2.1-gene-MELO3C028814.2.1-gene
chr01	7341516	T	C	H	H	A	B	B	B	H	A	B	MODIFIER	MELO3C023658.2.1-gene-MELO3C028814.2.1-gene
chr01	7341687	G	A	H	H	A	B	B	B	H	A	B	MODIFIER	MELO3C023658.2.1-gene-MELO3C028814.2.1-gene
chr01	7341706	G	T	H	H	A	B	B	B	H	A	B	MODIFIER	MELO3C023658.2.1-gene-MELO3C028814.2.1-gene
chr01	7400147	A	C	H	H	A	B	B	B	H	A	B	MODIFIER	MELO3C023658.2.1-gene-MELO3C028814.2.1-gene
chr01	7400250	CTTTTAG	CGTTTAG	H	H	A	B	B	B	H	A	B	MODIFIER	MELO3C023658.2.1-gene-MELO3C028814.2.1-gene
chr01	7400287	TCT	TTT	H	H	A	B	B	B	H	A	B	MODIFIER	MELO3C023658.2.1-gene-MELO3C028814.2.1-gene
chr01	7415938	A	C,G	H	H	A	B	B	B	H	A	B	MODIFIER	MELO3C023658.2.1-gene-MELO3C028814.2.1-gene
chr01	7415957	A	G	H	H	A	B	B	B	H	A	B	MODIFIER	MELO3C023658.2.1-gene-MELO3C028814.2.1-gene
chr01	7415999	C	T	H	H	A	B	B	B	H	A	B	MODIFIER	MELO3C023658.2.1-gene-MELO3C028814.2.1-gene
chr01	7416095	TCAT	CCGT,TCAC,CCGC,CTGC	H	H	A	B	B	B	H	A	B	MODIFIER	MELO3C023658.2.1-gene-MELO3C028814.2.1-gene
chr01	7416105	C	T	H	H	A	B	B	B	H	A	B	MODIFIER	MELO3C023658.2.1-gene-MELO3C028814.2.1-gene
chr01	7417114	ATC	ACTC	H	H	A	B	B	B	H	A	B	MODIFIER	MELO3C023658.2.1-gene-MELO3C028814.2.1-gene
chr01	7417119	C	A	H	H	A	B	B	B	H	A	B	MODIFIER	MELO3C023658.2.1-gene-MELO3C028814.2.1-gene
chr01	7417241	G	A	H	H	A	B	B	B	H	A	B	MODIFIER	MELO3C023658.2.1-gene-MELO3C028814.2.1-gene
chr01	7417287	C	A	H	H	A	B	B	B	H	A	B	MODIFIER	MELO3C023658.2.1-gene-MELO3C028814.2.1-gene
chr01	7451658	CC	TT,TC	H	H	A	B	B	B	H	A	B	MODIFIER	MELO3C028814.2.1-gene
chr01	7451679	T	C	H	H	A	B	B	B	H	A	B	MODIFIER	MELO3C028814.2.1-gene
chr01	7451686	C	T	H	H	A	B	B	B	H	A	B	MODIFIER	MELO3C028814.2.1-gene
chr01	7451695	G	A	H	H	A	B	B	B	H	A	B	MODIFIER	MELO3C028814.2.1-gene
chr01	7451723	CTAG	GCAA,CCAG	H	H	A	B	B	B	H	A	B	MODIFIER	MELO3C028814.2.1-gene
chr01	7451769	A	G	H	H	A	B	B	B	H	A	B	MODIFIER	MELO3C028814.2.1-gene
chr01	7451774	T	C	H	H	A	B	B	B	H	A	B	MODIFIER	MELO3C028814.2.1-gene
chr01	7451799	C	T	H	H	A	B	B	B	B	A	B	MODIFIER	MELO3C028814.2.1-gene
chr01	7452038	C	A	H	H	A	B	B	B	H	A	B	MODIFIER	MELO3C028814.2.1-gene
chr01	7452222	AAT	GAC,CAC	H	H	A	B	B	B	H	A	B	MODIFIER	MELO3C028814.2.1-gene
chr01	7452333	TGACA	CGACT	H	H	A	B	B	B	H	A	B	MODIFIER	MELO3C028814.2.1-gene
chr01	7452342	TG	CA	H	H	A	B	B	B	H	A	B	MODIFIER	MELO3C028814.2.1-gene
chr01	7475832	T	C	H	H	A	B	B	B	H	A	B	MODIFIER	MELO3C028812.2.1-gene-MELO3C023654.2.1-gene
chr01	7475898	C	T	H	H	A	B	B	B	H	A	B	MODIFIER	MELO3C028812.2.1-gene-MELO3C023654.2.1-gene
chr01	7476047	A	G	A	A	A	A	A	A	A	A	H	MODIFIER	MELO3C028812.2.1-gene-MELO3C023654.2.1-gene
chr01	7476053	A	T	A	A	A	A	A	A	A	A	H	MODIFIER	MELO3C028812.2.1-gene-MELO3C023654.2.1-gene
chr01	7476099	T	A	A	A	A	A	A	A	A	A	H	MODIFIER	MELO3C028812.2.1-gene-MELO3C023654.2.1-gene
chr01	7476115	A	G	A	A	A	A	A	A	A	A	H	MODIFIER	MELO3C028812.2.1-gene-MELO3C023654.2.1-gene
chr01	7476123	TAACAAAT	TAAACAAAT	A	A	A	A	A	A	A	A	H	MODIFIER	MELO3C028812.2.1-gene-MELO3C023654.2.1-gene
chr01	7477765	C	T	H	H	A	B	B	B	H	A	B	MODIFIER	MELO3C028812.2.1-gene-MELO3C023654.2.1-gene
chr01	7477821	C	T	H	H	A	B	B	B	H	A	B	MODIFIER	MELO3C028812.2.1-gene-MELO3C023654.2.1-gene
chr01	7477839	GTTAG	GTCAA,GTCAG,ATCAA	H	H	A	B	B	B	H	A	B	MODIFIER	MELO3C028812.2.1-gene-MELO3C023654.2.1-gene
chr01	7477907	T	C	H	H	A	B	B	B	H	A	B	MODIFIER	MELO3C028812.2.1-gene-MELO3C023654.2.1-gene
chr01	7485259	A	G	H	H	A	B	B	B	H	A	B	MODIFIER	MELO3C023654.2.1-gene
chr01	7505462	G	A	H	H	A	B	B	B	H	A	B	MODIFIER	MELO3C023654.2.1-gene-MELO3C028816.2.1-gene
chr01	7505498	G	A	H	H	A	B	B	B	H	A	B	MODIFIER	MELO3C023654.2.1-gene-MELO3C028816.2.1-gene
chr01	7505506	G	A	H	H	A	B	B	B	H	A	B	MODIFIER	MELO3C023654.2.1-gene-MELO3C028816.2.1-gene
chr01	7505544	CCGAT	TCGAC	H	H	A	B	B	B	H	A	B	MODIFIER	MELO3C023654.2.1-gene-MELO3C028816.2.1-gene
chr01	7515137	G	A	A	A	A	A	A	A	A	A	H	MODIFIER	MELO3C028816.2.1-gene
chr01	7515156	G	A	A	A	A	A	A	A	A	A	H	MODIFIER	MELO3C028816.2.1-gene
chr01	7515169	AGCTTT	AGCATT	B	H	H	B	B	B	H	H	B	MODIFIER	MELO3C028816.2.1-gene
chr01	7515179	G	A	A	A	A	A	A	A	A	A	H	MODIFIER	MELO3C028816.2.1-gene
chr01	7515180	C	G	H	H	A	H	H	H	H	A	H	MODIFIER	MELO3C028816.2.1-gene
chr01	7515206	A	T	H	A	A	H	H	H	H	A	H	MODIFIER	MELO3C028816.2.1-gene
chr01	7516335	T	C	H	H	A	B	B	B	H	A	B	MODIFIER	MELO3C028816.2.1-gene
chr01	7516346	G	A	H	H	A	B	B	B	H	A	B	MODIFIER	MELO3C028816.2.1-gene
chr01	7516401	A	T	H	H	A	B	B	B	H	A	B	MODIFIER	MELO3C028816.2.1-gene
chr01	7516505	T	C	H	H	A	B	B	B	H	A	B	MODIFIER	MELO3C028816.2.1-gene
chr01	7516554	T	C	H	H	A	B	B	B	H	A	B	MODIFIER	MELO3C028816.2.1-gene
chr01	7518004	T	C	H	H	A	B	B	B	H	A	B	MODIFIER	MELO3C028816.2.1-gene
chr01	7518025	T	C	H	H	A	B	B	B	H	A	B	MODIFIER	MELO3C028816.2.1-gene
chr01	7518133	T	A	H	H	A	B	B	B	H	A	B	MODIFIER	MELO3C028816.2.1-gene
chr01	7518149	A	G	H	H	A	B	B	B	H	A	B	MODIFIER	MELO3C028816.2.1-gene
chr01	7518169	A	G	H	H	A	B	B	B	H	A	B	MODIFIER	MELO3C028816.2.1-gene
chr01	7530543	G	A	H	H	H	B	B	B	H	A	B	MODIFIER	MELO3C028816.2.1-gene-MELO3C023650.2.1-gene
chr01	7530727	C	T	H	H	A	B	B	B	H	A	B	MODIFIER	MELO3C028816.2.1-gene-MELO3C023650.2.1-gene
chr01	7530737	C	T	H	H	A	B	B	B	H	A	B	MODIFIER	MELO3C028816.2.1-gene-MELO3C023650.2.1-gene
chr01	7545643	A	C	H	H	A	B	B	B	H	A	B	MODERATE	MELO3C023650.2.1-gene
chr01	7545648	A	T	H	H	A	B	B	B	H	A	B	MODERATE	MELO3C023650.2.1-gene
chr01	7545689	A	G	H	H	A	B	B	B	H	A	B	LOW	MELO3C023650.2.1-gene
chr01	7574822	T	C	H	H	A	B	B	B	B	A	B	MODIFIER	MELO3C028818.2.1-gene
chr01	7574842	TCT	TCC	H	H	A	B	B	B	B	A	B	MODIFIER	MELO3C028818.2.1-gene
chr01	7586984	C	T	H	H	A	B	B	B	H	A	B	MODIFIER	MELO3C023649.2.1-gene
chr01	7587211	A	G	H	H	A	B	B	B	H	A	B	MODIFIER	MELO3C023649.2.1-gene
chr01	7587267	AGGAAAAAAAAATGATT	AGGAAAAAAAATGATT,AGGAAAAAAAAAATGATT,GGGAAAAAAATGATT	H	H	A	B	B	B	H	A	B	MODIFIER	MELO3C023649.2.1-gene
chr01	7587326	CTTCA	CTCA	H	H	A	B	B	B	H	A	B	MODIFIER	MELO3C023649.2.1-gene
chr01	7587348	CACAC	CACAA,TACAA	H	H	A	B	B	B	H	A	B	MODIFIER	MELO3C023649.2.1-gene
chr01	7587462	A	G	H	H	A	B	B	B	H	A	B	MODIFIER	MELO3C023649.2.1-gene-MELO3C023648.2.1-gene
chr01	7589676	AAGGT	GAGGG,GAGGT	H	H	A	B	B	B	H	A	B	MODIFIER	MELO3C023649.2.1-gene-MELO3C023648.2.1-gene
chr01	7589794	A	G	H	H	A	B	B	B	H	A	B	MODIFIER	MELO3C023649.2.1-gene-MELO3C023648.2.1-gene
chr01	7589827	G	T	H	H	A	B	B	B	H	A	B	MODIFIER	MELO3C023649.2.1-gene-MELO3C023648.2.1-gene
chr01	7598141	GCA	ACG,GCG	H	H	A	B	B	B	H	A	B	MODIFIER	MELO3C023649.2.1-gene-MELO3C023648.2.1-gene
chr01	7606921	C	T,G	H	B	B	H	B	B	H	H	B	MODIFIER	MELO3C023648.2.1-gene
chr01	7606930	C	T	H	B	B	H	B	B	H	H	B	MODIFIER	MELO3C023648.2.1-gene
chr01	7606947	CCAATG	TTAATG,TTAATA	H	B	B	H	B	B	H	H	B	MODIFIER	MELO3C023648.2.1-gene
chr01	7606961	T	C	H	H	A	H	B	B	H	A	B	MODIFIER	MELO3C023648.2.1-gene
chr01	7606994	G	C	H	B	B	H	B	B	H	H	B	MODIFIER	MELO3C023648.2.1-gene
chr01	7607000	A	G	H	H	A	H	B	B	H	A	B	MODIFIER	MELO3C023648.2.1-gene
chr01	7607004	C	T	H	B	B	H	B	B	H	H	B	MODIFIER	MELO3C023648.2.1-gene
chr01	7607016	T	A	H	B	B	H	B	B	H	H	B	MODIFIER	MELO3C023648.2.1-gene
chr01	7607029	ATGCC	GTGTT	H	B	B	H	B	B	H	H	B	MODIFIER	MELO3C023648.2.1-gene
chr01	7607036	C	T	H	H	A	H	B	B	H	A	B	MODIFIER	MELO3C023648.2.1-gene
chr01	7607043	CTGC	TCGT,CTGT	H	B	B	H	B	B	H	H	B	MODIFIER	MELO3C023648.2.1-gene
chr01	7607051	T	G	H	B	B	H	B	B	H	H	B	MODIFIER	MELO3C023648.2.1-gene
chr01	7607750	C	G	H	H	A	B	B	B	H	A	B	MODIFIER	MELO3C023648.2.1-gene
chr01	7607816	CT	TT	H	H	A	B	B	B	H	A	B	MODIFIER	MELO3C023648.2.1-gene
chr01	7607925	G	A	H	H	A	B	B	B	H	A	B	MODIFIER	MELO3C023648.2.1-gene
chr01	7609418	G	A	H	H	A	H	H	H	H	A	H	MODIFIER	MELO3C023648.2.1-gene
chr01	7609524	T	A	H	H	A	B	B	B	H	A	B	MODIFIER	MELO3C023648.2.1-gene
chr01	7609548	T	C	H	H	A	B	B	B	H	A	B	MODIFIER	MELO3C023648.2.1-gene
chr01	7627314	C	T	H	H	A	B	B	B	H	A	B	MODIFIER	MELO3C023648.2.1-gene-MELO3C023647.2.1-gene
chr01	7627390	A	G	H	H	A	B	B	B	H	A	B	MODIFIER	MELO3C023648.2.1-gene-MELO3C023647.2.1-gene
chr01	7627432	G	T	H	H	A	B	B	B	H	A	B	MODIFIER	MELO3C023648.2.1-gene-MELO3C023647.2.1-gene
chr01	7672980	G	A	H	H	A	B	B	B	H	A	B	MODIFIER	MELO3C023645.2.1-gene
chr01	7672999	TA	CG	H	H	A	B	B	B	H	A	B	MODIFIER	MELO3C023645.2.1-gene
chr01	7673031	A	G	H	H	A	B	B	B	H	A	B	MODIFIER	MELO3C023645.2.1-gene
chr01	7673057	T	C	H	H	A	B	B	B	H	A	B	MODIFIER	MELO3C023645.2.1-gene
chr01	7673212	G	T	H	H	A	B	B	B	H	A	B	MODIFIER	MELO3C023645.2.1-gene
chr01	7673228	A	G	H	H	A	B	B	B	H	A	B	MODIFIER	MELO3C023645.2.1-gene
chr01	7673259	CGC	CAGC	H	H	A	B	B	B	H	A	B	MODIFIER	MELO3C023645.2.1-gene
chr01	7692029	G	A	H	H	A	B	B	B	H	A	B	MODIFIER	MELO3C028825.2.1-gene
chr01	7692199	A	G	H	H	A	B	B	B	H	A	B	MODIFIER	MELO3C023644.2.1-gene
chr01	7692233	C	T	H	H	A	B	B	B	H	A	B	MODIFIER	MELO3C023644.2.1-gene
chr01	7716043	G	A	H	H	A	B	B	B	H	A	B	MODIFIER	MELO3C028823.2.1-gene
chr01	7716254	C	T	H	H	A	B	B	B	H	A	B	MODIFIER	MELO3C028823.2.1-gene-MELO3C028637.2.1-gene
chr01	7728924	T	C	H	H	A	B	B	B	H	A	B	MODIFIER	MELO3C028823.2.1-gene-MELO3C028637.2.1-gene
chr01	7728949	GA	AA,AG	H	H	A	B	B	B	H	A	B	MODIFIER	MELO3C028823.2.1-gene-MELO3C028637.2.1-gene
chr01	7757816	G	C	B	H	A	B	B	B	H	A	B	MODIFIER	MELO3C028823.2.1-gene-MELO3C028637.2.1-gene
chr01	7757900	T	C	H	H	A	B	B	B	H	A	B	MODIFIER	MELO3C028823.2.1-gene-MELO3C028637.2.1-gene
chr01	7757971	A	C	H	H	A	B	B	B	H	A	B	MODIFIER	MELO3C028823.2.1-gene-MELO3C028637.2.1-gene
chr01	7758034	C	T	H	H	A	B	B	B	H	A	B	MODIFIER	MELO3C028823.2.1-gene-MELO3C028637.2.1-gene
chr01	7798850	T	C	H	H	A	B	B	B	H	A	B	MODIFIER	MELO3C028823.2.1-gene-MELO3C028637.2.1-gene
chr01	7798904	CGGGC	CGGGT,TGGTT	H	H	A	B	B	B	H	A	B	MODIFIER	MELO3C028823.2.1-gene-MELO3C028637.2.1-gene
chr01	7798921	G	A	H	H	A	B	B	B	H	A	B	MODIFIER	MELO3C028823.2.1-gene-MELO3C028637.2.1-gene
chr01	7799050	G	A	H	H	A	B	B	B	H	A	B	MODIFIER	MELO3C028823.2.1-gene-MELO3C028637.2.1-gene
chr01	7799116	G	A	H	H	A	B	B	B	H	A	B	MODIFIER	MELO3C028823.2.1-gene-MELO3C028637.2.1-gene
chr01	7820244	C	T	H	H	A	B	B	B	H	A	B	MODIFIER	MELO3C028637.2.1-gene-MELO3C027494.2.1-gene
chr01	7820280	G	A	H	H	A	B	B	B	H	A	B	MODIFIER	MELO3C028637.2.1-gene-MELO3C027494.2.1-gene
chr01	7820297	T	G	H	H	A	B	B	B	H	A	B	MODIFIER	MELO3C028637.2.1-gene-MELO3C027494.2.1-gene
chr01	7847284	A	G	H	H	A	B	B	B	H	A	B	MODIFIER	MELO3C028639.2.1-gene
chr01	7847309	C	T	H	H	A	B	B	B	H	A	B	MODIFIER	MELO3C028639.2.1-gene
chr01	7847315	C	T	H	H	A	B	B	B	H	A	B	MODIFIER	MELO3C028639.2.1-gene
chr01	7847372	GGTCG	GCTCA,GCTCG	H	H	A	B	B	B	H	A	B	MODIFIER	MELO3C028639.2.1-gene
chr01	7847490	G	T	H	H	A	B	B	B	H	A	B	MODIFIER	MELO3C028639.2.1-gene
chr01	7847539	CTGCTT	CTGCTG	H	H	A	B	B	B	H	A	B	MODIFIER	MELO3C028639.2.1-gene
chr01	7848095	T	C	H	H	A	B	B	B	H	A	B	MODIFIER	MELO3C028639.2.1-gene
chr01	7848122	T	G	H	H	A	B	B	B	H	A	B	MODIFIER	MELO3C028639.2.1-gene
chr01	7848338	ACA	GCA	H	H	A	B	B	B	H	A	B	MODIFIER	MELO3C028639.2.1-gene
chr01	7848347	CTTTTGC	CTTTTTGC	H	H	A	B	B	B	H	A	B	MODIFIER	MELO3C028639.2.1-gene
chr01	7860961	C	T	A	A	A	B	B	B	H	A	B	MODIFIER	MELO3C028639.2.1-gene-MELO3C028611.2.1-gene
chr01	7861011	A	G	A	A	A	B	B	B	H	A	B	MODIFIER	MELO3C028639.2.1-gene-MELO3C028611.2.1-gene
chr01	7861022	T	C	A	A	A	B	B	B	H	A	B	MODIFIER	MELO3C028639.2.1-gene-MELO3C028611.2.1-gene
chr01	7861116	G	A	H	H	A	B	B	B	H	A	B	MODIFIER	MELO3C028639.2.1-gene-MELO3C028611.2.1-gene
chr01	7861156	T	C	H	H	A	B	B	B	H	A	B	MODIFIER	MELO3C028639.2.1-gene-MELO3C028611.2.1-gene
chr01	7861279	G	A	H	H	A	B	B	B	H	A	B	MODIFIER	MELO3C028639.2.1-gene-MELO3C028611.2.1-gene
chr01	7941220	A	G	H	H	A	B	B	B	H	A	B	MODIFIER	MELO3C028737.2.1-gene
chr01	7956274	A	G	H	H	A	B	B	B	H	A	B	MODIFIER	MELO3C028737.2.1-gene-MELO3C028643.2.1-gene
chr01	7956310	C	G	H	H	A	B	B	B	H	A	B	MODIFIER	MELO3C028737.2.1-gene-MELO3C028643.2.1-gene
chr01	7956366	A	G	H	H	A	B	B	B	H	A	B	MODIFIER	MELO3C028737.2.1-gene-MELO3C028643.2.1-gene
chr01	7966722	A	T	H	H	A	B	B	B	H	A	B	MODIFIER	MELO3C028737.2.1-gene-MELO3C028643.2.1-gene
chr01	7966742	A	C	H	H	A	B	B	B	H	A	B	MODIFIER	MELO3C028737.2.1-gene-MELO3C028643.2.1-gene
chr01	7971141	A	C	H	H	A	B	B	B	H	A	B	MODIFIER	MELO3C028737.2.1-gene-MELO3C028643.2.1-gene
chr01	7989075	A	C	H	H	A	B	B	B	H	A	B	LOW	MELO3C028643.2.1-gene
chr01	7989241	G	A	H	H	A	B	B	B	H	A	B	HIGH	MELO3C028643.2.1-gene
chr01	7995493	ATTTTGTA	ATTTGTA	H	H	A	B	B	B	H	A	B	MODIFIER	MELO3C028643.2.1-gene
chr01	7995553	T	G	H	H	A	B	B	B	H	A	B	MODIFIER	MELO3C028643.2.1-gene
chr01	7995648	T	C	H	H	A	B	B	B	H	A	B	MODIFIER	MELO3C028643.2.1-gene
chr01	7999220	C	A	H	H	A	B	B	B	H	A	B	MODERATE	MELO3C028830.2.1-gene
chr01	7999287	G	A	H	H	A	B	B	B	H	A	B	MODERATE	MELO3C028830.2.1-gene
chr01	7999295	T	C	H	H	A	B	B	B	H	A	B	LOW	MELO3C028830.2.1-gene
chr01	8005363	G	A	H	H	A	B	B	B	H	A	B	MODIFIER	MELO3C034218.2.1-gene
chr01	8011134	G	A	H	H	A	B	B	B	H	A	B	MODIFIER	MELO3C024061.2.1-gene
chr01	8021585	G	A	H	H	A	B	B	B	H	A	B	MODIFIER	MELO3C024061.2.1-gene-MELO3C024063.2.1-gene
chr01	8022450	C	T	B	H	A	B	B	B	H	A	B	MODIFIER	MELO3C024061.2.1-gene-MELO3C024063.2.1-gene
chr01	8024937	T	C	H	H	A	B	B	B	H	A	B	MODIFIER	MELO3C024063.2.1-gene
chr01	8025009	A	T	H	H	A	B	B	B	H	A	B	MODIFIER	MELO3C024063.2.1-gene
chr01	8027052	TGC	CGC,CGT	H	H	A	B	B	B	B	A	B	MODIFIER	MELO3C024063.2.1-gene
chr01	8068836	T	C	H	H	A	B	B	B	H	A	B	MODIFIER	MELO3C024064.2.1-gene-MELO3C024066.2.1-gene
chr01	8071479	G	A	H	H	A	B	B	B	H	A	B	MODIFIER	MELO3C024064.2.1-gene-MELO3C024066.2.1-gene
chr01	8082432	TC	CC,CT	H	H	A	B	B	B	H	A	B	MODIFIER	MELO3C024066.2.1-gene
chr01	8093199	C	T	H	H	A	B	B	B	H	A	B	MODIFIER	MELO3C024070.2.1-gene
chr01	8093308	G	A	H	H	A	B	B	B	H	A	B	MODIFIER	MELO3C024070.2.1-gene
chr01	8093476	G	A	H	H	A	B	B	B	H	A	B	MODIFIER	MELO3C024070.2.1-gene
chr01	8093627	G	T	H	H	A	B	B	B	H	A	B	MODIFIER	MELO3C024070.2.1-gene
chr01	8093709	C	A	H	H	A	B	B	B	H	A	B	MODIFIER	MELO3C024070.2.1-gene
chr01	8102863	T	C	H	H	A	B	B	B	H	A	B	MODIFIER	MELO3C024070.2.1-gene-MELO3C024071.2.1-gene
chr01	8139642	C	G	H	H	A	B	B	B	B	A	B	MODIFIER	MELO3C024071.2.1-gene-MELO3C024072.2.1-gene
chr01	8139664	A	G	H	H	A	B	B	B	B	A	B	MODIFIER	MELO3C024071.2.1-gene-MELO3C024072.2.1-gene
chr01	8139842	T	G	H	H	A	B	B	B	B	A	B	MODIFIER	MELO3C024071.2.1-gene-MELO3C024072.2.1-gene
chr01	8139952	T	C	H	H	A	B	B	B	B	A	B	MODIFIER	MELO3C024071.2.1-gene-MELO3C024072.2.1-gene
chr01	8149170	G	C	H	H	A	B	B	B	H	A	B	MODIFIER	MELO3C028645.2.1-gene
chr01	8149185	T	A	H	H	A	B	B	B	H	A	B	MODIFIER	MELO3C028645.2.1-gene
chr01	8149195	C	T	H	H	A	B	B	B	H	A	B	MODIFIER	MELO3C028645.2.1-gene
chr01	8167731	G	A	H	H	A	B	B	B	H	A	B	HIGH	MELO3C028647.2.1-gene
chr01	8168053	T	C	H	H	A	B	B	B	H	A	B	HIGH	MELO3C028647.2.1-gene
chr01	8168118	A	G	H	H	A	B	B	B	H	A	B	MODIFIER	MELO3C028647.2.1-gene
chr01	8168210	C	T	H	H	A	B	B	B	H	A	B	MODIFIER	MELO3C028647.2.1-gene
chr01	8168290	C	T	H	H	A	B	B	B	H	A	B	MODIFIER	MELO3C028647.2.1-gene
chr01	8168303	G	A	H	H	A	B	B	B	H	A	B	MODIFIER	MELO3C028647.2.1-gene
chr01	8168328	T	C	H	H	A	B	B	B	H	A	B	MODIFIER	MELO3C028647.2.1-gene
chr01	8168403	G	A	H	H	A	B	B	B	H	A	B	MODIFIER	MELO3C028647.2.1-gene
chr01	8168451	C	A	H	H	A	B	B	B	H	A	B	MODIFIER	MELO3C028647.2.1-gene
chr01	8168476	T	C	H	H	A	B	B	B	H	A	B	MODIFIER	MELO3C028647.2.1-gene
chr01	8168570	G	A	H	H	A	B	B	B	H	A	B	MODIFIER	MELO3C028647.2.1-gene
chr01	8168575	AATATATATATATAC	AATATATATAC,AATATATATATATAT	H	H	A	B	B	B	H	A	B	MODIFIER	MELO3C028647.2.1-gene
chr01	8184684	C	A	H	H	A	H	H	H	H	A	H	MODIFIER	MELO3C027025.2.1-gene
chr01	8184702	TACCT	CACCC	H	H	A	H	H	H	H	A	H	MODIFIER	MELO3C027025.2.1-gene
chr01	8184838	TCA	CCT,CCA	H	H	A	B	B	B	H	A	B	MODIFIER	MELO3C027025.2.1-gene
chr01	8184903	G	C	H	H	A	B	B	B	H	A	B	MODIFIER	MELO3C027025.2.1-gene
chr01	8221734	T	C	H	H	A	H	H	H	H	A	H	MODIFIER	MELO3C027967.2.1-gene-MELO3C024073.2.1-gene
chr01	8221761	A	T	H	H	A	H	H	H	H	A	H	MODIFIER	MELO3C027967.2.1-gene-MELO3C024073.2.1-gene
chr01	8221786	G	C	H	H	A	H	H	H	H	A	H	MODIFIER	MELO3C027967.2.1-gene-MELO3C024073.2.1-gene
chr01	8221838	G	A	H	H	A	H	H	H	H	A	H	MODIFIER	MELO3C027967.2.1-gene-MELO3C024073.2.1-gene
chr01	8221858	A	T	H	H	A	H	H	H	H	A	H	MODIFIER	MELO3C027967.2.1-gene-MELO3C024073.2.1-gene
chr01	8221878	C	T	H	H	A	H	H	H	H	A	H	MODIFIER	MELO3C027967.2.1-gene-MELO3C024073.2.1-gene
chr01	8221892	T	C	H	H	A	H	H	H	H	A	H	MODIFIER	MELO3C027967.2.1-gene-MELO3C024073.2.1-gene
chr01	8221908	A	G	H	H	A	H	H	H	H	A	H	MODIFIER	MELO3C027967.2.1-gene-MELO3C024073.2.1-gene
chr01	8221911	ATTTTTTTCCCTCTG	ATTTTTTTCCCTATG	H	H	A	H	H	H	H	A	H	MODIFIER	MELO3C027967.2.1-gene-MELO3C024073.2.1-gene
chr01	8221965	C	G	H	H	A	H	H	H	H	A	H	MODIFIER	MELO3C027967.2.1-gene-MELO3C024073.2.1-gene
chr01	8237634	C	A	B	H	H	B	B	H	H	A	B	MODIFIER	MELO3C027967.2.1-gene-MELO3C024073.2.1-gene
chr01	8237734	A	G	H	H	H	B	B	H	H	A	B	MODIFIER	MELO3C027967.2.1-gene-MELO3C024073.2.1-gene
chr01	8237750	A	G	H	H	A	H	A	A	H	A	H	MODIFIER	MELO3C027967.2.1-gene-MELO3C024073.2.1-gene
chr01	8250969	T	C	H	H	A	B	B	B	H	A	B	MODIFIER	MELO3C024073.2.1-gene
chr01	8251035	A	T	H	H	A	B	B	B	H	A	B	MODIFIER	MELO3C024073.2.1-gene
chr01	8251041	ATTTTTTTTCCTCTA	ATTTGTTTTCCTCTA	H	H	A	B	B	B	H	A	B	MODIFIER	MELO3C024073.2.1-gene
chr01	8251056	CGT	CGA,TGA	H	H	A	B	B	B	H	A	B	MODIFIER	MELO3C024073.2.1-gene
chr01	8261524	C	A	H	H	A	B	B	B	H	A	B	MODIFIER	MELO3C024073.2.1-gene-MELO3C024075.2.1-gene
chr01	8261545	TCAA	CCAA	H	H	A	B	B	B	H	A	B	MODIFIER	MELO3C024073.2.1-gene-MELO3C024075.2.1-gene
chr01	8261603	TAAAAAAACAAGG	TAAAAAACAAGG	H	H	A	B	B	B	H	A	B	MODIFIER	MELO3C024073.2.1-gene-MELO3C024075.2.1-gene
chr01	8261681	C	G	H	H	A	B	B	B	H	A	B	MODIFIER	MELO3C024073.2.1-gene-MELO3C024075.2.1-gene
chr01	8261709	A	G	H	H	A	B	B	B	H	A	B	MODIFIER	MELO3C024073.2.1-gene-MELO3C024075.2.1-gene
chr01	8275799	T	C	H	H	A	B	B	B	H	A	B	MODIFIER	MELO3C024073.2.1-gene-MELO3C024075.2.1-gene
chr01	8275817	C	A	H	H	A	B	B	B	H	A	B	MODIFIER	MELO3C024073.2.1-gene-MELO3C024075.2.1-gene
chr01	8299135	G	A	H	H	A	B	B	B	H	A	B	MODIFIER	MELO3C024073.2.1-gene-MELO3C024075.2.1-gene
chr01	8305854	A	G	H	H	A	B	B	B	H	A	B	MODIFIER	MELO3C024073.2.1-gene-MELO3C024075.2.1-gene
chr01	8305936	C	T	H	H	A	B	B	B	H	A	B	MODIFIER	MELO3C024073.2.1-gene-MELO3C024075.2.1-gene
chr01	8305977	G	T	H	H	A	B	B	B	H	A	B	MODIFIER	MELO3C024073.2.1-gene-MELO3C024075.2.1-gene
chr01	8306092	G	A	H	H	A	B	B	B	H	A	B	MODIFIER	MELO3C024073.2.1-gene-MELO3C024075.2.1-gene
chr01	8306216	T	C	H	H	A	B	B	B	H	A	B	MODIFIER	MELO3C024073.2.1-gene-MELO3C024075.2.1-gene
chr01	8356190	G	A	H	H	A	B	B	B	H	A	B	MODIFIER	MELO3C028650.2.1-gene
chr01	8356204	A	C	H	H	A	B	B	B	H	A	B	MODIFIER	MELO3C028650.2.1-gene
chr01	8356296	AGT	AT	H	H	A	B	B	B	H	A	B	MODIFIER	MELO3C028650.2.1-gene
chr01	8356311	TGGGGGTGGGTA	TGGGGGGTGGGTA	H	H	A	B	B	B	H	A	B	MODIFIER	MELO3C028650.2.1-gene
chr01	8368611	TAGAAGAT	TAGAT	H	H	A	B	B	B	H	A	B	MODIFIER	MELO3C028650.2.1-gene
chr01	8371921	GAAAAACAAATTTGGC	GAAAAAAAAAATTTGGC,GAAAAACAAATTTTGGC	H	H	A	B	B	B	H	A	B	MODIFIER	MELO3C028650.2.1-gene
chr01	8372002	T	C	H	H	A	B	B	B	H	A	B	MODIFIER	MELO3C028650.2.1-gene
chr01	8372015	G	A	H	H	A	B	B	B	H	A	B	MODIFIER	MELO3C028650.2.1-gene
chr01	8377248	T	G	H	H	A	B	B	B	H	A	B	MODIFIER	MELO3C028650.2.1-gene-MELO3C024080.2.1-gene
chr01	8377339	A	G	H	H	A	B	B	B	H	A	B	MODIFIER	MELO3C028650.2.1-gene-MELO3C024080.2.1-gene
chr01	8377368	A	G	H	H	A	B	B	B	H	A	B	MODIFIER	MELO3C028650.2.1-gene-MELO3C024080.2.1-gene
chr01	8388308	T	G	H	H	A	B	B	B	H	A	B	MODIFIER	MELO3C028650.2.1-gene-MELO3C024080.2.1-gene
chr01	8388341	A	C	H	H	A	B	B	B	H	A	B	MODIFIER	MELO3C028650.2.1-gene-MELO3C024080.2.1-gene
chr01	8395384	TT	AG	H	H	A	B	B	B	H	A	B	MODIFIER	MELO3C028650.2.1-gene-MELO3C024080.2.1-gene
chr01	8397069	T	C	H	H	A	B	B	B	H	A	B	MODIFIER	MELO3C028650.2.1-gene-MELO3C024080.2.1-gene
chr01	8397270	AG	TT	H	H	A	B	B	B	H	A	B	MODIFIER	MELO3C028650.2.1-gene-MELO3C024080.2.1-gene
chr01	8423972	GTTTCTA	GTTTTCTA	H	H	A	B	B	B	H	A	B	HIGH	MELO3C024080.2.1-gene
chr01	8428283	C	T	B	H	A	B	B	B	B	A	B	MODIFIER	MELO3C024080.2.1-gene
chr01	8428306	A	G	B	H	A	B	B	B	B	A	B	MODIFIER	MELO3C024080.2.1-gene
chr01	8428439	T	C	B	H	A	B	B	B	B	A	B	MODIFIER	MELO3C024080.2.1-gene
chr01	8428463	TCT	TCCT	B	H	A	B	B	B	B	A	B	MODIFIER	MELO3C024080.2.1-gene
chr01	8428526	CAAGT	CAAAGT	B	H	A	B	B	B	B	A	B	MODIFIER	MELO3C024080.2.1-gene
chr01	8448642	CTA	CTG,TTG	H	H	A	B	B	B	H	A	B	MODIFIER	MELO3C024080.2.1-gene-MELO3C031977.2.1-gene
chr01	8448683	G	C	H	H	A	B	B	B	H	A	B	MODIFIER	MELO3C024080.2.1-gene-MELO3C031977.2.1-gene
chr01	8448691	T	G	H	H	A	B	B	B	H	A	B	MODIFIER	MELO3C024080.2.1-gene-MELO3C031977.2.1-gene
chr01	8448700	A	G	H	H	A	B	B	B	H	A	B	MODIFIER	MELO3C024080.2.1-gene-MELO3C031977.2.1-gene
chr01	8448713	G	A	H	H	A	B	B	B	H	A	B	MODIFIER	MELO3C024080.2.1-gene-MELO3C031977.2.1-gene
chr01	8448745	GGAAC	GGAAT,AGAAT,AGAAC	H	H	A	B	B	B	H	A	B	MODIFIER	MELO3C024080.2.1-gene-MELO3C031977.2.1-gene
chr01	8452286	G	A	H	H	A	B	B	B	H	A	B	MODIFIER	MELO3C024080.2.1-gene-MELO3C031977.2.1-gene
chr01	8452330	G	A	H	H	A	B	B	B	H	A	B	MODIFIER	MELO3C024080.2.1-gene-MELO3C031977.2.1-gene
chr01	8452338	A	G	H	H	A	B	B	B	H	A	B	MODIFIER	MELO3C024080.2.1-gene-MELO3C031977.2.1-gene
chr01	8452347	T	C	H	H	A	B	B	B	H	A	B	MODIFIER	MELO3C024080.2.1-gene-MELO3C031977.2.1-gene
chr01	8452484	T	C	H	H	A	B	B	B	H	A	B	MODIFIER	MELO3C024080.2.1-gene-MELO3C031977.2.1-gene
chr01	8452493	T	C	H	H	A	B	B	B	H	A	B	MODIFIER	MELO3C024080.2.1-gene-MELO3C031977.2.1-gene
chr01	8452518	ACG	GCA	H	H	A	B	B	B	H	A	B	MODIFIER	MELO3C024080.2.1-gene-MELO3C031977.2.1-gene
chr01	8452536	T	C	H	H	A	B	B	B	H	A	B	MODIFIER	MELO3C024080.2.1-gene-MELO3C031977.2.1-gene
chr01	8455951	A	G	H	H	A	B	B	B	H	A	B	MODIFIER	MELO3C024080.2.1-gene-MELO3C031977.2.1-gene
chr01	8455966	C	T	H	H	A	B	B	B	H	A	B	MODIFIER	MELO3C024080.2.1-gene-MELO3C031977.2.1-gene
chr01	8455983	C	T	H	H	A	B	B	B	H	A	B	MODIFIER	MELO3C024080.2.1-gene-MELO3C031977.2.1-gene
chr01	8456007	CA	TG,CG	H	H	A	B	B	B	H	A	B	MODIFIER	MELO3C024080.2.1-gene-MELO3C031977.2.1-gene
chr01	8456041	TC	GT,TT	H	H	A	B	B	B	H	A	B	MODIFIER	MELO3C024080.2.1-gene-MELO3C031977.2.1-gene
chr01	8456063	G	A	H	H	A	B	B	B	H	A	B	MODIFIER	MELO3C024080.2.1-gene-MELO3C031977.2.1-gene
chr01	8456068	C	T	H	H	A	B	B	B	H	A	B	MODIFIER	MELO3C024080.2.1-gene-MELO3C031977.2.1-gene
chr01	8456167	C	T	H	H	A	B	B	B	H	A	B	MODIFIER	MELO3C024080.2.1-gene-MELO3C031977.2.1-gene
chr01	8456206	C	T	H	H	A	B	B	B	H	A	B	MODIFIER	MELO3C024080.2.1-gene-MELO3C031977.2.1-gene
chr01	8466739	T	C	H	H	A	B	B	B	H	A	B	MODIFIER	MELO3C024080.2.1-gene-MELO3C031977.2.1-gene
chr01	8466754	A	G	H	H	A	B	B	B	H	A	B	MODIFIER	MELO3C024080.2.1-gene-MELO3C031977.2.1-gene
chr01	8466834	A	G	H	H	A	B	B	B	H	A	B	MODIFIER	MELO3C024080.2.1-gene-MELO3C031977.2.1-gene
chr01	8466846	CC	TG	H	H	A	B	B	B	H	A	B	MODIFIER	MELO3C024080.2.1-gene-MELO3C031977.2.1-gene
chr01	8466898	C	T	H	H	A	B	B	B	H	A	B	MODIFIER	MELO3C024080.2.1-gene-MELO3C031977.2.1-gene
chr01	8468879	AAGA	AAAA,AAA,CGAA	H	H	A	B	B	B	H	A	B	MODIFIER	MELO3C024080.2.1-gene-MELO3C031977.2.1-gene
chr01	8472934	C	T	H	H	A	B	B	B	H	A	B	MODIFIER	MELO3C024080.2.1-gene-MELO3C031977.2.1-gene
chr01	8473070	TTTTATACGGA	CTTTATACGGA,CTTCATATGGG	H	H	A	B	B	B	H	A	B	MODIFIER	MELO3C024080.2.1-gene-MELO3C031977.2.1-gene
chr01	8473145	G	A	H	H	A	B	B	B	H	A	B	MODIFIER	MELO3C024080.2.1-gene-MELO3C031977.2.1-gene
chr01	8473245	T	G	H	H	A	B	B	B	H	A	B	MODIFIER	MELO3C024080.2.1-gene-MELO3C031977.2.1-gene
chr01	8473289	TTTTCTC	TTTCCTC,ATTCCTT	H	H	A	B	B	B	H	A	B	MODIFIER	MELO3C024080.2.1-gene-MELO3C031977.2.1-gene
chr01	8473316	C	T	H	H	A	B	B	B	H	A	B	MODIFIER	MELO3C024080.2.1-gene-MELO3C031977.2.1-gene
chr01	8473355	CAGGAT	CAGGAC,TAGGAC,CAGAAC,TAAGAC	H	H	A	B	B	B	H	A	B	MODIFIER	MELO3C024080.2.1-gene-MELO3C031977.2.1-gene
chr01	8474702	C	T	H	H	A	B	B	B	H	A	B	MODIFIER	MELO3C024080.2.1-gene-MELO3C031977.2.1-gene
chr01	8474722	C	T	H	H	A	B	B	B	H	A	B	MODIFIER	MELO3C024080.2.1-gene-MELO3C031977.2.1-gene
chr01	8476762	G	A,T	H	H	A	B	B	B	H	A	B	MODIFIER	MELO3C024080.2.1-gene-MELO3C031977.2.1-gene
chr01	8476775	C	T	H	H	A	B	B	B	H	A	B	MODIFIER	MELO3C024080.2.1-gene-MELO3C031977.2.1-gene
chr01	8495346	C	T	H	H	A	B	B	B	H	A	B	MODIFIER	MELO3C024080.2.1-gene-MELO3C031977.2.1-gene
chr01	8495351	TTTTCTTGTAGT	TT	H	H	A	B	B	B	H	A	B	MODIFIER	MELO3C024080.2.1-gene-MELO3C031977.2.1-gene
chr01	8495395	ACATTCATTC	ACATTC	H	H	A	B	B	B	H	A	B	MODIFIER	MELO3C024080.2.1-gene-MELO3C031977.2.1-gene
chr01	8495538	C	G	H	H	A	B	B	B	H	A	B	MODIFIER	MELO3C024080.2.1-gene-MELO3C031977.2.1-gene
chr01	8495575	C	T	H	H	A	B	B	B	H	A	B	MODIFIER	MELO3C024080.2.1-gene-MELO3C031977.2.1-gene
chr01	8495627	A	C	B	H	A	B	B	B	H	A	B	MODIFIER	MELO3C024080.2.1-gene-MELO3C031977.2.1-gene
chr01	8505149	C	T	A	H	H	A	H	H	H	A	H	MODIFIER	MELO3C024080.2.1-gene-MELO3C031977.2.1-gene
chr01	8505164	C	T	A	H	H	A	H	H	H	A	H	MODIFIER	MELO3C024080.2.1-gene-MELO3C031977.2.1-gene
chr01	8505179	CCCC	TCCC,CCCT	A	H	H	A	H	H	H	A	H	MODIFIER	MELO3C024080.2.1-gene-MELO3C031977.2.1-gene
chr01	8505190	GTTT	ATTC,GTTC	A	H	H	A	H	H	H	A	H	MODIFIER	MELO3C024080.2.1-gene-MELO3C031977.2.1-gene
chr01	8505238	G	A	A	H	H	A	H	H	H	A	H	MODIFIER	MELO3C024080.2.1-gene-MELO3C031977.2.1-gene
chr01	8505259	AAC	GAT	A	H	H	A	H	H	H	A	H	MODIFIER	MELO3C024080.2.1-gene-MELO3C031977.2.1-gene
chr01	8505280	G	A	A	H	H	A	H	H	H	A	H	MODIFIER	MELO3C024080.2.1-gene-MELO3C031977.2.1-gene
chr01	8530099	TGGTTGA	CGGTTGG,TGGTTGG	H	H	A	B	B	B	H	A	B	MODIFIER	MELO3C024080.2.1-gene-MELO3C031977.2.1-gene
chr01	8530162	T	C	H	H	A	B	B	B	H	A	B	MODIFIER	MELO3C024080.2.1-gene-MELO3C031977.2.1-gene
chr01	8530167	C	A	H	H	A	B	B	B	H	A	B	MODIFIER	MELO3C024080.2.1-gene-MELO3C031977.2.1-gene
chr01	8530198	C	A	H	H	A	B	B	B	H	A	B	MODIFIER	MELO3C024080.2.1-gene-MELO3C031977.2.1-gene
chr01	8531686	A	G	H	H	A	B	B	B	H	A	B	MODIFIER	MELO3C024080.2.1-gene-MELO3C031977.2.1-gene
chr01	8531700	C	T	H	H	A	B	B	B	H	A	B	MODIFIER	MELO3C024080.2.1-gene-MELO3C031977.2.1-gene
chr01	8531720	T	G	H	H	A	B	B	B	H	A	B	MODIFIER	MELO3C024080.2.1-gene-MELO3C031977.2.1-gene
chr01	8531845	TAAAAAAAAACATACG	TAAAAAAAACATACG	H	H	A	B	B	B	H	A	B	MODIFIER	MELO3C024080.2.1-gene-MELO3C031977.2.1-gene
chr01	8531906	T	C	H	H	A	B	B	B	H	A	B	MODIFIER	MELO3C024080.2.1-gene-MELO3C031977.2.1-gene
chr01	8531914	T	A	H	H	A	B	B	B	H	A	B	MODIFIER	MELO3C024080.2.1-gene-MELO3C031977.2.1-gene
chr01	8558298	TAT	TGT	B	B	B	B	B	B	B	A	B	LOW	MELO3C031977.2.1-gene
chr01	8558315	T	G	B	B	H	B	B	B	B	A	B	LOW	MELO3C031977.2.1-gene
chr01	8558327	G	A	B	B	H	B	B	B	B	A	B	MODIFIER	MELO3C031977.2.1-gene
chr01	8558339	A	G	B	B	A	B	B	B	B	A	B	MODIFIER	MELO3C031977.2.1-gene
chr01	8558368	CGACA	TGACG	B	B	H	B	B	B	B	A	B	MODIFIER	MELO3C031977.2.1-gene
chr01	8558386	T	C	B	B	H	B	B	B	H	A	B	MODIFIER	MELO3C031977.2.1-gene
chr01	8558408	G	C	B	B	A	B	H	B	H	A	B	MODIFIER	MELO3C031977.2.1-gene
chr01	8558841	GAGCAG	GAGCGG,AAGCGG,GAGCGA	H	H	A	B	B	B	H	A	B	MODERATE	MELO3C028855.2.1-gene
chr01	8558910	T	C	H	H	A	B	B	B	H	A	B	MODERATE	MELO3C028855.2.1-gene
chr01	8558926	C	T	H	H	A	B	B	B	H	A	B	LOW	MELO3C031977.2.1-gene
chr01	8558966	G	A	H	H	A	B	B	B	H	A	B	MODERATE	MELO3C028855.2.1-gene
chr01	8581627	TA	CC,CA	H	H	A	B	B	B	H	A	B	MODIFIER	MELO3C028855.2.1-gene-MELO3C024082.2.1-gene
chr01	8581651	TAG	GAG,GAA	H	H	A	B	B	B	H	A	B	MODIFIER	MELO3C028855.2.1-gene-MELO3C024082.2.1-gene
chr01	8581660	C	T	H	H	A	B	B	B	H	A	B	MODIFIER	MELO3C028855.2.1-gene-MELO3C024082.2.1-gene
chr01	8581665	G	A	H	H	A	B	B	B	H	A	B	MODIFIER	MELO3C028855.2.1-gene-MELO3C024082.2.1-gene
chr01	8581684	G	A	H	H	A	B	B	B	H	A	B	MODIFIER	MELO3C028855.2.1-gene-MELO3C024082.2.1-gene
chr01	8581695	C	T	H	H	A	B	B	B	H	A	B	MODIFIER	MELO3C028855.2.1-gene-MELO3C024082.2.1-gene
chr01	8601170	G	A	H	H	A	B	B	B	H	A	B	MODIFIER	MELO3C028856.2.1-gene
chr01	8601411	A	G	H	H	A	B	B	B	H	A	B	MODIFIER	MELO3C028856.2.1-gene
chr01	8607749	GTATATTATATTGT	GTATATTATATTGC,GCTTGC	H	H	A	B	B	B	H	A	B	MODIFIER	MELO3C024083.2.1-gene
chr01	8607792	T	A	H	H	A	B	B	B	H	A	B	MODIFIER	MELO3C024083.2.1-gene
chr01	8607889	A	C	H	H	A	B	B	B	H	A	B	MODIFIER	MELO3C024083.2.1-gene
chr01	8607903	C	T	H	H	A	B	B	B	H	A	B	MODIFIER	MELO3C024083.2.1-gene
chr01	8620515	G	A	H	H	A	B	B	B	H	A	B	MODIFIER	MELO3C024083.2.1-gene-MELO3C000069.2.1-gene
chr01	8647629	T	C	H	H	A	B	B	B	H	A	B	MODIFIER	MELO3C028861.2.1-gene
chr01	8647841	G	A	H	H	A	B	B	B	H	A	B	MODIFIER	MELO3C028861.2.1-gene
chr01	8670401	T	G	H	H	A	B	B	B	H	A	B	MODIFIER	MELO3C028861.2.1-gene-MELO3C034228.2.1-gene
chr01	8670489	GTG	GTC,CTC	H	H	A	B	B	B	H	A	B	MODIFIER	MELO3C028861.2.1-gene-MELO3C034228.2.1-gene
chr01	8670559	C	T	H	H	A	B	B	B	H	A	B	MODIFIER	MELO3C028861.2.1-gene-MELO3C034228.2.1-gene
chr01	8670651	A	C	H	H	A	B	B	B	H	A	B	MODIFIER	MELO3C028861.2.1-gene-MELO3C034228.2.1-gene
chr01	8670728	G	A	H	H	A	B	B	B	H	A	B	MODIFIER	MELO3C028861.2.1-gene-MELO3C034228.2.1-gene
chr01	8670755	G	A	H	H	A	B	B	B	H	A	B	MODIFIER	MELO3C028861.2.1-gene-MELO3C034228.2.1-gene
chr01	8677495	T	C	H	H	A	B	B	B	H	A	B	MODIFIER	MELO3C034228.2.1-gene
chr01	8677537	C	T	H	H	A	B	B	B	H	A	B	MODIFIER	MELO3C034228.2.1-gene
chr01	8677655	G	A	H	H	A	B	B	B	H	A	B	MODIFIER	MELO3C034228.2.1-gene
chr01	8677673	G	T	H	H	A	B	B	B	H	A	B	MODIFIER	MELO3C034228.2.1-gene
chr01	8677679	CCATG	TCATG,TCATA	H	H	A	B	B	B	H	A	B	MODIFIER	MELO3C034228.2.1-gene
chr01	8677715	C	T	H	H	A	B	B	B	H	A	B	MODIFIER	MELO3C034228.2.1-gene
chr01	8685189	T	C	A	A	A	B	B	B	A	A	B	MODIFIER	MELO3C034228.2.1-gene-MELO3C028654.2.1-gene
chr01	8719004	C	T	H	H	A	B	B	B	H	A	B	MODIFIER	MELO3C028152.2.1-gene-MELO3C028866.2.1-gene
chr01	8719273	A	G	H	H	A	B	B	B	H	A	B	MODIFIER	MELO3C028152.2.1-gene-MELO3C028866.2.1-gene
chr01	8719380	A	G	H	H	A	B	B	B	H	A	B	MODIFIER	MELO3C028152.2.1-gene-MELO3C028866.2.1-gene
chr01	8719390	G	A	H	H	A	B	B	B	H	A	B	MODIFIER	MELO3C028152.2.1-gene-MELO3C028866.2.1-gene
chr01	8737311	C	T	H	H	H	H	H	H	H	A	H	MODIFIER	MELO3C000296.2.1-gene
chr01	8737381	T	G	A	A	A	A	A	A	A	A	H	MODIFIER	MELO3C000296.2.1-gene
chr01	8755201	AGTCTTGC	AGTTTTGC,AGTTTTGT	H	H	A	B	B	B	H	A	B	MODIFIER	MELO3C000296.2.1-gene-MELO3C024085.2.1-gene
chr01	8757070	A	G	H	H	A	B	B	B	H	A	B	MODIFIER	MELO3C000296.2.1-gene-MELO3C024085.2.1-gene
chr01	8779789	G	A	H	H	A	B	B	B	H	A	B	MODIFIER	MELO3C032993.2.1-gene
chr01	8779887	G	A	H	H	A	B	B	B	H	A	B	MODIFIER	MELO3C032993.2.1-gene
chr01	8779983	G	T	H	H	A	H	H	H	H	A	H	MODIFIER	MELO3C032993.2.1-gene
chr01	8780029	C	T	H	H	A	H	H	H	H	A	H	MODIFIER	MELO3C032993.2.1-gene
chr01	8788717	CGA	CTA,TGG,CAA	H	H	A	B	B	B	H	A	B	MODIFIER	MELO3C028863.2.1-gene-MELO3C024086.2.1-gene
chr01	8821532	G	A	A	H	A	B	B	B	H	A	B	MODIFIER	MELO3C024087.2.1-gene-MELO3C024088.2.1-gene
chr01	8821541	C	T	A	H	A	B	B	B	H	A	B	MODIFIER	MELO3C024087.2.1-gene-MELO3C024088.2.1-gene
chr01	8821552	T	G	A	H	A	B	B	B	H	A	B	MODIFIER	MELO3C024087.2.1-gene-MELO3C024088.2.1-gene
chr01	8825917	A	C	H	H	A	B	B	B	H	A	B	MODIFIER	MELO3C024087.2.1-gene-MELO3C024088.2.1-gene
chr01	8826069	A	T	H	H	A	B	B	B	H	A	B	MODIFIER	MELO3C024087.2.1-gene-MELO3C024088.2.1-gene
chr01	8826093	C	T	H	H	A	B	B	B	H	A	B	MODIFIER	MELO3C024087.2.1-gene-MELO3C024088.2.1-gene
chr01	8841545	CCTA	CCTG,TCTG	H	H	A	B	B	B	H	A	B	MODIFIER	MELO3C024087.2.1-gene-MELO3C024088.2.1-gene
chr01	8841601	AAG	GAT	H	H	A	B	B	B	H	A	B	MODIFIER	MELO3C024087.2.1-gene-MELO3C024088.2.1-gene
chr01	8845017	GGGTC	GGTATAGGTC	H	H	A	B	B	B	H	A	B	MODIFIER	MELO3C024088.2.1-gene
chr01	8845024	G	A	H	H	A	B	B	B	H	A	B	MODIFIER	MELO3C024088.2.1-gene
chr01	8845104	A	G	H	H	A	B	B	B	H	A	B	MODIFIER	MELO3C024088.2.1-gene
chr01	8845261	C	T	H	H	A	B	B	B	H	A	B	MODIFIER	MELO3C024088.2.1-gene
chr01	8845399	A	C	H	H	A	B	B	B	H	A	B	MODIFIER	MELO3C024088.2.1-gene
chr01	8845535	T	C	H	H	A	B	B	B	H	A	B	MODIFIER	MELO3C024088.2.1-gene
chr01	8846120	GAG	AAA,AAG	H	H	A	B	B	B	H	A	B	MODIFIER	MELO3C024088.2.1-gene
chr01	8846138	A	G	H	H	A	B	B	B	H	A	B	MODIFIER	MELO3C024088.2.1-gene
chr01	8846201	G	A	H	H	A	B	B	B	H	A	B	MODIFIER	MELO3C024088.2.1-gene
chr01	8846278	G	T	H	H	A	B	B	B	H	A	B	MODIFIER	MELO3C024088.2.1-gene
chr01	8880295	G	A	H	H	A	B	H	B	B	A	B	MODIFIER	MELO3C024090.2.1-gene
chr01	8880405	T	C	H	H	A	B	H	B	H	A	B	MODIFIER	MELO3C024090.2.1-gene
chr01	8880412	G	A	H	H	H	B	H	B	H	A	B	MODIFIER	MELO3C024090.2.1-gene
chr01	8880505	C	A	H	H	A	B	B	B	H	A	B	MODIFIER	MELO3C024090.2.1-gene
chr01	8887727	G	A	B	H	H	H	B	H	H	H	B	MODIFIER	MELO3C028873.2.1-gene
chr01	8887788	T	C	B	H	H	H	B	H	H	H	B	MODIFIER	MELO3C028873.2.1-gene
chr01	8887864	T	C	B	H	H	H	H	H	H	H	B	MODIFIER	MELO3C028873.2.1-gene
chr01	8890193	T	C	H	H	A	B	B	B	H	A	B	MODIFIER	MELO3C028873.2.1-gene
chr01	8890224	AAAAT	GAAAG,AAAAG	H	H	A	B	B	B	H	A	B	MODIFIER	MELO3C028873.2.1-gene
chr01	8890251	GA	TG,GG	H	H	A	B	B	B	H	A	B	MODIFIER	MELO3C028873.2.1-gene
chr01	8890422	CCTTTT	TCTTCC	H	H	A	B	B	B	H	A	B	MODIFIER	MELO3C028873.2.1-gene
chr01	8890441	T	C	H	H	A	B	B	B	H	A	B	MODIFIER	MELO3C028873.2.1-gene
chr01	8892761	T	C	H	H	A	B	B	B	H	A	B	MODIFIER	MELO3C028873.2.1-gene
chr01	8892820	G	T	H	H	A	B	B	B	H	A	B	MODIFIER	MELO3C028873.2.1-gene
chr01	8895023	A	T	H	H	A	B	B	B	H	A	B	MODIFIER	MELO3C028873.2.1-gene-MELO3C024092.2.1-gene
chr01	8895038	T	A	H	H	A	B	B	B	H	A	B	MODIFIER	MELO3C028873.2.1-gene-MELO3C024092.2.1-gene
chr01	8913900	T	C	H	H	A	B	B	B	H	A	B	MODIFIER	MELO3C024092.2.1-gene
chr01	8950664	C	T	H	H	A	B	B	B	H	A	B	MODIFIER	MELO3C028876.2.1-gene-MELO3C024094.2.1-gene
chr01	8950702	T	C	H	H	A	B	B	B	H	A	B	MODIFIER	MELO3C028876.2.1-gene-MELO3C024094.2.1-gene
chr01	8982462	C	T	H	H	A	B	B	B	H	A	B	MODIFIER	MELO3C024094.2.1-gene-MELO3C024097.2.1-gene
chr01	8982468	C	T	H	H	A	B	B	B	H	A	B	MODIFIER	MELO3C024094.2.1-gene-MELO3C024097.2.1-gene
chr01	8982515	GACACACCT	GACACCT	H	H	A	B	B	B	H	A	B	MODIFIER	MELO3C024094.2.1-gene-MELO3C024097.2.1-gene
chr01	8982739	G	A	H	H	A	B	B	B	H	A	B	MODIFIER	MELO3C024094.2.1-gene-MELO3C024097.2.1-gene
chr01	8982885	G	A	H	H	A	B	B	B	H	A	B	MODIFIER	MELO3C024094.2.1-gene-MELO3C024097.2.1-gene
chr01	9000470	C	T	H	H	A	B	B	B	H	A	B	MODIFIER	MELO3C024094.2.1-gene-MELO3C024097.2.1-gene
chr01	9000497	T	C	H	H	A	B	B	B	H	A	B	MODIFIER	MELO3C024094.2.1-gene-MELO3C024097.2.1-gene
chr01	9000529	A	G	H	H	A	B	B	B	H	A	B	MODIFIER	MELO3C024094.2.1-gene-MELO3C024097.2.1-gene
chr01	9001707	T	A	H	A	H	H	A	H	B	A	B	MODIFIER	MELO3C024094.2.1-gene-MELO3C024097.2.1-gene
chr01	9004078	ACTA	GCTG	H	H	A	B	B	B	H	A	B	MODIFIER	MELO3C024094.2.1-gene-MELO3C024097.2.1-gene
chr01	9024382	C	T	H	H	A	B	B	B	H	A	B	MODIFIER	MELO3C024094.2.1-gene-MELO3C024097.2.1-gene
chr01	9024388	C	T	H	H	A	B	B	B	H	A	B	MODIFIER	MELO3C024094.2.1-gene-MELO3C024097.2.1-gene
chr01	9024401	GAAAAAAACCCAAT	GGAAAAAACCCAAT	H	H	A	B	B	B	H	A	B	MODIFIER	MELO3C024094.2.1-gene-MELO3C024097.2.1-gene
chr01	9024417	A	G	H	H	A	B	B	B	H	A	B	MODIFIER	MELO3C024094.2.1-gene-MELO3C024097.2.1-gene
chr01	9024513	A	G	H	H	A	B	B	B	H	A	B	MODIFIER	MELO3C024094.2.1-gene-MELO3C024097.2.1-gene
chr01	9042532	C	T	H	H	A	B	B	B	H	A	B	MODIFIER	MELO3C024094.2.1-gene-MELO3C024097.2.1-gene
chr01	9043417	AAAT	GAAA	H	H	A	B	B	B	H	A	B	MODIFIER	MELO3C024094.2.1-gene-MELO3C024097.2.1-gene
chr01	9043427	G	A	H	H	A	B	B	B	H	A	B	MODIFIER	MELO3C024094.2.1-gene-MELO3C024097.2.1-gene
chr01	9043453	C	T	H	H	A	B	B	B	H	A	B	MODIFIER	MELO3C024094.2.1-gene-MELO3C024097.2.1-gene
chr01	9043458	T	C	H	H	A	B	B	B	H	A	B	MODIFIER	MELO3C024094.2.1-gene-MELO3C024097.2.1-gene
chr01	9043513	T	C	H	H	A	B	B	B	H	A	B	MODIFIER	MELO3C024094.2.1-gene-MELO3C024097.2.1-gene
chr01	9043537	G	A	H	H	A	B	B	B	H	A	B	MODIFIER	MELO3C024094.2.1-gene-MELO3C024097.2.1-gene
chr01	9043552	G	A	H	H	A	B	B	B	H	A	B	MODIFIER	MELO3C024094.2.1-gene-MELO3C024097.2.1-gene
chr01	9043606	A	G	H	H	A	B	B	B	H	A	B	MODIFIER	MELO3C024094.2.1-gene-MELO3C024097.2.1-gene
chr01	9049204	G	A	H	H	A	B	B	B	H	A	B	MODIFIER	MELO3C024094.2.1-gene-MELO3C024097.2.1-gene
chr01	9049210	C	T	H	H	A	B	B	B	H	A	B	MODIFIER	MELO3C024094.2.1-gene-MELO3C024097.2.1-gene
chr01	9049227	G	A	H	H	A	B	B	B	H	A	B	MODIFIER	MELO3C024094.2.1-gene-MELO3C024097.2.1-gene
chr01	9049258	TTGGGGGAT	CTGGGGAT,CTGGGGGAT	H	H	A	B	B	B	H	A	B	MODIFIER	MELO3C024094.2.1-gene-MELO3C024097.2.1-gene
chr01	9049269	A	G	H	H	A	B	B	B	H	A	B	MODIFIER	MELO3C024094.2.1-gene-MELO3C024097.2.1-gene
chr01	9049284	A	G	H	H	A	B	B	B	H	A	B	MODIFIER	MELO3C024094.2.1-gene-MELO3C024097.2.1-gene
chr01	9049303	TGTGAT	CATGAC,CGTGAC,TGTGAC	H	H	A	B	B	B	H	A	B	MODIFIER	MELO3C024094.2.1-gene-MELO3C024097.2.1-gene
chr01	9049320	CACGA	TACGG,CACGG	H	H	A	B	B	B	H	A	B	MODIFIER	MELO3C024094.2.1-gene-MELO3C024097.2.1-gene
chr01	9049371	C	G	H	H	A	B	B	B	H	A	B	MODIFIER	MELO3C024094.2.1-gene-MELO3C024097.2.1-gene
chr01	9049376	A	G	H	H	A	B	B	B	H	A	B	MODIFIER	MELO3C024094.2.1-gene-MELO3C024097.2.1-gene
chr01	9049389	GACA	GGTG,GGCG	H	H	A	B	B	B	H	A	B	MODIFIER	MELO3C024094.2.1-gene-MELO3C024097.2.1-gene
chr01	9049407	GG	GC,AC	H	H	A	B	B	B	H	A	B	MODIFIER	MELO3C024094.2.1-gene-MELO3C024097.2.1-gene
chr01	9049436	C	A	H	H	A	B	B	B	H	A	B	MODIFIER	MELO3C024094.2.1-gene-MELO3C024097.2.1-gene
chr01	9049443	G	A	H	H	A	B	B	B	H	A	B	MODIFIER	MELO3C024094.2.1-gene-MELO3C024097.2.1-gene
chr01	9049473	C	T	H	H	A	B	B	B	H	A	B	MODIFIER	MELO3C024094.2.1-gene-MELO3C024097.2.1-gene
chr01	9061784	C	G	H	H	A	B	B	B	H	A	B	MODIFIER	MELO3C024094.2.1-gene-MELO3C024097.2.1-gene
chr01	9061896	G	A	H	H	A	B	B	B	H	A	B	MODIFIER	MELO3C024094.2.1-gene-MELO3C024097.2.1-gene
chr01	9061945	G	A	H	B	A	B	B	B	H	A	B	MODIFIER	MELO3C024094.2.1-gene-MELO3C024097.2.1-gene
chr01	9061979	G	A	H	B	A	B	B	B	H	A	B	MODIFIER	MELO3C024094.2.1-gene-MELO3C024097.2.1-gene
chr01	9061989	G	A	H	B	A	B	B	B	H	A	B	MODIFIER	MELO3C024094.2.1-gene-MELO3C024097.2.1-gene
chr01	9086938	G	A	H	H	A	B	B	B	H	A	B	MODIFIER	MELO3C024097.2.1-gene-MELO3C024098.2.1-gene
chr01	9087058	T	C	H	H	A	B	B	B	H	A	B	MODIFIER	MELO3C024097.2.1-gene-MELO3C024098.2.1-gene
chr01	9087202	C	A	H	H	A	B	B	B	H	A	B	MODIFIER	MELO3C024097.2.1-gene-MELO3C024098.2.1-gene
chr01	9108262	A	G	H	H	A	B	B	B	H	A	B	MODIFIER	MELO3C024098.2.1-gene
chr01	9181060	CTGAA	TTGAA	H	H	A	B	B	B	H	A	B	MODIFIER	MELO3C024100.2.1-gene-MELO3C028826.2.1-gene
chr01	9181153	G	T	H	H	A	B	B	B	H	A	B	MODIFIER	MELO3C024100.2.1-gene-MELO3C028826.2.1-gene
chr01	9181419	G	T	B	B	B	B	B	B	B	A	B	MODIFIER	MELO3C024100.2.1-gene-MELO3C028826.2.1-gene
chr01	9191360	C	T	H	H	A	B	B	B	H	A	B	MODIFIER	MELO3C028826.2.1-gene
chr01	9191416	T	C	H	H	A	B	B	B	H	A	B	MODIFIER	MELO3C028826.2.1-gene
chr01	9191486	CAC	CC,CCC	H	H	A	B	B	B	H	A	B	MODIFIER	MELO3C028826.2.1-gene
chr01	9191494	CG	TA	H	H	A	B	B	B	H	A	B	MODIFIER	MELO3C028826.2.1-gene
chr01	9191537	G	A	H	H	A	B	B	B	H	A	B	MODIFIER	MELO3C028826.2.1-gene
chr01	9191545	G	A	H	H	A	B	B	B	H	A	B	MODIFIER	MELO3C028826.2.1-gene
chr01	9219016	TCT	TCCT	H	H	A	B	B	B	H	A	B	MODIFIER	MELO3C028826.2.1-gene-MELO3C024101.2.1-gene
chr01	9219078	T	G	H	H	A	B	B	B	H	A	B	MODIFIER	MELO3C028826.2.1-gene-MELO3C024101.2.1-gene
chr01	9219116	CGTTT	TGTTG,CATTG,CGTTG	H	H	A	B	B	B	H	A	B	MODIFIER	MELO3C028826.2.1-gene-MELO3C024101.2.1-gene
chr01	9241101	A	T	H	H	A	B	B	B	H	A	B	MODIFIER	MELO3C024101.2.1-gene
chr01	9241248	T	C	H	H	A	B	B	B	H	A	B	MODIFIER	MELO3C024101.2.1-gene
chr01	9241258	T	G	H	H	A	B	B	B	H	A	B	MODIFIER	MELO3C024101.2.1-gene
chr01	9255982	T	C	B	B	A	B	B	B	H	A	B	MODIFIER	MELO3C024101.2.1-gene-MELO3C024102.2.1-gene
chr01	9258034	TT	TC,CC	H	H	A	B	B	B	H	A	B	MODIFIER	MELO3C024101.2.1-gene-MELO3C024102.2.1-gene
chr01	9258148	TCTG	CCTG,CCTT	H	H	A	B	B	B	H	A	B	MODIFIER	MELO3C024101.2.1-gene-MELO3C024102.2.1-gene
chr01	9260034	G	A	H	H	A	B	B	B	H	A	B	MODIFIER	MELO3C024101.2.1-gene-MELO3C024102.2.1-gene
chr01	9260133	T	C	H	H	A	B	B	B	H	A	B	MODIFIER	MELO3C024101.2.1-gene-MELO3C024102.2.1-gene
chr01	9304094	A	G	H	H	A	B	B	B	H	A	B	MODIFIER	MELO3C024101.2.1-gene-MELO3C024102.2.1-gene
chr01	9347563	C	A	H	H	A	B	B	B	H	A	B	MODIFIER	MELO3C024103.2.1-gene-MELO3C024106.2.1-gene
chr01	9347709	A	T	H	H	A	B	B	B	H	A	B	MODIFIER	MELO3C024103.2.1-gene-MELO3C024106.2.1-gene
chr01	9347787	T	C	H	H	A	B	B	B	H	A	B	MODIFIER	MELO3C024103.2.1-gene-MELO3C024106.2.1-gene
chr01	9347889	C	T	H	H	A	B	B	B	H	A	B	MODIFIER	MELO3C024103.2.1-gene-MELO3C024106.2.1-gene
chr01	9347943	T	C	H	H	A	B	B	B	H	A	B	MODIFIER	MELO3C024103.2.1-gene-MELO3C024106.2.1-gene
chr01	9348118	AT	GC,GT	H	H	A	B	B	B	H	A	B	MODIFIER	MELO3C024103.2.1-gene-MELO3C024106.2.1-gene
chr01	9356102	T	C	H	H	A	B	B	B	H	A	B	MODIFIER	MELO3C024103.2.1-gene-MELO3C024106.2.1-gene
chr01	9356176	TCCTCTA	TCCCTCTA	H	H	A	B	B	B	H	A	B	MODIFIER	MELO3C024103.2.1-gene-MELO3C024106.2.1-gene
chr01	9356236	A	G	H	H	A	B	B	B	H	A	B	MODIFIER	MELO3C024103.2.1-gene-MELO3C024106.2.1-gene
chr01	9356313	T	G	H	H	A	B	B	B	H	A	B	MODIFIER	MELO3C024103.2.1-gene-MELO3C024106.2.1-gene
chr01	9356346	CAAAAAACT	CAAAAGCT	H	H	A	B	B	B	H	A	B	MODIFIER	MELO3C024103.2.1-gene-MELO3C024106.2.1-gene
chr01	9356389	C	T	H	H	A	B	B	B	H	A	B	MODIFIER	MELO3C024103.2.1-gene-MELO3C024106.2.1-gene
chr01	9356697	C	A	H	H	A	B	B	B	A	A	B	MODIFIER	MELO3C024103.2.1-gene-MELO3C024106.2.1-gene
chr01	9356747	TTA	TGTA	H	H	A	B	B	B	A	A	B	MODIFIER	MELO3C024103.2.1-gene-MELO3C024106.2.1-gene
chr01	9356777	T	C	H	H	A	B	B	B	A	A	B	MODIFIER	MELO3C024103.2.1-gene-MELO3C024106.2.1-gene
chr01	9430563	C	T	H	H	A	B	B	B	H	A	B	MODIFIER	MELO3C024109.2.1-gene
chr01	9430607	G	A	H	H	A	B	B	B	H	A	B	MODIFIER	MELO3C024109.2.1-gene
chr01	9430681	C	T	H	H	A	B	B	B	H	A	B	MODIFIER	MELO3C024109.2.1-gene
chr01	9430687	T	C	H	H	A	B	B	B	H	A	B	MODIFIER	MELO3C024109.2.1-gene
chr01	9463279	T	G	H	H	A	B	B	B	B	A	B	MODIFIER	MELO3C024111.2.1-gene-MELO3C024115.2.1-gene
chr01	9463391	A	G	H	H	A	B	B	B	H	A	B	MODIFIER	MELO3C024111.2.1-gene-MELO3C024115.2.1-gene
chr01	9463412	T	C	H	H	A	B	B	B	H	A	B	MODIFIER	MELO3C024111.2.1-gene-MELO3C024115.2.1-gene
chr01	9463566	T	A	H	H	A	B	B	B	H	A	B	MODIFIER	MELO3C024111.2.1-gene-MELO3C024115.2.1-gene
chr01	9463710	ATTTTTTAG	ATTTTTGG	H	H	A	B	B	B	H	A	B	MODIFIER	MELO3C024111.2.1-gene-MELO3C024115.2.1-gene
chr01	9463762	A	G	H	H	A	B	B	B	H	A	B	MODIFIER	MELO3C024111.2.1-gene-MELO3C024115.2.1-gene
chr01	9466742	CACGGTAATCA	CAATAT	H	H	A	B	B	B	H	A	B	MODIFIER	MELO3C024111.2.1-gene-MELO3C024115.2.1-gene
chr01	9466827	G	A	H	H	A	B	B	B	H	A	B	MODIFIER	MELO3C024111.2.1-gene-MELO3C024115.2.1-gene
chr01	9466874	A	G	H	H	A	B	B	B	H	A	B	MODIFIER	MELO3C024111.2.1-gene-MELO3C024115.2.1-gene
chr01	9466909	C	T	H	H	A	B	B	B	H	A	B	MODIFIER	MELO3C024111.2.1-gene-MELO3C024115.2.1-gene
chr01	9466933	C	A	H	H	A	B	B	B	H	A	B	MODIFIER	MELO3C024111.2.1-gene-MELO3C024115.2.1-gene
chr01	9466958	CAAAACAACCAAAAAAT	CAAACAACCAAAAAAT	H	H	A	B	B	B	H	A	B	MODIFIER	MELO3C024111.2.1-gene-MELO3C024115.2.1-gene
chr01	9467015	G	A	H	H	A	B	B	B	H	A	B	MODIFIER	MELO3C024111.2.1-gene-MELO3C024115.2.1-gene
chr01	9471957	G	A	H	A	A	B	B	B	H	A	B	MODIFIER	MELO3C024111.2.1-gene-MELO3C024115.2.1-gene
chr01	9472091	C	T	H	H	A	B	B	B	H	A	B	MODIFIER	MELO3C024111.2.1-gene-MELO3C024115.2.1-gene
chr01	9472143	C	T	H	H	A	B	B	B	H	A	B	MODIFIER	MELO3C024111.2.1-gene-MELO3C024115.2.1-gene
chr01	9472285	A	G	H	H	A	B	B	B	H	A	B	MODIFIER	MELO3C024111.2.1-gene-MELO3C024115.2.1-gene
chr01	9472291	TGT	CGT	H	H	A	B	B	B	H	A	B	MODIFIER	MELO3C024111.2.1-gene-MELO3C024115.2.1-gene
chr01	9472358	G	A	H	H	A	B	B	B	H	A	B	MODIFIER	MELO3C024111.2.1-gene-MELO3C024115.2.1-gene
chr01	9472513	G	A	H	H	A	B	B	B	H	A	B	MODIFIER	MELO3C024111.2.1-gene-MELO3C024115.2.1-gene
chr01	9483299	T	G	H	H	A	B	B	B	H	A	B	MODIFIER	MELO3C024111.2.1-gene-MELO3C024115.2.1-gene
chr01	9483341	A	G	H	H	A	B	B	B	H	A	B	MODIFIER	MELO3C024111.2.1-gene-MELO3C024115.2.1-gene
chr01	9483391	G	A	H	H	A	B	B	B	H	A	B	MODIFIER	MELO3C024111.2.1-gene-MELO3C024115.2.1-gene
chr01	9483402	C	T	H	H	A	B	B	B	H	A	B	MODIFIER	MELO3C024111.2.1-gene-MELO3C024115.2.1-gene
chr01	9486994	G	A	H	H	A	B	B	B	H	A	B	MODIFIER	MELO3C024111.2.1-gene-MELO3C024115.2.1-gene
chr01	9487090	C	T	H	A	A	B	B	B	H	A	B	MODIFIER	MELO3C024111.2.1-gene-MELO3C024115.2.1-gene
chr01	9487136	A	G	H	H	A	B	B	B	H	A	B	MODIFIER	MELO3C024111.2.1-gene-MELO3C024115.2.1-gene
chr01	9487157	A	G	H	H	A	B	B	B	H	A	B	MODIFIER	MELO3C024111.2.1-gene-MELO3C024115.2.1-gene
chr01	9487195	C	T	H	H	A	B	B	B	H	A	B	MODIFIER	MELO3C024111.2.1-gene-MELO3C024115.2.1-gene
chr01	9487222	CTTTCTA	CTTCTA	H	H	A	B	B	B	H	A	B	MODIFIER	MELO3C024111.2.1-gene-MELO3C024115.2.1-gene
chr01	9569464	C	G	H	H	A	B	B	B	H	A	B	MODIFIER	MELO3C000247.2.1-gene-MELO3C024120.2.1-gene
chr01	9569501	T	C	H	H	A	B	B	B	H	A	B	MODIFIER	MELO3C000247.2.1-gene-MELO3C024120.2.1-gene
chr01	9577255	GTC	ATT,ATC	H	H	A	B	B	B	H	A	B	MODIFIER	MELO3C000247.2.1-gene-MELO3C024120.2.1-gene
chr01	9577288	C	T	H	H	A	B	B	B	H	A	B	MODIFIER	MELO3C000247.2.1-gene-MELO3C024120.2.1-gene
chr01	9577359	T	C	H	H	A	B	B	B	H	A	B	MODIFIER	MELO3C000247.2.1-gene-MELO3C024120.2.1-gene
chr01	9577376	T	C	H	H	A	B	B	B	H	A	B	MODIFIER	MELO3C000247.2.1-gene-MELO3C024120.2.1-gene
chr01	9577382	T	A	H	H	A	B	B	B	H	A	B	MODIFIER	MELO3C000247.2.1-gene-MELO3C024120.2.1-gene
chr01	9577410	T	C	H	H	A	B	B	B	H	A	B	MODIFIER	MELO3C000247.2.1-gene-MELO3C024120.2.1-gene
chr01	9577424	CTGG	TCGA,CCGG,CCGA	H	H	A	B	B	B	H	A	B	MODIFIER	MELO3C000247.2.1-gene-MELO3C024120.2.1-gene
chr01	9577549	G	A	B	H	A	B	B	B	H	A	B	MODIFIER	MELO3C000247.2.1-gene-MELO3C024120.2.1-gene
chr01	9577592	C	A	B	H	A	B	B	B	H	A	B	MODIFIER	MELO3C000247.2.1-gene-MELO3C024120.2.1-gene
chr01	9577614	C	T	B	A	A	B	B	B	H	A	B	MODIFIER	MELO3C000247.2.1-gene-MELO3C024120.2.1-gene
chr01	9577736	C	A	B	H	A	B	B	B	H	A	B	MODIFIER	MELO3C000247.2.1-gene-MELO3C024120.2.1-gene
chr01	9577763	G	A	B	H	A	B	B	B	H	A	B	MODIFIER	MELO3C000247.2.1-gene-MELO3C024120.2.1-gene
chr01	9577851	TAT	TAC	H	H	A	B	H	B	B	A	B	MODIFIER	MELO3C000247.2.1-gene-MELO3C024120.2.1-gene
chr01	9577946	AAG	ACAG,AAA	H	H	A	B	H	B	B	A	B	MODIFIER	MELO3C000247.2.1-gene-MELO3C024120.2.1-gene
chr01	9581144	A	G	H	H	A	B	B	B	H	A	B	MODIFIER	MELO3C000247.2.1-gene-MELO3C024120.2.1-gene
chr01	9621315	A	G	B	H	A	B	B	B	B	A	B	MODIFIER	MELO3C000247.2.1-gene-MELO3C024120.2.1-gene
chr01	9621339	G	A	B	H	A	B	B	B	B	A	B	MODIFIER	MELO3C000247.2.1-gene-MELO3C024120.2.1-gene
chr01	9621395	C	A	B	H	A	B	B	B	B	A	B	MODIFIER	MELO3C000247.2.1-gene-MELO3C024120.2.1-gene
chr01	9625030	A	G	H	H	A	B	B	B	H	A	B	MODIFIER	MELO3C000247.2.1-gene-MELO3C024120.2.1-gene
chr01	9625179	A	C	H	H	A	B	B	B	H	A	B	MODIFIER	MELO3C000247.2.1-gene-MELO3C024120.2.1-gene
chr01	9625197	C	T	H	H	A	B	B	B	H	A	B	MODIFIER	MELO3C000247.2.1-gene-MELO3C024120.2.1-gene
chr01	9625275	A	G	H	H	A	B	B	B	H	A	B	MODIFIER	MELO3C000247.2.1-gene-MELO3C024120.2.1-gene
chr01	9625281	TGAG	TAAG,TAA	H	H	A	B	B	B	H	A	B	MODIFIER	MELO3C000247.2.1-gene-MELO3C024120.2.1-gene
chr01	9625293	C	T	H	H	A	B	B	B	H	A	B	MODIFIER	MELO3C000247.2.1-gene-MELO3C024120.2.1-gene
chr01	9649809	TAGA	TA	H	H	A	B	B	B	H	A	B	MODIFIER	MELO3C028902.2.1-gene
chr01	9650046	C	T	H	H	A	B	B	B	H	A	B	MODIFIER	MELO3C028902.2.1-gene
chr01	9650061	TGAAA	TGAAG,AGAAG	H	H	A	B	B	B	H	A	B	MODIFIER	MELO3C028902.2.1-gene
chr01	9650123	G	A	H	H	A	B	B	B	H	A	B	MODIFIER	MELO3C028902.2.1-gene
chr01	9671199	C	A	H	H	A	B	B	B	H	A	B	MODIFIER	MELO3C028902.2.1-gene-MELO3C024122.2.1-gene
chr01	9671211	C	A	H	H	A	B	B	B	H	A	B	MODIFIER	MELO3C028902.2.1-gene-MELO3C024122.2.1-gene
chr01	9730374	A	G	H	H	A	B	B	B	H	A	B	MODIFIER	MELO3C015095.2.1-gene
chr01	9749094	T	G	H	H	A	B	H	B	H	A	B	MODIFIER	MELO3C028906.2.1-gene
chr01	9761845	A	G	H	H	A	B	B	B	H	A	B	MODERATE	MELO3C024125.2.1-gene
chr01	9773352	G	A	H	H	A	B	B	B	H	A	B	MODIFIER	MELO3C028908.2.1-gene
chr01	9812957	G	T	H	H	A	B	B	B	H	A	B	MODIFIER	MELO3C028140.2.1-gene
chr01	9813082	CTCATAG	CTCGTAG	H	H	A	B	B	B	H	A	B	MODIFIER	MELO3C028140.2.1-gene
chr01	9832968	A	G	H	H	A	B	B	B	H	A	B	MODIFIER	MELO3C028140.2.1-gene-MELO3C030005.2.1-gene
chr01	9832995	G	A	H	H	A	B	B	B	H	A	B	MODIFIER	MELO3C028140.2.1-gene-MELO3C030005.2.1-gene
chr01	9890457	TATAAAAAAATGT	TATAAAAAATGC	H	H	A	B	B	B	H	A	B	MODIFIER	MELO3C024969.2.1-gene
chr01	9890506	ATCATGTTAACT	AT	H	H	A	B	B	B	H	A	B	MODIFIER	MELO3C024969.2.1-gene
chr01	9890521	G	A	H	H	A	B	B	B	H	A	B	MODIFIER	MELO3C024969.2.1-gene
chr01	9890548	C	T	H	H	A	B	B	B	H	A	B	MODIFIER	MELO3C024969.2.1-gene
chr01	9890563	A	G	H	H	A	B	B	B	H	A	B	MODIFIER	MELO3C024969.2.1-gene
chr01	9902286	CGGG	TGGA,CGGA	H	H	A	B	B	B	H	A	B	MODIFIER	MELO3C024969.2.1-gene
chr01	9902322	A	G	H	H	A	B	B	B	H	A	B	MODIFIER	MELO3C024969.2.1-gene
chr01	9902373	T	G	H	H	A	B	B	B	H	A	B	MODIFIER	MELO3C024969.2.1-gene
chr01	9935549	G	T	H	H	A	B	B	B	H	A	B	MODIFIER	MELO3C024966.2.1-gene-MELO3C024965.2.1-gene
chr01	9935672	G	A	H	H	A	B	B	B	H	A	B	MODIFIER	MELO3C024966.2.1-gene-MELO3C024965.2.1-gene
chr01	9942402	GG	AC,GC	H	H	A	B	B	B	H	A	B	MODIFIER	MELO3C024966.2.1-gene-MELO3C024965.2.1-gene
chr01	9942431	T	C	H	H	A	B	B	B	H	A	B	MODIFIER	MELO3C024966.2.1-gene-MELO3C024965.2.1-gene
chr01	9942438	T	C	H	H	A	B	B	B	H	A	B	MODIFIER	MELO3C024966.2.1-gene-MELO3C024965.2.1-gene
chr01	9942469	G	A	H	H	A	B	B	B	H	A	B	MODIFIER	MELO3C024966.2.1-gene-MELO3C024965.2.1-gene
chr01	9942510	T	C	H	H	A	B	B	B	H	A	B	MODIFIER	MELO3C024966.2.1-gene-MELO3C024965.2.1-gene
chr01	9956027	C	T	H	H	A	B	B	B	H	A	B	MODERATE	MELO3C024964.2.1-gene
chr01	9960380	T	A	H	H	A	B	B	B	H	A	B	MODIFIER	MELO3C024964.2.1-gene
chr01	9960397	A	T	H	H	A	B	B	B	H	A	B	MODIFIER	MELO3C024964.2.1-gene
chr01	9995151	T	C	H	H	A	B	B	B	H	A	B	MODIFIER	MELO3C024962.2.1-gene
chr01	9995204	T	G	H	H	A	B	B	B	H	A	B	MODIFIER	MELO3C024962.2.1-gene
chr01	10000245	T	C	H	H	A	B	B	B	H	A	B	MODIFIER	MELO3C024962.2.1-gene-MELO3C028923.2.1-gene
chr01	10000278	TTATATATATATAG	TTATATATATAG,TTATATATATATATAG	H	H	A	B	B	B	H	A	B	MODIFIER	MELO3C024962.2.1-gene-MELO3C028923.2.1-gene
chr01	10010931	A	G	H	H	A	B	B	B	H	A	B	MODIFIER	MELO3C028923.2.1-gene
chr01	10010992	A	T	H	H	A	B	B	B	H	A	B	MODIFIER	MELO3C028923.2.1-gene
chr01	10025104	C	A	H	H	A	B	B	B	B	A	B	MODIFIER	MELO3C024960.2.1-gene
chr01	10025117	GAAAAAATG	GAAAAAAATG	H	H	A	B	B	B	H	A	B	MODIFIER	MELO3C024960.2.1-gene
chr01	10025165	C	T	H	H	A	B	B	B	B	A	B	MODIFIER	MELO3C024960.2.1-gene
chr01	10025208	G	A	H	H	A	B	B	B	B	A	B	MODIFIER	MELO3C024960.2.1-gene
chr01	10027012	A	G	H	H	A	B	B	B	H	A	B	LOW	MELO3C024960.2.1-gene
chr01	10027045	C	A	H	H	A	B	B	B	H	A	B	LOW	MELO3C024960.2.1-gene
chr01	10038029	T	C	H	H	A	B	B	B	H	A	B	MODIFIER	MELO3C024959.2.1-gene-MELO3C028920.2.1-gene
chr01	10038165	A	C	H	H	A	B	B	B	H	A	B	MODIFIER	MELO3C024959.2.1-gene-MELO3C028920.2.1-gene
chr01	10055513	ACT	ACTTATGTATCTTGCT	H	B	A	B	B	B	H	A	B	MODIFIER	MELO3C024959.2.1-gene-MELO3C028920.2.1-gene
chr01	10055568	A	G	H	B	A	B	B	B	H	A	B	MODIFIER	MELO3C024959.2.1-gene-MELO3C028920.2.1-gene
chr01	10055577	A	G	H	B	A	B	B	B	H	A	B	MODIFIER	MELO3C024959.2.1-gene-MELO3C028920.2.1-gene
chr01	10064721	CACCGC	CACTGT	B	B	A	B	B	B	B	A	B	MODIFIER	MELO3C024959.2.1-gene-MELO3C028920.2.1-gene
chr01	10064768	G	A	B	B	A	B	B	B	B	A	B	MODIFIER	MELO3C024959.2.1-gene-MELO3C028920.2.1-gene
chr01	10064777	CCTGG	ACTGG	B	B	A	B	B	B	B	A	B	MODIFIER	MELO3C024959.2.1-gene-MELO3C028920.2.1-gene
chr01	10064957	T	C	H	H	A	H	H	A	A	A	B	MODIFIER	MELO3C024959.2.1-gene-MELO3C028920.2.1-gene
chr01	10068252	TCT	GTT,GTA	H	H	A	B	H	B	H	A	B	MODIFIER	MELO3C024959.2.1-gene-MELO3C028920.2.1-gene
chr01	10068350	C	T	H	H	A	B	H	B	H	A	B	MODIFIER	MELO3C024959.2.1-gene-MELO3C028920.2.1-gene
chr01	10068355	T	C	H	H	A	B	H	B	H	A	B	MODIFIER	MELO3C024959.2.1-gene-MELO3C028920.2.1-gene
chr01	10068382	GCGTA	ACGTT	H	H	A	B	H	B	H	A	B	MODIFIER	MELO3C024959.2.1-gene-MELO3C028920.2.1-gene
chr01	10080306	ATTATTTTTATG	ATATTTTTATG	H	H	A	B	B	B	H	A	B	MODIFIER	MELO3C028920.2.1-gene
chr01	10080354	TA	AT	H	H	A	B	B	B	H	A	B	MODIFIER	MELO3C028920.2.1-gene
chr01	10080388	GAA	AAT	H	H	A	B	B	B	H	A	B	MODIFIER	MELO3C028920.2.1-gene
chr01	10080398	T	C	H	H	A	B	B	B	H	A	B	MODIFIER	MELO3C028920.2.1-gene
chr01	10080458	ATTTTTTTTAGTC	ATTTTTTTTCAGTC,ATTTTTTTTTCAGTC	H	H	A	B	B	H	H	A	B	MODIFIER	MELO3C028920.2.1-gene
chr01	10080495	CTTTTTTTTTAATCC	CTTTTTTTTTAATCT,CTTTTTTTTAATCC,CTTTTTTTTTAATTT	H	H	A	B	B	B	H	A	B	MODIFIER	MELO3C028920.2.1-gene
chr01	10090948	C	G	H	H	A	B	H	B	H	A	B	MODIFIER	MELO3C035156.2.1-gene-MELO3C024955.2.1-gene
chr01	10091002	T	A	H	H	A	B	H	B	H	A	B	MODIFIER	MELO3C035156.2.1-gene-MELO3C024955.2.1-gene
chr01	10091084	T	C	H	H	A	B	H	B	H	A	B	MODIFIER	MELO3C035156.2.1-gene-MELO3C024955.2.1-gene
chr01	10096337	TAGA	TAGG,AAGG	H	H	A	B	B	B	H	A	B	MODIFIER	MELO3C035156.2.1-gene-MELO3C024955.2.1-gene
chr01	10102468	T	C	A	H	A	B	B	B	H	A	B	MODIFIER	MELO3C035156.2.1-gene-MELO3C024955.2.1-gene
chr01	10102509	C	T	A	H	A	B	B	B	H	A	B	MODIFIER	MELO3C035156.2.1-gene-MELO3C024955.2.1-gene
chr01	10108734	C	T	H	H	A	B	B	B	H	A	B	MODIFIER	MELO3C035156.2.1-gene-MELO3C024955.2.1-gene
chr01	10108804	G	A	H	H	A	B	B	B	H	A	B	MODIFIER	MELO3C035156.2.1-gene-MELO3C024955.2.1-gene
chr01	10123755	C	T	H	H	A	B	B	B	A	A	B	MODIFIER	MELO3C024955.2.1-gene
chr01	10148268	T	G	H	H	A	B	B	B	H	A	B	MODIFIER	MELO3C024955.2.1-gene-MELO3C024954.2.1-gene
chr01	10148301	G	A	H	H	A	B	B	B	H	A	B	MODIFIER	MELO3C024955.2.1-gene-MELO3C024954.2.1-gene
chr01	10148373	ACC	GCA,GCC	H	H	A	B	B	B	H	A	B	MODIFIER	MELO3C024955.2.1-gene-MELO3C024954.2.1-gene
chr01	10148419	GTC	ATT,ATC	H	H	A	B	B	B	H	A	B	MODIFIER	MELO3C024955.2.1-gene-MELO3C024954.2.1-gene
chr01	10148441	AGT	ATT	H	H	A	B	B	B	H	A	B	MODIFIER	MELO3C024955.2.1-gene-MELO3C024954.2.1-gene
chr01	10148495	T	A	H	H	A	B	B	B	H	A	B	MODIFIER	MELO3C024955.2.1-gene-MELO3C024954.2.1-gene
chr01	10148538	GG	TG,TA	H	H	A	B	B	B	H	A	B	MODIFIER	MELO3C024955.2.1-gene-MELO3C024954.2.1-gene
chr01	10148641	G	A	H	H	A	B	B	B	H	A	B	MODIFIER	MELO3C024954.2.1-gene
chr01	10149117	C	T	B	H	A	B	B	B	H	A	B	MODIFIER	MELO3C024954.2.1-gene
chr01	10149127	A	G	B	H	A	B	B	B	H	A	B	MODIFIER	MELO3C024954.2.1-gene
chr01	10155461	GTAT	GTAA	H	H	A	B	H	B	H	A	B	MODIFIER	MELO3C024954.2.1-gene
chr01	10155471	TACAGTTG	TACAATTG	H	H	A	B	H	B	H	A	B	MODIFIER	MELO3C024954.2.1-gene
chr01	10155531	TATTA	TATTC,CATTC	H	H	A	B	B	B	H	A	B	MODIFIER	MELO3C024954.2.1-gene
chr01	10155550	G	A	H	H	A	B	B	B	H	A	B	MODIFIER	MELO3C024954.2.1-gene
chr01	10155612	T	C	H	H	A	B	B	B	H	A	B	MODIFIER	MELO3C024954.2.1-gene
chr01	10174096	C	T	H	H	A	B	B	B	H	A	B	MODIFIER	MELO3C024954.2.1-gene-MELO3C024953.2.1-gene
chr01	10174143	CA	TG,CG	H	H	A	B	B	B	H	A	B	MODIFIER	MELO3C024954.2.1-gene-MELO3C024953.2.1-gene
chr01	10180510	A	G	H	H	A	B	B	B	H	A	B	LOW	MELO3C024953.2.1-gene
chr01	10196593	CGAT	TGAC	H	H	A	B	B	B	H	A	B	MODIFIER	MELO3C024952.2.1-gene
chr01	10196612	C	G	H	H	A	B	B	B	H	A	B	MODIFIER	MELO3C024952.2.1-gene
chr01	10196639	G	A	H	H	A	B	B	B	H	A	B	MODIFIER	MELO3C024952.2.1-gene
chr01	10196673	A	T	H	H	A	B	B	B	H	A	B	MODIFIER	MELO3C024952.2.1-gene
chr01	10196680	AGT	AT	H	H	A	B	B	B	H	A	B	MODIFIER	MELO3C024952.2.1-gene
chr01	10196727	A	G	H	H	A	B	B	B	H	A	B	MODIFIER	MELO3C024952.2.1-gene
chr01	10197800	G	A	H	A	H	H	H	B	H	A	B	MODIFIER	MELO3C024952.2.1-gene
chr01	10197817	T	C	H	A	H	H	H	B	H	A	B	MODIFIER	MELO3C024952.2.1-gene
chr01	10220198	G	A	H	H	A	B	B	B	H	A	B	MODIFIER	MELO3C024952.2.1-gene-MELO3C024951.2.1-gene
chr01	10243463	CGGA	CGGG,TGAG	H	H	A	B	B	B	H	A	B	MODIFIER	MELO3C028668.2.1-gene-MELO3C028925.2.1-gene
chr01	10287074	A	G	H	H	A	B	B	B	H	A	B	LOW	MELO3C024947.2.1-gene
chr01	10289336	T	C	H	H	A	B	B	B	H	A	B	MODIFIER	MELO3C024947.2.1-gene
chr01	10289376	G	A	H	H	A	B	B	B	H	A	B	MODIFIER	MELO3C024947.2.1-gene
chr01	10358672	G	T	H	H	A	B	B	B	H	A	B	MODIFIER	MELO3C029419.2.1-gene-MELO3C001754.2.1-gene
chr01	10359015	G	A	H	H	A	B	B	B	H	A	B	MODIFIER	MELO3C029419.2.1-gene-MELO3C001754.2.1-gene
chr01	10364056	A	T	H	H	A	B	B	B	H	A	B	MODIFIER	MELO3C029419.2.1-gene-MELO3C001754.2.1-gene
chr01	10364139	T	G	H	H	A	B	B	B	H	A	B	MODIFIER	MELO3C029419.2.1-gene-MELO3C001754.2.1-gene
chr01	10364185	G	A	H	H	A	B	B	B	H	A	B	MODIFIER	MELO3C029419.2.1-gene-MELO3C001754.2.1-gene
chr01	10364201	TAAGC	CAAGC	H	H	A	B	B	B	H	A	B	MODIFIER	MELO3C029419.2.1-gene-MELO3C001754.2.1-gene
chr01	10378564	GCT	ACC,GCC	H	H	A	B	B	B	B	A	B	MODIFIER	MELO3C029419.2.1-gene-MELO3C001754.2.1-gene
chr01	10378610	T	C	H	H	A	B	B	B	B	A	B	MODIFIER	MELO3C029419.2.1-gene-MELO3C001754.2.1-gene
chr01	10378735	CAAG	AAAT	H	H	A	B	B	B	B	A	B	MODIFIER	MELO3C029419.2.1-gene-MELO3C001754.2.1-gene
chr01	10382335	A	G	H	H	A	B	B	B	H	A	B	MODIFIER	MELO3C029419.2.1-gene-MELO3C001754.2.1-gene
chr01	10382430	T	A	H	H	A	B	B	B	H	A	B	MODIFIER	MELO3C029419.2.1-gene-MELO3C001754.2.1-gene
chr01	10382495	A	G	H	H	A	B	B	B	H	A	B	MODIFIER	MELO3C029419.2.1-gene-MELO3C001754.2.1-gene
chr01	10382511	G	A	H	H	A	B	B	B	H	A	B	MODIFIER	MELO3C029419.2.1-gene-MELO3C001754.2.1-gene
chr01	10433655	T	C	H	H	A	B	B	B	H	A	B	MODIFIER	MELO3C028938.2.1-gene-MELO3C029989.2.1-gene
chr01	10433765	C	A	H	H	A	B	B	B	H	A	B	MODIFIER	MELO3C028938.2.1-gene-MELO3C029989.2.1-gene
chr01	10442247	G	A	H	H	A	B	B	B	H	A	B	MODIFIER	MELO3C029989.2.1-gene
chr01	10442270	A	G	H	H	A	B	B	B	H	A	B	MODIFIER	MELO3C029989.2.1-gene
chr01	10444546	A	G	H	H	A	B	B	B	H	A	B	MODIFIER	MELO3C029989.2.1-gene
chr01	10444634	A	G	H	B	A	B	B	B	H	A	B	MODIFIER	MELO3C029989.2.1-gene
chr01	10450957	CCA	CCC	H	H	A	B	B	B	H	A	B	MODIFIER	MELO3C024938.2.1-gene
chr01	10486561	T	C	H	H	A	B	B	B	H	A	B	MODIFIER	MELO3C024937.2.1-gene
chr01	10486576	A	G	H	H	A	B	B	B	H	A	B	MODIFIER	MELO3C024937.2.1-gene
chr01	10486599	G	T,A	H	H	A	B	B	B	H	A	B	MODIFIER	MELO3C024937.2.1-gene
chr01	10486738	C	T	H	H	A	B	B	B	H	A	B	MODIFIER	MELO3C024937.2.1-gene
chr01	10486809	CAAAAAAAAAGCT	CCAAAAAAAGCT,CCAAAAAAAAGCT,CCAGAAAAAGGT,CCATAAAAAGGT,CAAAAAAAAGCT	H	H	A	B	B	B	H	A	B	MODIFIER	MELO3C024937.2.1-gene
chr01	10492557	T	C	H	H	A	B	B	B	H	A	B	MODIFIER	MELO3C024937.2.1-gene
chr01	10492610	T	C	H	H	A	B	B	B	H	A	B	MODIFIER	MELO3C024937.2.1-gene
chr01	10492689	C	A	H	H	A	B	B	B	H	A	B	MODIFIER	MELO3C024937.2.1-gene
chr01	10492703	G	C	H	H	A	B	B	B	H	A	B	MODIFIER	MELO3C024937.2.1-gene
chr01	10493757	G	A	H	H	A	B	B	B	H	A	B	MODIFIER	MELO3C024937.2.1-gene-MELO3C000547.2.1-gene
chr01	10493781	T	G	H	H	A	B	B	B	H	A	B	MODIFIER	MELO3C024937.2.1-gene-MELO3C000547.2.1-gene
chr01	10493951	G	A	H	H	A	B	B	B	H	A	B	MODIFIER	MELO3C024937.2.1-gene-MELO3C000547.2.1-gene
chr01	10493965	TAAA	GAAA,GAAT	H	H	A	B	B	B	H	A	B	MODIFIER	MELO3C024937.2.1-gene-MELO3C000547.2.1-gene
chr01	10496334	T	C	H	H	A	B	B	B	H	A	B	MODIFIER	MELO3C024937.2.1-gene-MELO3C000547.2.1-gene
chr01	10496404	C	T	H	H	A	B	B	B	H	A	B	MODIFIER	MELO3C024937.2.1-gene-MELO3C000547.2.1-gene
chr01	10496429	A	G	H	H	A	B	B	B	H	A	B	MODIFIER	MELO3C024937.2.1-gene-MELO3C000547.2.1-gene
chr01	10496443	A	T	H	H	A	B	B	B	H	A	B	MODIFIER	MELO3C024937.2.1-gene-MELO3C000547.2.1-gene
chr01	10496471	T	C	H	H	A	B	B	B	H	A	B	MODIFIER	MELO3C024937.2.1-gene-MELO3C000547.2.1-gene
chr01	10496501	AAA	GAG,AAG	H	H	A	B	B	B	H	A	B	MODIFIER	MELO3C024937.2.1-gene-MELO3C000547.2.1-gene
chr01	10498329	A	G	H	H	A	B	B	B	H	A	B	MODIFIER	MELO3C024937.2.1-gene-MELO3C000547.2.1-gene
chr01	10498499	T	C	H	H	A	B	B	H	H	A	B	MODIFIER	MELO3C024937.2.1-gene-MELO3C000547.2.1-gene
chr01	10498516	GG	GA,AA	H	H	A	B	B	B	H	A	B	MODIFIER	MELO3C024937.2.1-gene-MELO3C000547.2.1-gene
chr01	10498554	A	G	H	H	A	B	B	B	H	A	B	MODIFIER	MELO3C024937.2.1-gene-MELO3C000547.2.1-gene
chr01	10504341	A	G	H	H	A	B	B	B	H	A	B	MODIFIER	MELO3C024937.2.1-gene-MELO3C000547.2.1-gene
chr01	10504406	C	A	H	H	A	B	B	B	H	A	B	MODIFIER	MELO3C024937.2.1-gene-MELO3C000547.2.1-gene
chr01	10504411	A	G	H	H	A	B	B	B	H	A	B	MODIFIER	MELO3C024937.2.1-gene-MELO3C000547.2.1-gene
chr01	10513302	G	C	H	H	A	B	B	B	H	A	B	MODIFIER	MELO3C024937.2.1-gene-MELO3C000547.2.1-gene
chr01	10513320	AATCG	AATCT,GATCT,AATCA	H	H	A	B	B	B	H	A	B	MODIFIER	MELO3C024937.2.1-gene-MELO3C000547.2.1-gene
chr01	10513374	T	C	H	H	A	B	B	B	H	A	B	MODIFIER	MELO3C024937.2.1-gene-MELO3C000547.2.1-gene
chr01	10513381	GTAGAAACAT	GTAGAACAT	H	H	A	B	B	B	H	A	B	MODIFIER	MELO3C024937.2.1-gene-MELO3C000547.2.1-gene
chr01	10513624	A	C	H	H	A	B	B	B	H	A	B	MODIFIER	MELO3C024937.2.1-gene-MELO3C000547.2.1-gene
chr01	10513766	C	T	H	H	A	B	B	B	H	A	B	MODIFIER	MELO3C024937.2.1-gene-MELO3C000547.2.1-gene
chr01	10543497	C	T	H	H	A	B	B	B	H	A	B	MODIFIER	MELO3C000547.2.1-gene-MELO3C024936.2.1-gene
chr01	10543504	GT	AC	H	H	A	B	B	B	H	A	B	MODIFIER	MELO3C000547.2.1-gene-MELO3C024936.2.1-gene
chr01	10543601	C	T	H	H	A	B	B	B	H	A	B	MODIFIER	MELO3C000547.2.1-gene-MELO3C024936.2.1-gene
chr01	10543631	C	T	H	H	A	B	B	B	H	A	B	MODIFIER	MELO3C000547.2.1-gene-MELO3C024936.2.1-gene
chr01	10543716	GGTCG	AGTG,AGTCG	H	H	A	B	B	B	H	A	B	MODIFIER	MELO3C000547.2.1-gene-MELO3C024936.2.1-gene
chr01	10556996	C	T	H	H	A	B	B	B	H	A	B	MODIFIER	MELO3C024936.2.1-gene
chr01	10561317	CAAAG	CAAAT,TAAAG	H	H	A	B	B	B	H	A	B	MODIFIER	MELO3C028953.2.1-gene
chr01	10571926	T	A	H	H	A	B	B	B	H	A	B	MODIFIER	MELO3C028953.2.1-gene-MELO3C028954.2.1-gene
chr01	10571963	A	G	H	H	A	B	B	B	H	A	B	MODIFIER	MELO3C028953.2.1-gene-MELO3C028954.2.1-gene
chr01	10599876	CC	CT,TT	H	H	A	B	B	B	H	A	B	MODIFIER	MELO3C028953.2.1-gene-MELO3C028954.2.1-gene
chr01	10600025	AAAAC	TAAAC,TAAAT	H	H	A	B	B	B	H	A	B	MODIFIER	MELO3C028953.2.1-gene-MELO3C028954.2.1-gene
chr01	10600057	C	G	H	H	A	B	B	B	H	A	B	MODIFIER	MELO3C028953.2.1-gene-MELO3C028954.2.1-gene
chr01	10626141	T	G	H	H	A	B	B	B	H	A	B	LOW	MELO3C024933.2.1-gene
chr01	10631719	T	A	H	H	A	B	B	B	H	A	B	MODIFIER	MELO3C024932.2.1-gene
chr01	10635244	T	C	H	H	A	B	B	B	H	A	B	MODIFIER	MELO3C024932.2.1-gene
chr01	10640448	T	C	H	H	A	B	B	B	H	A	B	MODIFIER	MELO3C024931.2.1-gene
chr01	10640692	A	C	H	H	A	B	B	B	H	A	B	MODIFIER	MELO3C024931.2.1-gene
chr01	10640847	A	G	H	H	A	B	B	B	H	A	B	MODIFIER	MELO3C024931.2.1-gene
chr01	10640862	CCAC	TCAC	H	H	A	B	B	B	H	A	B	MODIFIER	MELO3C024931.2.1-gene
chr01	10644703	T	A	H	A	A	B	B	B	H	A	B	MODIFIER	MELO3C024931.2.1-gene
chr01	10644720	G	A	H	A	A	B	B	B	H	A	B	MODIFIER	MELO3C024931.2.1-gene
chr01	10644969	A	G	H	A	A	B	B	B	H	A	B	MODIFIER	MELO3C024931.2.1-gene
chr01	10685230	A	G	H	H	A	B	B	B	H	A	B	MODIFIER	MELO3C024928.2.1-gene-MELO3C034222.2.1-gene
chr01	10685286	G	A	H	H	A	B	B	B	H	A	B	MODIFIER	MELO3C024928.2.1-gene-MELO3C034222.2.1-gene
chr01	10685490	CTTAA	CTTTAA	H	H	A	B	B	B	H	A	B	MODIFIER	MELO3C024928.2.1-gene-MELO3C034222.2.1-gene
chr01	10685539	TCTCA	TCTCG,TCTTG	H	H	A	B	B	B	H	A	B	MODIFIER	MELO3C024928.2.1-gene-MELO3C034222.2.1-gene
chr01	10700923	T	C	H	H	A	B	B	B	H	A	B	MODIFIER	MELO3C024927.2.1-gene-MELO3C024926.2.1-gene
chr01	10730304	C	A	H	B	A	H	B	B	H	A	B	MODIFIER	MELO3C024926.2.1-gene
chr01	10730330	TATG	CATG,CATA	H	H	A	B	B	B	H	A	B	MODIFIER	MELO3C024926.2.1-gene
chr01	10730405	CG	TA,TG	H	H	A	B	B	B	H	A	B	MODIFIER	MELO3C024926.2.1-gene
chr01	10730433	T	A	H	H	A	B	B	B	H	A	B	MODIFIER	MELO3C024926.2.1-gene
chr01	10733899	T	C	H	H	A	B	B	B	H	A	B	LOW	MELO3C024926.2.1-gene
chr01	10742928	G	A	H	H	A	B	B	B	H	A	B	LOW	MELO3C028958.2.1-gene
chr01	10743075	C	T	H	H	A	B	B	B	H	A	B	MODIFIER	MELO3C028958.2.1-gene
chr01	10749206	ATC	CTC,CTT	H	H	A	B	B	B	H	A	B	MODIFIER	MELO3C028958.2.1-gene
chr01	10749257	C	T	H	H	A	B	B	B	H	A	B	MODIFIER	MELO3C028958.2.1-gene
chr01	10749305	A	G	H	H	A	B	B	B	H	A	B	MODIFIER	MELO3C028958.2.1-gene
chr01	10785516	T	C	H	H	A	B	B	B	H	A	B	MODIFIER	MELO3C024925.2.1-gene-MELO3C024924.2.1-gene
chr01	10785560	CGAAACAGCTA	CGAAAGAGCTA,TGAATCAGTTG	H	H	A	B	B	B	H	A	B	MODIFIER	MELO3C024925.2.1-gene-MELO3C024924.2.1-gene
chr01	10785632	G	T	H	H	A	B	B	B	H	A	B	MODIFIER	MELO3C024925.2.1-gene-MELO3C024924.2.1-gene
chr01	10785639	AT	GA,AA	H	H	A	B	B	B	H	A	B	MODIFIER	MELO3C024925.2.1-gene-MELO3C024924.2.1-gene
chr01	10785647	T	C	H	H	A	B	B	B	H	A	B	MODIFIER	MELO3C024925.2.1-gene-MELO3C024924.2.1-gene
chr01	10785662	C	A	H	H	A	B	B	B	H	A	B	MODIFIER	MELO3C024925.2.1-gene-MELO3C024924.2.1-gene
chr01	10785684	G	T	H	H	A	B	B	B	H	A	B	MODIFIER	MELO3C024925.2.1-gene-MELO3C024924.2.1-gene
chr01	10834381	G	A	H	H	A	B	B	B	H	A	B	LOW	MELO3C024920.2.1-gene
chr01	10848659	T	A	H	H	A	B	B	B	A	A	B	LOW	MELO3C024918.2.1-gene
chr01	10849088	ATGCA	GTGCG,GTGCA	H	H	A	B	B	B	H	A	B	MODIFIER	MELO3C024919.2.1-gene
chr01	10849120	G	A	H	H	A	B	B	B	H	A	B	MODIFIER	MELO3C024919.2.1-gene
chr01	10849146	G	C	H	H	A	B	B	B	H	A	B	MODIFIER	MELO3C024919.2.1-gene
chr01	10849182	T	A	H	H	A	B	B	B	H	A	B	MODIFIER	MELO3C024919.2.1-gene
chr01	10856249	C	A	H	H	A	B	B	B	H	A	B	MODERATE	MELO3C024917.2.1-gene
chr01	10856362	G	A	H	H	A	B	B	B	H	A	B	LOW	MELO3C024917.2.1-gene
chr01	10871513	CATGATATGCAATCGTGTAGGAAA	CA,CATGACATGCAATCACGTAGGAAA	H	H	A	B	B	B	H	A	B	MODIFIER	MELO3C024916.2.1-gene
chr01	10871548	A	G	H	H	A	B	B	B	H	A	B	MODIFIER	MELO3C024916.2.1-gene
chr01	10900500	A	G	H	H	A	B	B	B	H	A	B	MODIFIER	MELO3C024912.2.1-gene
chr01	10900608	G	A	H	H	A	B	B	B	H	A	B	MODIFIER	MELO3C024912.2.1-gene
chr01	10910616	T	C	H	B	A	B	B	B	A	A	B	MODIFIER	MELO3C024912.2.1-gene
chr01	10912017	G	A	B	B	H	B	B	B	B	H	B	MODIFIER	MELO3C024912.2.1-gene
chr01	10912082	G	C	B	B	A	B	B	B	H	A	B	MODIFIER	MELO3C024912.2.1-gene
chr01	10912088	A	C	B	B	A	B	B	B	H	A	B	MODIFIER	MELO3C024912.2.1-gene
chr01	10912130	C	T	B	B	A	B	B	B	H	A	B	MODIFIER	MELO3C024912.2.1-gene
chr01	10913155	C	T	H	H	A	B	B	B	H	A	B	MODIFIER	MELO3C024912.2.1-gene-MELO3C024910.2.1-gene
chr01	10913336	A	G	H	H	A	B	B	B	H	A	B	MODIFIER	MELO3C024912.2.1-gene-MELO3C024910.2.1-gene
chr01	10913342	GTTCT	TTTCT,TTTCC	H	H	A	B	B	B	H	A	B	MODIFIER	MELO3C024912.2.1-gene-MELO3C024910.2.1-gene
chr01	10913354	A	T	H	H	A	B	B	B	H	A	B	MODIFIER	MELO3C024912.2.1-gene-MELO3C024910.2.1-gene
chr01	10913514	G	T	H	H	A	B	B	B	H	A	B	MODIFIER	MELO3C024912.2.1-gene-MELO3C024910.2.1-gene
chr01	10935868	A	G	H	H	A	B	B	B	H	A	B	MODIFIER	MELO3C024912.2.1-gene-MELO3C024910.2.1-gene
chr01	10935972	AAG	GAG,GAA	H	H	A	B	B	B	H	A	B	MODIFIER	MELO3C024912.2.1-gene-MELO3C024910.2.1-gene
chr01	10937875	CATTT	CATTC,TATTC	H	H	A	B	B	B	H	A	B	MODIFIER	MELO3C024912.2.1-gene-MELO3C024910.2.1-gene
chr01	10938738	T	C	H	H	A	B	B	B	H	A	B	MODIFIER	MELO3C024912.2.1-gene-MELO3C024910.2.1-gene
chr01	10938887	A	G	H	H	A	B	B	B	H	A	B	MODIFIER	MELO3C024912.2.1-gene-MELO3C024910.2.1-gene
chr01	10938971	TCTT	CCTT	H	H	A	B	B	B	H	A	B	MODIFIER	MELO3C024912.2.1-gene-MELO3C024910.2.1-gene
chr01	10939004	T	C	H	H	A	B	B	B	H	A	B	MODIFIER	MELO3C024912.2.1-gene-MELO3C024910.2.1-gene
chr01	10939012	C	T	H	H	A	B	B	B	H	A	B	MODIFIER	MELO3C024912.2.1-gene-MELO3C024910.2.1-gene
chr01	10939450	TT	CC,CG	H	H	A	B	B	B	H	A	B	MODIFIER	MELO3C024910.2.1-gene
chr01	10945159	A	G	H	H	A	B	B	B	H	A	B	LOW	MELO3C024910.2.1-gene
chr01	10945289	A	C	H	H	A	B	B	B	H	A	B	MODIFIER	MELO3C024910.2.1-gene
chr01	10945341	C	T	H	H	A	B	B	B	H	A	B	MODIFIER	MELO3C024910.2.1-gene
chr01	10952251	T	C	H	H	A	B	B	B	H	A	B	MODIFIER	MELO3C028963.2.1-gene
chr01	10952273	T	C	H	H	A	B	B	B	H	A	B	LOW	MELO3C028964.2.1-gene
chr01	10952295	C	T	H	H	A	B	B	B	H	A	B	MODERATE	MELO3C028964.2.1-gene
chr01	10952346	G	A	H	H	A	B	B	B	H	A	B	MODERATE	MELO3C028964.2.1-gene
chr01	10952395	C	T	H	H	A	B	B	B	H	A	B	MODERATE	MELO3C028964.2.1-gene
chr01	10953094	A	G	H	H	A	B	B	B	H	A	B	MODIFIER	MELO3C028964.2.1-gene
chr01	10953170	ACA	ACG,GCG	H	H	A	B	B	B	H	A	B	MODIFIER	MELO3C028964.2.1-gene
chr01	10953179	C	T	H	H	A	B	B	B	H	A	B	MODIFIER	MELO3C028964.2.1-gene
chr01	10953238	CC	TT,TC	H	H	A	B	B	B	H	A	B	MODIFIER	MELO3C028964.2.1-gene
chr01	10953284	G	A	H	H	A	B	B	B	H	A	B	MODIFIER	MELO3C028964.2.1-gene
chr01	10953362	TCGCC	CCGCC,CCTCT	H	H	A	B	B	B	H	A	B	MODIFIER	MELO3C028964.2.1-gene
chr01	10958635	C	T	H	H	A	B	B	B	H	A	B	MODIFIER	MELO3C028967.2.1-gene
chr01	10959511	C	A	A	H	A	A	B	B	H	A	B	MODIFIER	MELO3C028967.2.1-gene
chr01	10959761	G	A	H	H	A	B	B	B	H	A	B	MODIFIER	MELO3C028967.2.1-gene
chr01	10977058	T	C	H	H	A	B	B	B	H	A	B	MODIFIER	MELO3C024909.2.1-gene-MELO3C024908.2.1-gene
chr01	11013609	TCGG	CCGG,CCAG,CCGA	H	H	A	B	B	B	H	A	B	MODIFIER	MELO3C028674.2.1-gene
chr01	11013667	A	G	H	H	A	B	B	B	H	A	B	MODIFIER	MELO3C028674.2.1-gene
chr01	11019560	A	G	H	H	A	B	B	B	H	A	B	MODERATE	MELO3C028969.2.1-gene
chr01	11022854	G	A	H	B	A	B	B	B	H	A	B	MODIFIER	MELO3C028969.2.1-gene
chr01	11024128	T	G	H	H	A	B	B	B	H	A	B	MODIFIER	MELO3C028969.2.1-gene
chr01	11024190	G	C	H	H	A	B	B	B	H	A	B	MODIFIER	MELO3C028969.2.1-gene
chr01	11059541	A	G	H	B	A	B	B	B	B	A	B	MODIFIER	MELO3C024905.2.1-gene-MELO3C028970.2.1-gene
chr01	11059610	G	A	H	B	A	B	B	B	B	A	B	MODIFIER	MELO3C024905.2.1-gene-MELO3C028970.2.1-gene
chr01	11059721	G	T	H	B	A	B	B	B	B	A	B	MODIFIER	MELO3C024905.2.1-gene-MELO3C028970.2.1-gene
chr01	11066519	T	G	B	H	A	B	B	B	H	A	B	MODIFIER	MELO3C024905.2.1-gene-MELO3C028970.2.1-gene
chr01	11066538	GT	GC	H	H	A	B	B	B	H	A	B	MODIFIER	MELO3C024905.2.1-gene-MELO3C028970.2.1-gene
chr01	11066564	T	C	H	H	A	B	B	B	H	A	B	MODIFIER	MELO3C024905.2.1-gene-MELO3C028970.2.1-gene
chr01	11066609	C	T	H	H	A	B	B	B	H	A	B	MODIFIER	MELO3C024905.2.1-gene-MELO3C028970.2.1-gene
[truncated: 52,387 more rows]

## Sheet: High effect
High effect SNPs found in the genotyping by sequencing of 7 F3 plants derived from the initial cross WM-7 × RC selected after ToLCNDV resistance evaluation (5 and 2, susceptible and resistant to ToLCNDV respectivelly) and the two parents WM-7 and RC. CHROM = chromosome POS= Physical position in the last version of the melon genome v4.0, available at https://www.melonomics.net/ REF= reference alle…
				Resistant	Resistant	Susceptible	Susceptible	Susceptible	Susceptible	Susceptible
CHROM	POS	REF	ALT	8	4	11	17	14	7	4B	RC	WM-7	IMPACT	GENE
chr01	733200	TTAT	TTATAT	B	B	B	B	B	B	B	A	B	HIGH	MELO3C028587.2.1-gene
chr01	2233772	CTACCTG	CG	H	H	H	H	H	B	H	A	B	HIGH	MELO3C018701.2.1-gene
chr01	2643729	CGAAATACGT	AGAAATACGT,CT	H	H	H	H	H	B	H	A	B	HIGH	MELO3C018761.2.1-gene
chr01	3973904	TTG	CTG,CTA	H	H	H	B	B	B	H	A	B	HIGH	MELO3C024218.2.1-gene
chr01	4802165	ACGC	AC	H	H	A	B	B	B	H	A	B	HIGH	MELO3C027808.2.1-gene
chr01	7989241	G	A	H	H	A	B	B	B	H	A	B	HIGH	MELO3C028643.2.1-gene
chr01	8167731	G	A	H	H	A	B	B	B	H	A	B	HIGH	MELO3C028647.2.1-gene
chr01	8168053	T	C	H	H	A	B	B	B	H	A	B	HIGH	MELO3C028647.2.1-gene
chr01	8423972	GTTTCTA	GTTTTCTA	H	H	A	B	B	B	H	A	B	HIGH	MELO3C024080.2.1-gene
chr01	16652309	C	T	B	B	A	B	B	H	B	A	B	HIGH	MELO3C013415.2.1-gene
chr01	17582274	TAAATC	TAATC	H	H	A	B	B	H	H	A	B	HIGH	MELO3C012502.2.1-gene
chr01	17818875	G	A	H	H	A	B	B	H	H	A	B	HIGH	MELO3C030235.2.1-gene
chr01	25293801	CAGCC	CAGCT,TAGCT	H	B	A	B	B	H	B	A	B	HIGH	MELO3C021049.2.1-gene
chr01	26504798	C	T	H	B	A	H	B	H	B	A	B	HIGH	MELO3C021105.2.1-gene
chr01	26504822	CAT	CGT,CT	H	B	A	H	B	H	B	A	B	HIGH	MELO3C021105.2.1-gene
chr01	27570320	ACA	AA	B	B	A	B	B	B	B	A	B	HIGH	MELO3C015699.2.1-gene
chr01	29461169	CAGGT	CAGGA,TAGGA	A	A	A	A	A	A	A	A	B	HIGH	MELO3C015810.2.1-gene
chr01	35122896	CGGGGAAAGGAC	CGGGGGAAGGAC,CGGGAAAGGAC	A	A	A	A	A	A	A	A	B	HIGH	MELO3C024358.2.1-gene
chr02	3457862	G	C	A	H	A	H	A	A	A	A	H	HIGH	MELO3C029306.2.1-gene
chr02	3980293	CAT	CTTCCAAAT,CTTCTAAAT	A	A	A	A	A	A	A	A	B	HIGH	MELO3C015649.2.1-gene
chr02	3980300	T	A	A	A	A	A	A	A	A	A	B	HIGH	MELO3C015649.2.1-gene
chr02	10214092	AGGGGTGC	AGGGTGC	A	A	A	A	A	A	A	A	B	HIGH	MELO3C032482.2.1-gene
chr02	12232821	T	A	H	B	H	H	A	H	H	A	B	HIGH	MELO3C010040.2.1-gene
chr02	13265661	G	A	H	B	H	H	A	H	H	A	B	HIGH	MELO3C029612.2.1-gene
chr02	16365632	AGGGCCA	AGGCCA	H	H	H	H	A	H	H	A	H	HIGH	MELO3C000667.2.1-gene
chr02	18577822	G	A	B	B	B	B	B	B	B	H	B	HIGH	MELO3C029676.2.1-gene
chr02	19720676	G	T	B	B	B	B	B	B	B	A	B	HIGH	MELO3C029692.2.1-gene
chr02	24061990	TGT	TAGT	B	B	B	B	B	B	B	A	B	HIGH	MELO3C017345.2.1-gene
chr02	24062122	ACAGGCTTTTCAGTGC	AC	B	B	B	B	B	B	B	A	B	HIGH	MELO3C017345.2.1-gene
chr02	24232210	AGTATTATTG	GGTATTTATTG,AGTATTTATTG	B	B	B	B	B	B	B	A	B	HIGH	MELO3C017328.2.1-gene
chr03	2932710	TGGAGT	TGGGAGT	B	A	A	B	A	H	H	A	B	HIGH	MELO3C029889.2.1-gene
chr03	2940402	A	G	B	A	A	B	A	H	H	A	B	HIGH	MELO3C033211.2.1-gene
chr03	2940452	TGCT	TA	B	A	A	B	A	H	H	A	B	HIGH	MELO3C033211.2.1-gene
chr03	2940456	G	A	B	A	A	B	A	H	H	A	B	HIGH	MELO3C033211.2.1-gene
chr03	2959711	ATG	AG	B	A	A	B	A	H	H	A	B	HIGH	MELO3C034707.2.1-gene
chr03	2959776	C	T	B	A	A	B	A	H	H	A	B	HIGH	MELO3C034707.2.1-gene
chr03	5221936	G	A	B	A	A	B	H	H	H	A	B	HIGH	MELO3C029973.2.1-gene
chr03	9307594	G	A	B	H	A	B	H	H	H	A	B	HIGH	MELO3C030116.2.1-gene
chr03	14933039	C	T	B	H	A	B	H	H	H	A	B	HIGH	MELO3C030186.2.1-gene
chr03	23020233	G	A	A	H	A	A	A	A	A	A	H	HIGH	MELO3C035488.2.1-gene
chr03	23020259	CAAGC	CAGC	H	H	H	H	H	H	H	A	H	HIGH	MELO3C035488.2.1-gene
chr04	5014411	T	A	H	B	A	H	H	H	H	A	B	HIGH	MELO3C003825.2.1-gene
chr04	5128366	A	G	H	B	A	H	H	H	H	A	B	HIGH	MELO3C030566.2.1-gene
chr04	12829022	A	T	B	B	A	H	H	B	H	A	B	HIGH	MELO3C030772.2.1-gene
chr04	14663989	TG	AA	H	A	H	H	A	B	B	A	B	HIGH	MELO3C012942.2.1-gene
chr04	20363947	TGTCAAAGCCAATCC	TC,TGTCAAAACCAATCC	A	A	A	A	A	A	A	A	B	HIGH	MELO3C022729.2.1-gene
chr04	23054395	C	A	A	A	A	A	A	A	A	A	B	HIGH	MELO3C016653.2.1-gene
chr04	23283367	TCACCTGGCT	TCTCCTGGCT	A	A	A	A	A	A	A	A	B	HIGH	MELO3C030919.2.1-gene
chr04	25954237	GTTTGTCTGGGTTCTTTTTTTTTTTTTTTTTTTTATGCCTTTTGA	GTTTGTCTGAGTTATTTTTTTTTTTTTTTTTTATGCCTTTTGA	A	A	A	A	A	A	A	A	B	HIGH	MELO3C026598.2.1-gene
chr05	6156414	G	T	B	B	B	B	B	B	B	A	B	HIGH	MELO3C023026.2.1-gene
chr05	6156443	TGCTGAG	TGCTGAGAG,AGCTGAGAG	B	B	B	B	B	B	B	A	B	HIGH	MELO3C023026.2.1-gene
chr05	10523244	C	T	B	B	B	B	B	B	B	A	B	HIGH	MELO3C000339.2.1-gene
chr05	13017533	A	C	B	B	B	B	B	B	B	A	B	HIGH	MELO3C008554.2.1-gene
chr05	18190234	G	A	B	B	B	B	B	B	B	A	B	HIGH	MELO3C031439.2.1-gene
chr05	18378079	C	T	B	B	B	B	B	B	B	A	B	HIGH	MELO3C031444.2.1-gene
chr05	19026192	G	A	B	B	B	B	B	B	B	A	B	HIGH	MELO3C031455.2.1-gene
chr05	20916943	TTTCG	CTTCA	B	B	B	B	B	B	B	A	B	HIGH	MELO3C031482.2.1-gene
chr05	20917010	A	G	B	B	B	B	B	B	B	A	B	HIGH	MELO3C028253.2.1-gene
chr05	20917175	ACCTGGAG	ACCTAGAA	B	B	B	B	B	B	B	A	B	HIGH	MELO3C028253.2.1-gene
chr05	22317176	C	T	B	B	B	B	B	B	B	A	B	HIGH	MELO3C031494.2.1-gene
chr05	25593095	TTCTCACGATG	CTCTCAAGATG,CTCTTAAGATG,ATCTCAAGATA	B	B	B	B	B	B	B	A	B	HIGH	MELO3C031543.2.1-gene
chr05	26896986	CAC	CAAC	B	B	B	B	B	B	B	A	B	HIGH	MELO3C004395.2.1-gene
chr05	27634479	TG	AA	B	B	B	B	B	B	B	A	B	HIGH	MELO3C004475.2.1-gene
chr06	1733988	ATGTATATCGGTTACCATGAGTTTT	AT	A	A	A	A	A	A	A	A	B	HIGH	MELO3C006213.2.1-gene
chr06	3959989	GTTTTAG	GTTTAG	A	A	A	A	A	A	A	A	B	HIGH	MELO3C006540.2.1-gene
chr06	5991159	C	A	A	A	A	H	A	A	A	A	H	HIGH	MELO3C006790.2.1-gene
chr06	17334732	A	T	H	H	H	H	H	A	H	A	H	HIGH	MELO3C023757.2.1-gene
chr06	19076489	G	T	A	A	A	A	A	A	A	A	B	HIGH	MELO3C014959.2.1-gene
chr06	19076618	GGATTTCCCCTTGCCTCTCCG	GG	A	A	A	A	A	A	A	A	B	HIGH	MELO3C014959.2.1-gene
chr06	22634387	G	T	A	A	A	A	A	A	A	A	B	HIGH	MELO3C014805.2.1-gene
chr06	22968430	G	A	A	A	A	A	A	A	A	A	B	HIGH	MELO3C031842.2.1-gene
chr06	23566224	C	T	A	A	A	A	A	A	A	A	B	HIGH	MELO3C032171.2.1-gene
chr06	23837810	ATATATCT	AT	A	A	A	A	A	A	A	A	B	HIGH	MELO3C031732.2.1-gene
chr06	28495687	CC	AT	A	A	A	A	A	A	A	A	B	HIGH	MELO3C032228.2.1-gene
chr06	33710004	CGTCG	CGTCA,TGTCA	A	A	A	A	A	A	A	A	B	HIGH	MELO3C017771.2.1-gene
chr06	35157239	TAGCGACAG	CAGCGGCAG,GAGCGGCAG,CAGCGGCAA,GAGTGGCAG	A	A	A	A	A	A	A	A	B	HIGH	MELO3C018293.2.1-gene
chr06	35157265	A	C,T	A	A	A	A	A	A	A	A	B	HIGH	MELO3C018293.2.1-gene
chr06	35157412	G	A	A	A	A	A	A	A	A	A	B	HIGH	MELO3C018293.2.1-gene
chr07	292587	GTTTGTTA	GTGTTA	A	H	B	H	H	B	H	A	B	HIGH	MELO3C017034.2.1-gene
chr07	1096983	AAGATTCGTG	AAGATTCGTAGATTCGTG	A	B	B	B	H	B	H	A	B	HIGH	MELO3C016922.2.1-gene
chr07	3061104	CCCGACTT	TCCTACTC	H	H	A	H	H	H	H	A	H	HIGH	MELO3C032421.2.1-gene
chr07	5154183	AACA	AG	B	H	H	H	H	H	H	H	B	HIGH	MELO3C000732.2.1-gene
chr07	6724218	C	G	H	A	H	H	A	H	B	A	B	HIGH	MELO3C032569.2.1-gene
chr07	6879125	GAAGG	GAGG	H	A	H	H	A	H	B	A	B	HIGH	MELO3C010561.2.1-gene
chr07	6879140	TCAC	TC	H	A	H	H	A	H	B	A	B	HIGH	MELO3C010561.2.1-gene
chr07	7882532	C	T	H	A	H	H	A	H	B	A	B	HIGH	MELO3C010505.2.1-gene
chr07	10442358	G	C	H	A	H	H	A	H	B	A	B	HIGH	MELO3C032669.2.1-gene
chr07	10544020	GAAAGT	GAAGT	H	A	H	H	A	H	B	A	B	HIGH	MELO3C032672.2.1-gene
chr07	16274403	GCGGCATTTGC	ATAGTATTTTTGCTTGC	B	B	B	B	B	B	A	A	B	HIGH	MELO3C032750.2.1-gene
chr07	16457290	CTC	CC	H	A	H	H	A	H	B	A	B	HIGH	MELO3C032752.2.1-gene
chr07	16457353	G	T	H	A	H	H	A	H	B	A	B	HIGH	MELO3C032752.2.1-gene
chr07	16825776	G	A	H	A	H	H	A	H	B	A	B	HIGH	MELO3C032758.2.1-gene
chr07	16825791	G	A	H	A	H	H	A	H	B	A	B	HIGH	MELO3C032758.2.1-gene
chr07	18631477	C	T	H	A	H	H	A	H	B	A	B	HIGH	MELO3C032785.2.1-gene
chr07	20826650	CTTTATACTCAAGAAGGGTCCAGAACAGTAAAAAGTTG	CG	A	A	A	H	A	B	B	A	B	HIGH	MELO3C016236.2.1-gene&MELO3C032809.2.1-gene
chr07	21304139	GTA	GTTA	H	A	H	A	A	B	B	A	B	HIGH	MELO3C016278.2.1-gene
chr07	25687855	CAAAATG	CAAAAAAAG	A	A	A	A	A	A	A	A	B	HIGH	MELO3C017914.2.1-gene
chr07	25787079	ACCAA	ACAA	H	H	H	H	H	H	H	H	B	HIGH	MELO3C017931.2.1-gene
chr08	1805574	ACTTTGCTTTGCTT	ACTTTGCTTTGCTTTGCTTTGCTT,ACTTTGCTTTGCTTTGCTTTGCTTTGCTT,ACTTTGCTTTGCTTTTGCTTTGCTT	B	B	B	H	H	H	A	A	B	HIGH	MELO3C032904.2.1-gene
chr08	1814286	G	A	B	B	B	H	H	H	A	A	B	HIGH	MELO3C007268.2.1-gene
chr08	7960186	CAAACT	CACT	A	A	A	A	A	A	A	A	B	HIGH	MELO3C032928.2.1-gene
chr08	7960228	T	C	A	A	A	A	A	A	A	A	B	HIGH	MELO3C032928.2.1-gene
chr08	20829459	G	A	B	B	B	B	B	B	B	H	B	HIGH	MELO3C030949.2.1-gene
chr08	20946168	AGGGGAT	AGGGGGAT	A	A	A	A	A	A	A	A	H	HIGH	MELO3C028709.2.1-gene
chr08	22065499	A	G	A	A	A	A	A	A	A	A	B	HIGH	MELO3C008936.2.1-gene
chr08	22597218	AGGTC	AAGTC,AGTC,AGGCC	A	A	A	A	A	A	A	A	B	HIGH	MELO3C033377.2.1-gene
chr08	22597254	GTTTGAATCCTACT	GAGTAGG	A	A	A	A	A	A	A	A	B	HIGH	MELO3C033377.2.1-gene
chr08	27007730	TT	TC,CC	A	H	B	B	H	B	B	A	B	HIGH	MELO3C033433.2.1-gene
chr08	29801503	TTTC	ATTC	A	H	B	B	B	B	B	A	B	HIGH	MELO3C033470.2.1-gene
chr08	31738452	G	T	A	H	B	A	H	B	H	A	B	HIGH	MELO3C003208.2.1-gene
chr08	31908852	C	A	A	H	B	A	H	B	H	A	B	HIGH	MELO3C035564.2.1-gene
chr08	31909001	T	C	A	H	B	A	H	B	H	A	B	HIGH	MELO3C035564.2.1-gene
chr08	32656093	TGTCT	TGTT,TTCT	A	A	A	A	A	A	A	A	H	HIGH	MELO3C003267.2.1-gene
chr08	32656204	GC	TT	A	A	A	A	A	A	A	A	H	HIGH	MELO3C003267.2.1-gene
chr09	2715249	G	A	H	H	H	H	H	H	B	H	B	HIGH	MELO3C021501.2.1-gene
chr09	2981645	C	T	A	A	A	A	A	A	A	A	H	HIGH	MELO3C033657.2.1-gene
chr09	3060613	TGGGGAAAT	TGGGAAAT	B	B	B	B	B	B	B	A	B	HIGH	MELO3C033661.2.1-gene
chr09	3226191	C	T	H	H	A	H	A	H	H	A	H	HIGH	MELO3C027797.2.1-gene
chr09	8142703	GAATG	GATG	A	A	A	A	A	A	A	A	H	HIGH	MELO3C034849.2.1-gene
chr09	16192237	CTTAAAAAAACTT	ATTACAAAAAAAAACTT	B	B	B	B	B	B	B	H	B	HIGH	MELO3C033946.2.1-gene
chr09	17682021	CAGTCAG	CG	A	H	H	H	H	A	H	A	H	HIGH	MELO3C033970.2.1-gene
chr09	19446569	ACCCGA	ATCCCGA	A	H	B	H	H	A	H	A	B	HIGH	MELO3C033986.2.1-gene
chr09	20888130	AATGACACATTATTATATCTTGA	AA	H	H	A	H	B	A	B	A	B	HIGH	MELO3C033997.2.1-gene
chr10	721471	G	A	H	A	H	H	H	A	H	A	B	HIGH	MELO3C012396.2.1-gene
chr10	721499	CGGCGA	CGGGCGA	H	A	H	H	H	A	H	A	B	HIGH	MELO3C012396.2.1-gene
chr10	5374637	T	A	A	A	A	A	A	A	A	A	B	HIGH	MELO3C011725.2.1-gene
chr10	7951937	AATCT	AATCC	A	A	A	A	A	A	A	A	B	HIGH	MELO3C034316.2.1-gene
chr10	14402765	G	A	A	A	A	A	A	A	A	A	B	HIGH	MELO3C022543.2.1-gene
chr10	15940178	C	A	A	A	A	A	A	A	A	A	B	HIGH	MELO3C034414.2.1-gene
chr10	18031092	A	T	A	A	A	A	A	A	A	A	B	HIGH	MELO3C034447.2.1-gene
chr10	18571154	C	T	A	A	A	A	A	A	A	A	B	HIGH	MELO3C034457.2.1-gene
chr10	19227804	CCGGAG	CTGGAA,ACAGAG	H	A	H	H	H	B	H	A	B	HIGH	MELO3C034468.2.1-gene
chr10	19328737	C	T	H	A	H	H	H	B	H	A	B	HIGH	MELO3C034470.2.1-gene
chr10	21239859	ACATAACATATCATCATC	AC	A	A	B	B	H	B	H	A	B	HIGH	MELO3C034494.2.1-gene
chr10	22870598	C	T	A	A	B	B	H	B	H	A	B	HIGH	MELO3C022919.2.1-gene
chr10	23698607	CTTAA	CTTTAA	A	A	B	B	H	B	H	A	B	HIGH	MELO3C027175.2.1-gene
chr10	24667012	G	A	A	A	B	B	H	B	H	A	B	HIGH	MELO3C026481.2.1-gene
chr11	8406319	C	A	A	A	A	A	A	A	A	A	H	HIGH	MELO3C034886.2.1-gene
chr11	11687502	T	C	H	H	H	H	H	H	H	A	H	HIGH	MELO3C019328.2.1-gene
chr11	13111724	G	T	H	H	H	H	B	H	A	A	B	HIGH	MELO3C025978.2.1-gene
chr11	13111910	C	T	H	H	H	H	B	H	A	A	B	HIGH	MELO3C025978.2.1-gene
chr11	14021289	GAAGC	GAAGT	H	H	H	H	B	H	A	A	B	HIGH	MELO3C035001.2.1-gene
chr11	14021345	G	A	H	H	H	H	B	H	A	A	B	HIGH	MELO3C035001.2.1-gene
chr11	16742817	G	A	H	H	H	H	B	B	A	A	B	HIGH	MELO3C035037.2.1-gene
chr11	17368096	GCCCAG	GCCCCAG	H	H	H	H	B	B	A	A	B	HIGH	MELO3C035046.2.1-gene
chr11	18460342	C	T	H	H	A	H	H	H	H	A	H	HIGH	MELO3C035067.2.1-gene
chr11	18460443	CTTTTGTTTTGTGA	CTTGTTTTGTGA	H	H	A	H	H	H	H	A	H	HIGH	MELO3C035067.2.1-gene
chr11	18460502	GAAAAGAAAATG	GAAAAAAAAATG,GAAGAAAATG	H	H	A	H	H	H	H	A	H	HIGH	MELO3C035067.2.1-gene
chr11	24633926	AAGCA	TAGCG	H	B	B	H	B	B	A	A	B	HIGH	MELO3C011642.2.1-gene
chr11	24826509	TGGGGAA	TGGAGGAA,TGGGAAA	H	B	B	H	B	B	A	A	B	HIGH	MELO3C034892.2.1-gene
chr11	25058407	TGGGCA	TGGCA	H	B	B	H	B	B	A	A	B	HIGH	MELO3C030074.2.1-gene
chr11	28098801	T	G	B	B	H	H	B	B	A	A	B	HIGH	MELO3C035188.2.1-gene
chr12	6254209	G	A	A	A	A	A	A	A	A	A	H	HIGH	MELO3C035485.2.1-gene
chr12	7286514	G	A	A	A	A	A	A	A	A	A	B	HIGH	MELO3C035514.2.1-gene
chr12	7976717	TCA	CCG	A	A	A	A	A	A	A	A	B	HIGH	MELO3C035533.2.1-gene
chr12	8588217	A	C	H	H	H	H	H	A	A	A	H	HIGH	MELO3C004853.2.1-gene
chr12	12898735	CTTACGA	TTA	A	A	A	A	A	A	A	A	H	HIGH	MELO3C025574.2.1-gene
chr12	22691833	CAAAAAATAACT	CAAAAAAATAACT	A	A	A	A	A	A	A	A	B	HIGH	MELO3C002429.2.1-gene
chr12	23550868	CAAAAAAAAACCCACCAAG	CAAAAAAAACCCACCAAG	A	A	H	A	H	H	H	A	H	HIGH	MELO3C002315.2.1-gene

## Sheet: Moderate effect
Moderate effect SNPs found in the genotyping by sequencing of 7 F3 plants derived from the initial cross WM-7 × RC selected after ToLCNDV resistance evaluation (5 and 2, susceptible and resistant to ToLCNDV respectivelly) and the two parents WM-7 and RC. CHROM = chromosome POS= Physical position in the last version of the melon genome v4.0, available at https://www.melonomics.net/ REF= reference …
				Resistant	Resistant	Susceptible	Susceptible	Susceptible	Susceptible	Susceptible
CHROM	POS	REF	ALT	8	4	11	17	14	7	4B	RC	WM-7	IMPACT	GENE
chr01	150499	G	C	B	B	B	B	B	B	B	A	B	MODERATE	MELO3C018420.2.1-gene
chr01	159516	T	C	B	B	B	B	B	B	B	A	B	MODERATE	MELO3C018420.2.1-gene
chr01	479473	C	T	B	B	B	B	B	B	B	A	B	MODERATE	MELO3C018465.2.1-gene
chr01	733231	G	C	B	B	B	B	B	B	B	A	B	MODERATE	MELO3C028587.2.1-gene
chr01	879035	A	C	B	B	B	B	B	B	B	A	B	MODERATE	MELO3C018521.2.1-gene
chr01	1020455	A	C	H	B	H	H	H	H	B	A	B	MODERATE	MELO3C018538.2.1-gene
chr01	1020491	C	A	H	B	H	H	H	H	B	A	B	MODERATE	MELO3C018538.2.1-gene
chr01	1020524	A	G	H	B	H	H	H	H	B	A	B	MODERATE	MELO3C018538.2.1-gene
chr01	1020572	A	C	H	B	H	H	H	H	B	A	B	MODERATE	MELO3C018538.2.1-gene
chr01	1052098	ATT	GGC	B	B	B	B	B	B	B	A	B	MODERATE	MELO3C018547.2.1-gene
chr01	1107015	G	C	H	H	H	H	H	H	B	A	B	MODERATE	MELO3C018553.2.1-gene
chr01	1147378	A	C	H	H	H	H	H	B	B	A	B	MODERATE	MELO3C018562.2.1-gene
chr01	1581611	G	C	H	H	H	H	H	B	B	A	B	MODERATE	MELO3C018621.2.1-gene
chr01	2205183	A	T	H	H	H	H	H	B	H	A	B	MODERATE	MELO3C018697.2.1-gene
chr01	2205220	T	G	H	H	H	H	H	B	H	A	B	MODERATE	MELO3C018697.2.1-gene
chr01	2234083	T	A	H	H	H	H	H	B	H	A	B	MODERATE	MELO3C018701.2.1-gene
chr01	2336062	C	T	H	H	H	H	H	B	H	A	B	MODERATE	MELO3C018717.2.1-gene
chr01	2390847	T	C	H	H	H	H	H	B	H	A	B	MODERATE	MELO3C018721.2.1-gene
chr01	2598269	CA	TC,CC	H	H	H	H	H	B	H	A	B	MODERATE	MELO3C018752.2.1-gene
chr01	2774758	T	C	H	H	H	H	H	B	H	A	B	MODERATE	MELO3C018781.2.1-gene
chr01	2774826	GAG	CAG	H	H	H	H	H	B	H	A	B	MODERATE	MELO3C018781.2.1-gene
chr01	2781853	G	A	H	H	H	H	H	B	H	A	B	MODERATE	MELO3C018782.2.1-gene
chr01	2881083	T	A	H	H	H	H	H	B	H	A	B	MODERATE	MELO3C018800.2.1-gene
chr01	3333363	T	C	H	H	H	B	B	B	H	A	B	MODERATE	MELO3C018850.2.1-gene
chr01	3336652	C	A	H	H	H	B	B	B	H	A	B	MODERATE	MELO3C018851.2.1-gene
chr01	3336808	T	A	H	H	H	B	B	B	H	A	B	MODERATE	MELO3C018851.2.1-gene
chr01	3344044	T	C	H	H	H	B	B	B	H	A	B	MODERATE	MELO3C018853.2.1-gene
chr01	3426406	CGA	TGG	H	H	H	B	B	B	H	A	B	MODERATE	MELO3C018859.2.1-gene
chr01	3520941	G	A	H	H	H	B	B	B	H	A	B	MODERATE	MELO3C018871.2.1-gene
chr01	3612920	T	C	H	H	H	B	B	B	H	A	B	MODERATE	MELO3C018880.2.1-gene
chr01	3973875	C	T	H	H	H	B	B	B	H	A	B	MODERATE	MELO3C024218.2.1-gene
chr01	4273749	A	G	H	H	A	B	B	B	H	A	B	MODERATE	MELO3C028694.2.1-gene
chr01	4273837	G	A	H	H	A	B	B	B	H	A	B	MODERATE	MELO3C028694.2.1-gene
chr01	4273878	A	C	H	H	A	B	B	B	H	A	B	MODERATE	MELO3C028694.2.1-gene
chr01	4802053	G	A	H	H	A	B	B	B	H	A	B	MODERATE	MELO3C027808.2.1-gene
chr01	5519672	T	G	A	A	A	B	B	B	H	A	B	MODERATE	MELO3C028642.2.1-gene
chr01	5521833	T	G	A	H	A	H	H	H	H	A	H	MODERATE	MELO3C027819.2.1-gene
chr01	5753277	G	T	H	H	A	B	B	B	H	A	B	MODERATE	MELO3C028758.2.1-gene
chr01	5753323	T	C	H	H	A	B	B	B	H	A	B	MODERATE	MELO3C028758.2.1-gene
chr01	5753335	G	A	H	H	A	B	B	B	H	A	B	MODERATE	MELO3C028758.2.1-gene
chr01	5753368	C	T	H	H	A	B	B	B	H	A	B	MODERATE	MELO3C028758.2.1-gene
chr01	6195862	C	G	H	H	A	B	B	B	H	A	B	MODERATE	MELO3C028774.2.1-gene
chr01	6195910	TATGA	TATGATGA	H	H	A	B	B	B	H	A	B	MODERATE	MELO3C028774.2.1-gene
chr01	7230192	A	T	H	H	A	B	B	B	H	A	B	MODERATE	MELO3C023665.2.1-gene
chr01	7545643	A	C	H	H	A	B	B	B	H	A	B	MODERATE	MELO3C023650.2.1-gene
chr01	7545648	A	T	H	H	A	B	B	B	H	A	B	MODERATE	MELO3C023650.2.1-gene
chr01	7999220	C	A	H	H	A	B	B	B	H	A	B	MODERATE	MELO3C028830.2.1-gene
chr01	7999287	G	A	H	H	A	B	B	B	H	A	B	MODERATE	MELO3C028830.2.1-gene
chr01	8558841	GAGCAG	GAGCGG,AAGCGG,GAGCGA	H	H	A	B	B	B	H	A	B	MODERATE	MELO3C028855.2.1-gene
chr01	8558910	T	C	H	H	A	B	B	B	H	A	B	MODERATE	MELO3C028855.2.1-gene
chr01	8558966	G	A	H	H	A	B	B	B	H	A	B	MODERATE	MELO3C028855.2.1-gene
chr01	9761845	A	G	H	H	A	B	B	B	H	A	B	MODERATE	MELO3C024125.2.1-gene
chr01	9956027	C	T	H	H	A	B	B	B	H	A	B	MODERATE	MELO3C024964.2.1-gene
chr01	10856249	C	A	H	H	A	B	B	B	H	A	B	MODERATE	MELO3C024917.2.1-gene
chr01	10952295	C	T	H	H	A	B	B	B	H	A	B	MODERATE	MELO3C028964.2.1-gene
chr01	10952346	G	A	H	H	A	B	B	B	H	A	B	MODERATE	MELO3C028964.2.1-gene
chr01	10952395	C	T	H	H	A	B	B	B	H	A	B	MODERATE	MELO3C028964.2.1-gene
chr01	11019560	A	G	H	H	A	B	B	B	H	A	B	MODERATE	MELO3C028969.2.1-gene
chr01	11795815	A	G	H	H	A	B	B	B	H	A	B	MODERATE	MELO3C013118.2.1-gene
chr01	12768489	A	G	H	H	H	H	H	H	H	H	B	MODERATE	MELO3C028995.2.1-gene
chr01	12768516	A	G	H	H	H	H	H	H	H	H	B	MODERATE	MELO3C028995.2.1-gene
chr01	12768537	T	G	H	H	A	H	H	A	A	A	B	MODERATE	MELO3C028995.2.1-gene
chr01	13235306	C	G	H	H	A	B	B	H	H	A	B	MODERATE	MELO3C013185.2.1-gene
chr01	13260847	A	C	H	H	A	B	B	H	H	A	B	MODERATE	MELO3C013186.2.1-gene
chr01	14758887	T	A	H	H	A	B	B	H	H	A	B	MODERATE	MELO3C013253.2.1-gene
chr01	14785200	G	A	H	H	A	B	B	H	H	A	B	MODERATE	MELO3C013256.2.1-gene
chr01	15114457	T	A	H	B	A	B	B	H	H	A	B	MODERATE	MELO3C013299.2.1-gene
chr01	15114483	AAAA	CAAA,CAAG	H	H	A	B	B	H	H	A	B	MODERATE	MELO3C013299.2.1-gene
chr01	15195654	C	G	B	B	A	B	B	B	B	A	B	MODERATE	MELO3C029028.2.1-gene
chr01	15233199	A	G	H	H	A	B	B	H	H	A	B	MODERATE	MELO3C013310.2.1-gene
chr01	15373919	CGATGATGATGATGACG	CGATGATGATGATGACGACG,CGATGATGATGATGATGACG	H	H	A	B	B	H	H	A	B	MODERATE	MELO3C013321.2.1-gene
chr01	15942443	T	C	H	H	A	B	B	H	H	A	B	MODERATE	MELO3C013348.2.1-gene
chr01	16162407	C	T	H	H	A	B	B	H	H	A	B	MODERATE	MELO3C013373.2.1-gene
chr01	16652322	A	C	H	B	A	B	B	H	B	A	B	MODERATE	MELO3C013415.2.1-gene
chr01	16652379	G	T	H	B	A	B	B	H	B	A	B	MODERATE	MELO3C013415.2.1-gene
chr01	16652580	G	A	H	H	A	B	B	H	H	A	B	MODERATE	MELO3C013415.2.1-gene
chr01	17582248	GGACAG	AGACTG,GGACTC	H	H	A	B	B	H	H	A	B	MODERATE	MELO3C012502.2.1-gene
chr01	17582304	CACCA	GACCG,CACCG	H	H	A	B	B	H	H	A	B	MODERATE	MELO3C012502.2.1-gene
chr01	17582316	CAATCAA	AAATTAG,CAATCAG	H	H	A	B	B	H	H	A	B	MODERATE	MELO3C012502.2.1-gene
chr01	19896981	C	A	H	B	A	B	B	H	H	A	B	MODERATE	MELO3C012602.2.1-gene
chr01	20587913	G	A	H	B	A	B	B	H	H	A	B	MODERATE	MELO3C028792.2.1-gene
chr01	20872946	T	A	H	B	A	B	B	H	H	A	B	MODERATE	MELO3C012660.2.1-gene
chr01	22045628	T	C	H	B	A	B	B	H	B	A	B	MODERATE	MELO3C012713.2.1-gene
chr01	22075660	G	A	H	B	A	B	B	H	B	A	B	MODERATE	MELO3C012714.2.1-gene
chr01	22270696	C	T	H	B	A	B	B	H	B	A	B	MODERATE	MELO3C012724.2.1-gene
chr01	22307371	G	A	H	B	A	B	B	H	B	A	B	MODERATE	MELO3C012726.2.1-gene
chr01	22348605	A	G	H	B	A	B	B	H	B	A	B	MODERATE	MELO3C012730.2.1-gene
chr01	22775119	T	C	B	B	A	B	B	H	B	A	B	MODERATE	MELO3C012746.2.1-gene
chr01	23215084	AC	TT	H	B	A	B	B	H	B	A	B	MODERATE	MELO3C029125.2.1-gene
chr01	23859753	AT	GC	A	B	A	B	B	H	B	A	B	MODERATE	MELO3C020991.2.1-gene
chr01	24031322	G	T	H	B	A	B	B	H	B	A	B	MODERATE	MELO3C021001.2.1-gene
chr01	25038675	G	T	H	B	A	B	B	H	B	A	B	MODERATE	MELO3C021041.2.1-gene
chr01	25293620	A	G	H	B	A	B	B	H	B	A	B	MODERATE	MELO3C021049.2.1-gene
chr01	25293687	TGCAT	CGCAT	H	B	A	B	B	H	B	A	B	MODERATE	MELO3C021049.2.1-gene
chr01	25293711	CTA	CTG	H	B	A	B	B	H	B	A	B	MODERATE	MELO3C021049.2.1-gene
chr01	25641191	A	C	H	B	A	B	B	H	B	A	B	MODERATE	MELO3C021069.2.1-gene
chr01	25881760	G	T	H	B	A	B	B	H	B	A	B	MODERATE	MELO3C021077.2.1-gene
chr01	26008896	C	T	H	B	A	B	B	H	B	A	B	MODERATE	MELO3C030509.2.1-gene
chr01	26008965	G	A	H	B	A	B	B	H	B	A	B	MODERATE	MELO3C030509.2.1-gene
chr01	26295461	G	A,T	H	B	A	H	B	H	B	A	B	MODERATE	MELO3C021100.2.1-gene
chr01	26295478	G	A	H	B	A	H	B	H	B	A	B	MODERATE	MELO3C021100.2.1-gene
chr01	26295536	T	C	H	B	A	H	B	H	B	A	B	MODERATE	MELO3C021100.2.1-gene
chr01	26295542	CGAT	CAAC,AGAC	H	B	A	H	B	H	B	A	B	MODERATE	MELO3C021100.2.1-gene
chr01	26504669	C	T	H	B	A	H	B	H	B	A	B	MODERATE	MELO3C021105.2.1-gene
chr01	26504784	T	A	H	B	A	H	B	H	B	A	B	MODERATE	MELO3C021105.2.1-gene
chr01	26697931	T	C	H	B	A	H	B	H	B	A	B	MODERATE	MELO3C021119.2.1-gene
chr01	27637446	G	T	H	B	A	H	B	H	B	A	B	MODERATE	MELO3C015708.2.1-gene
chr01	27825228	T	C	H	B	A	H	B	H	B	A	B	MODERATE	MELO3C015720.2.1-gene
chr01	27825335	A	G	H	B	A	H	B	H	B	A	B	MODERATE	MELO3C015720.2.1-gene
chr01	28187230	TGGTT	TGCAGGTT	A	A	A	A	A	A	A	A	B	MODERATE	MELO3C015743.2.1-gene
chr01	28187235	T	C	A	A	A	A	A	A	A	A	B	MODERATE	MELO3C015743.2.1-gene
chr01	28187292	T	C	A	A	A	A	A	A	A	A	B	MODERATE	MELO3C015743.2.1-gene
chr01	28571115	T	C	A	A	A	A	A	A	A	A	B	MODERATE	MELO3C015761.2.1-gene
chr01	28931695	CA	TT	A	A	A	A	A	A	A	A	B	MODERATE	MELO3C015779.2.1-gene
chr01	29056717	A	G	A	A	A	A	A	A	A	A	B	MODERATE	MELO3C028900.2.1-gene
chr01	29056774	G	A	A	A	A	A	A	A	A	A	B	MODERATE	MELO3C028900.2.1-gene
chr01	29433482	TGAAGA	TGA	A	A	A	A	A	A	A	A	B	MODERATE	MELO3C029210.2.1-gene
chr01	29433513	A	G	A	A	A	A	A	A	A	A	B	MODERATE	MELO3C029210.2.1-gene
chr01	29446631	TGAAG	CGAAG,CGAAT	A	A	A	A	A	A	A	A	B	MODERATE	MELO3C027977.2.1-gene
chr01	29446753	C	T	A	A	A	A	A	A	A	A	B	MODERATE	MELO3C027977.2.1-gene
chr01	29446797	A	G	A	A	A	A	A	A	A	A	B	MODERATE	MELO3C027977.2.1-gene
chr01	29461049	G	A	A	A	A	A	A	A	A	A	B	MODERATE	MELO3C015810.2.1-gene
chr01	29461065	ATGACGCC	GGGACACT,GGGACGTT,GGGACGCT	A	A	A	A	A	A	A	A	B	MODERATE	MELO3C015810.2.1-gene
chr01	29461182	T	C	A	A	A	A	A	A	A	A	B	MODERATE	MELO3C015810.2.1-gene
chr01	29941849	CCAT	CCGT,TCGT	A	A	A	A	A	A	A	A	B	MODERATE	MELO3C015848.2.1-gene
chr01	29941861	C	T	A	A	A	A	A	A	A	A	B	MODERATE	MELO3C015848.2.1-gene
chr01	30021897	C	A	A	A	A	A	A	A	A	A	B	MODERATE	MELO3C015856.2.1-gene
chr01	30463105	A	T	A	A	A	A	A	A	A	A	B	MODERATE	MELO3C015894.2.1-gene
chr01	30644330	G	T	A	A	A	A	A	A	A	A	B	MODERATE	MELO3C015904.2.1-gene
chr01	31627576	T	C	H	B	B	H	B	B	B	H	B	MODERATE	MELO3C029520.2.1-gene
chr01	31661314	A	G	H	H	H	H	H	H	A	A	H	MODERATE	MELO3C027438.2.1-gene
chr01	31867077	G	A	A	A	A	A	A	A	A	A	B	MODERATE	MELO3C016044.2.1-gene
chr01	32446628	A	T	A	A	A	A	A	A	A	A	B	MODERATE	MELO3C023597.2.1-gene
chr01	32741956	AT	TC	A	A	A	A	A	A	A	A	B	MODERATE	MELO3C023566.2.1-gene
chr01	32741964	TTTGAT	GTTGATGAT	A	A	A	A	A	A	A	A	B	MODERATE	MELO3C023566.2.1-gene
chr01	32741991	GT	AA	A	A	A	A	A	A	A	A	B	MODERATE	MELO3C023566.2.1-gene
chr01	32742042	G	A	A	A	A	A	A	A	A	A	B	MODERATE	MELO3C023566.2.1-gene
chr01	32742099	C	T	A	A	A	A	A	A	A	A	B	MODERATE	MELO3C023566.2.1-gene
chr01	32742145	C	A	A	A	A	A	A	A	A	A	B	MODERATE	MELO3C023566.2.1-gene
chr01	32742166	T	C	A	A	A	A	A	A	A	A	B	MODERATE	MELO3C023566.2.1-gene
chr01	32778200	T	C	A	A	A	A	A	A	A	A	B	MODERATE	MELO3C023563.2.1-gene
chr01	33236791	G	A	A	A	A	A	A	A	A	A	B	MODERATE	MELO3C028965.2.1-gene
chr01	33648775	G	A	A	A	A	A	A	A	A	A	B	MODERATE	MELO3C023435.2.1-gene
chr01	34005369	C	T	A	A	A	A	A	A	A	A	B	MODERATE	MELO3C023372.2.1-gene
chr01	34310331	C	G	A	A	A	A	A	A	A	A	B	MODERATE	MELO3C024245.2.1-gene
chr01	34325466	G	A	A	A	A	A	A	A	A	A	B	MODERATE	MELO3C024249.2.1-gene
chr01	34407418	G	T	A	A	A	A	A	A	A	A	B	MODERATE	MELO3C024262.2.1-gene
chr01	34485906	C	T	A	A	A	A	A	A	A	A	B	MODERATE	MELO3C024274.2.1-gene
chr01	34630688	T	G	A	A	A	A	A	A	A	A	B	MODERATE	MELO3C024294.2.1-gene
chr01	35211973	A	C	A	A	A	A	A	A	A	A	B	MODERATE	MELO3C024369.2.1-gene
chr01	35214693	C	T	A	A	A	A	A	A	A	A	B	MODERATE	MELO3C024369.2.1-gene
chr02	326043	GAC	GAT	A	A	A	A	A	A	A	A	B	MODERATE	MELO3C015257.2.1-gene
chr02	369543	C	T	A	A	A	A	A	A	A	A	B	MODERATE	MELO3C015263.2.1-gene
chr02	369564	T	G	A	A	A	A	A	A	A	A	B	MODERATE	MELO3C015263.2.1-gene
chr02	593673	C	G	A	A	A	A	A	A	A	A	B	MODERATE	MELO3C027076.2.1-gene
chr02	1418243	T	C	A	A	A	A	A	A	A	A	B	MODERATE	MELO3C015411.2.1-gene
chr02	1769910	T	C	A	A	A	A	A	A	A	A	B	MODERATE	MELO3C015449.2.1-gene
chr02	1769943	G	A	A	A	A	A	A	A	A	A	B	MODERATE	MELO3C015449.2.1-gene
chr02	2594692	T	C	A	A	A	A	A	A	A	A	B	MODERATE	MELO3C029298.2.1-gene
chr02	2620094	GTATTG	GTATCG,ATATCG	A	A	A	A	A	A	A	A	B	MODERATE	MELO3C015537.2.1-gene
chr02	4427002	G	T	A	A	A	A	A	A	A	A	B	MODERATE	MELO3C015671.2.1-gene
chr02	4788104	C	G	A	A	A	A	A	A	A	A	B	MODERATE	MELO3C029326.2.1-gene
chr02	5542218	C	T	A	A	A	A	A	A	A	A	B	MODERATE	MELO3C015199.2.1-gene
chr02	5551415	T	A	A	A	A	A	A	A	A	A	B	MODERATE	MELO3C015198.2.1-gene
chr02	7125378	G	C	A	A	A	A	A	A	A	A	B	MODERATE	MELO3C015128.2.1-gene
chr02	7249727	C	T	A	A	B	H	H	B	H	A	B	MODERATE	MELO3C016633.2.1-gene
chr02	7249742	TGG	ATA	A	A	B	H	H	B	H	A	B	MODERATE	MELO3C016633.2.1-gene
chr02	7249789	G	A	A	A	B	H	A	B	H	A	B	MODERATE	MELO3C016633.2.1-gene
chr02	7250071	GT	GC	A	H	B	H	H	B	H	A	B	MODERATE	MELO3C016633.2.1-gene
chr02	7250083	C	T	A	A	B	H	H	B	H	A	B	MODERATE	MELO3C016633.2.1-gene
chr02	7250336	C	T	A	A	B	H	H	B	H	A	B	MODERATE	MELO3C016633.2.1-gene
chr02	7855679	G	T	B	A	B	A	A	B	H	A	B	MODERATE	MELO3C015019.2.1-gene
chr02	7982108	T	C	H	A	B	H	H	B	H	A	B	MODERATE	MELO3C029388.2.1-gene
chr02	7982154	C	T	H	A	B	H	H	B	H	A	B	MODERATE	MELO3C029388.2.1-gene
chr02	9250201	G	C	A	A	A	A	A	A	A	A	B	MODERATE	MELO3C015125.2.1-gene
chr02	9662632	G	A	A	A	A	A	A	A	A	A	B	MODERATE	MELO3C029546.2.1-gene
chr02	9711229	G	C	A	A	A	A	A	A	A	A	B	MODERATE	MELO3C015103.2.1-gene
chr02	9711248	G	C	A	A	A	A	A	A	A	A	B	MODERATE	MELO3C015103.2.1-gene
chr02	9793246	G	A	A	A	A	A	A	A	A	A	B	MODERATE	MELO3C015101.2.1-gene
chr02	9905290	T	C	A	A	A	A	A	A	A	A	B	MODERATE	MELO3C015092.2.1-gene
chr02	9937168	C	T	A	A	A	A	A	A	A	A	B	MODERATE	MELO3C015089.2.1-gene
chr02	10000171	CA	AA,AG	A	A	A	A	A	A	A	A	B	MODERATE	MELO3C029360.2.1-gene
chr02	10000203	G	T	A	A	A	A	A	A	A	A	B	MODERATE	MELO3C029360.2.1-gene
chr02	10419212	G	A	A	A	A	A	A	A	A	A	B	MODERATE	MELO3C015067.2.1-gene
chr02	11075677	GG	AC,AG	A	A	A	A	A	A	A	A	B	MODERATE	MELO3C009992.2.1-gene
chr02	11144362	C	A	A	A	A	A	A	A	A	A	B	MODERATE	MELO3C009997.2.1-gene
chr02	11615244	C	G	H	B	H	H	A	H	H	A	B	MODERATE	MELO3C029600.2.1-gene
chr02	12162135	G	A	H	B	H	H	A	H	H	A	B	MODERATE	MELO3C010038.2.1-gene
chr02	12406963	G	A	H	B	H	H	A	H	H	A	B	MODERATE	MELO3C010050.2.1-gene
chr02	12407009	C	T	H	B	H	H	A	H	H	A	B	MODERATE	MELO3C010050.2.1-gene
chr02	13265415	C	A	H	B	H	H	A	H	H	A	B	MODERATE	MELO3C029612.2.1-gene
chr02	13265441	T	G	H	B	H	H	A	H	H	A	B	MODERATE	MELO3C029612.2.1-gene
chr02	13265454	G	T	H	B	H	H	A	H	H	A	B	MODERATE	MELO3C029612.2.1-gene
chr02	13265525	C	T	H	B	H	H	A	H	H	A	B	MODERATE	MELO3C029612.2.1-gene
chr02	13265605	GA	GG,AG	H	B	H	H	A	H	H	A	B	MODERATE	MELO3C029612.2.1-gene
chr02	13265673	CT	TC	H	B	H	H	A	H	H	A	B	MODERATE	MELO3C029612.2.1-gene
chr02	13265736	A	C	H	B	H	H	A	H	H	A	B	MODERATE	MELO3C029612.2.1-gene
chr02	14069691	T	G	H	B	H	H	A	H	H	A	B	MODERATE	MELO3C010126.2.1-gene
chr02	14359383	CCTCA	TCTCG,TCTCA	H	B	H	H	H	H	H	H	B	MODERATE	MELO3C027838.2.1-gene
chr02	14359460	A	G	H	B	H	H	H	H	H	H	B	MODERATE	MELO3C027838.2.1-gene
chr02	15369769	AAG	TAG	H	B	H	H	A	H	B	A	B	MODERATE	MELO3C010212.2.1-gene
chr02	15369801	G	A	H	B	H	H	A	H	B	A	B	MODERATE	MELO3C010212.2.1-gene
chr02	15402633	G	A	H	B	H	H	A	H	B	A	B	MODERATE	MELO3C010216.2.1-gene
chr02	15574059	G	A	H	B	H	H	A	H	B	A	B	MODERATE	MELO3C010225.2.1-gene
chr02	15898471	A	T	H	H	H	H	A	H	B	A	B	MODERATE	MELO3C010252.2.1-gene
chr02	15969658	C	T	H	H	H	H	A	H	B	A	B	MODERATE	MELO3C010263.2.1-gene
chr02	15970602	A	G	H	H	H	H	A	H	B	A	B	MODERATE	MELO3C010263.2.1-gene
chr02	15970839	G	C	H	H	H	H	A	H	B	A	B	MODERATE	MELO3C010263.2.1-gene
chr02	15970863	A	G	H	H	H	H	A	H	B	A	B	MODERATE	MELO3C010263.2.1-gene
chr02	16365700	GG	AG,AA	H	H	H	H	A	H	H	A	H	MODERATE	MELO3C000667.2.1-gene
chr02	16365737	CAGGGC	CAGTGT	H	H	B	B	H	H	B	H	B	MODERATE	MELO3C000667.2.1-gene
chr02	16365770	CCGGG	TCGAA,CCGAA	H	H	B	B	H	H	B	H	B	MODERATE	MELO3C000667.2.1-gene
chr02	16445761	C	T	H	H	H	H	A	H	B	A	B	MODERATE	MELO3C030408.2.1-gene
chr02	16635655	C	T	A	A	A	A	A	A	A	A	H	MODERATE	MELO3C029646.2.1-gene
chr02	16635682	C	T	A	A	A	A	A	A	A	A	H	MODERATE	MELO3C029646.2.1-gene
chr02	16676014	C	T	B	B	B	B	B	B	B	A	B	MODERATE	MELO3C010301.2.1-gene
chr02	16706853	G	A	B	B	B	B	B	B	B	A	B	MODERATE	MELO3C010304.2.1-gene
chr02	17926915	A	T	B	B	B	B	B	B	B	A	B	MODERATE	MELO3C026646.2.1-gene
chr02	17969605	T	C	B	B	B	B	B	B	B	A	B	MODERATE	MELO3C026644.2.1-gene
chr02	18698251	G	T	B	B	B	B	B	B	B	A	B	MODERATE	MELO3C025291.2.1-gene
chr02	19087946	C	T	B	B	B	B	B	B	B	A	B	MODERATE	MELO3C029683.2.1-gene
chr02	19087974	C	T	B	B	B	B	B	B	B	A	B	MODERATE	MELO3C029683.2.1-gene
chr02	19517783	A	T	B	B	B	B	B	B	B	A	B	MODERATE	MELO3C029482.2.1-gene
chr02	19663928	C	A	A	H	B	H	A	H	H	A	B	MODERATE	MELO3C009900.2.1-gene
chr02	19720622	A	G	B	B	B	B	B	B	B	A	B	MODERATE	MELO3C029692.2.1-gene
chr02	19720630	C	A	B	B	B	B	B	B	B	A	B	MODERATE	MELO3C029692.2.1-gene
chr02	19887420	A	C	B	B	B	B	B	B	B	A	B	MODERATE	MELO3C024624.2.1-gene
chr02	20282694	G	A	B	B	B	B	B	B	B	A	B	MODERATE	MELO3C024646.2.1-gene
chr02	23205923	T	A	B	B	B	B	B	B	B	A	B	MODERATE	MELO3C017438.2.1-gene
chr02	23206124	TG	CG,CA	B	B	B	B	B	B	B	A	B	MODERATE	MELO3C017438.2.1-gene
chr02	23206193	A	G	B	B	B	B	B	B	B	A	B	MODERATE	MELO3C017438.2.1-gene
chr02	23206498	CA	AT	B	B	B	B	B	B	B	A	B	MODERATE	MELO3C017438.2.1-gene
chr02	23206508	T	C	B	B	B	B	B	B	B	A	B	MODERATE	MELO3C017438.2.1-gene
chr02	23206517	C	T	B	B	B	B	B	B	B	A	B	MODERATE	MELO3C017438.2.1-gene
chr02	23206552	G	C	B	B	B	B	B	B	B	A	B	MODERATE	MELO3C017438.2.1-gene
chr02	23206672	T	A	B	B	B	B	B	B	B	A	B	MODERATE	MELO3C017438.2.1-gene
chr02	23230241	TTTGG	TG	B	B	B	B	B	B	B	A	B	MODERATE	MELO3C029731.2.1-gene
chr02	23373414	C	A	B	B	B	B	B	B	B	A	B	MODERATE	MELO3C017420.2.1-gene
chr02	23589666	C	T	B	B	B	B	B	B	B	A	B	MODERATE	MELO3C017399.2.1-gene
chr02	23589673	GTTCGGT	ATTCCGC	B	B	B	B	B	B	B	A	B	MODERATE	MELO3C017399.2.1-gene
chr02	23589694	TGGG	GGGA	B	B	B	B	B	B	B	A	B	MODERATE	MELO3C017399.2.1-gene
chr02	23589718	C	G	B	B	B	B	B	B	B	A	B	MODERATE	MELO3C017399.2.1-gene
chr02	23589724	T	C	B	B	B	B	B	B	B	A	B	MODERATE	MELO3C017399.2.1-gene
chr02	23589737	ATTGG	GTTGA	B	B	B	B	B	B	B	A	B	MODERATE	MELO3C017399.2.1-gene
chr02	23589759	TCA	GCG	B	B	B	B	B	B	B	A	B	MODERATE	MELO3C017399.2.1-gene
chr02	23589780	AT	GG	B	B	B	B	B	B	B	A	B	MODERATE	MELO3C017399.2.1-gene
chr02	23589799	GGACAAATA	CGATGAATG,GGACAAGTA	B	B	B	B	B	B	B	A	B	MODERATE	MELO3C017399.2.1-gene
chr02	23589827	TTTCG	ATTCA	B	B	B	B	B	B	B	A	B	MODERATE	MELO3C017399.2.1-gene
chr02	23836348	C	G	A	A	A	A	A	A	A	A	H	MODERATE	MELO3C000173.2.1-gene
chr02	23836812	T	A	B	B	B	B	B	B	B	H	B	MODERATE	MELO3C000173.2.1-gene
chr02	23875224	A	G	B	B	B	B	B	B	B	A	B	MODERATE	MELO3C017366.2.1-gene
chr02	24227612	C	T	B	B	B	B	B	B	B	A	B	MODERATE	MELO3C017329.2.1-gene
chr02	24523752	A	T	B	B	B	B	B	B	B	A	B	MODERATE	MELO3C017293.2.1-gene
chr02	24524991	A	C	B	B	B	B	B	B	B	A	B	MODERATE	MELO3C017293.2.1-gene
chr02	24623352	G	C	B	B	B	B	B	B	B	A	B	MODERATE	MELO3C017280.2.1-gene
chr02	24837545	A	G	B	B	B	B	B	B	B	A	B	MODERATE	MELO3C017252.2.1-gene
chr02	25198872	T	C	B	B	B	B	B	B	B	A	B	MODERATE	MELO3C029755.2.1-gene
chr02	25404179	G	A	B	B	B	B	B	B	B	A	B	MODERATE	MELO3C017170.2.1-gene
chr02	25731770	G	A	B	B	B	B	B	B	B	A	B	MODERATE	MELO3C017121.2.1-gene
chr02	25731776	CTGATGAG	CTGAG	B	B	B	B	B	B	B	A	B	MODERATE	MELO3C017121.2.1-gene
chr02	25754408	A	G	B	B	B	B	B	B	B	A	B	MODERATE	MELO3C017116.2.1-gene
chr02	26144577	A	G	B	B	B	B	B	B	B	A	B	MODERATE	MELO3C026283.2.1-gene
chr02	26248844	G	A	B	B	B	B	B	B	B	A	B	MODERATE	MELO3C026271.2.1-gene
chr02	26248874	A	G	B	B	B	B	B	B	B	A	B	MODERATE	MELO3C026271.2.1-gene
chr02	26249091	G	C	B	B	B	B	B	B	B	A	B	MODERATE	MELO3C026271.2.1-gene
chr02	26358541	G	A	B	B	B	B	B	B	B	A	B	MODERATE	MELO3C026253.2.1-gene
chr02	26462164	T	C	B	B	B	B	B	B	B	A	B	MODERATE	MELO3C026230.2.1-gene
chr03	92492	G	A	H	A	A	H	A	H	H	A	B	MODERATE	MELO3C029779.2.1-gene
chr03	793514	C	T	H	A	A	H	A	H	B	A	B	MODERATE	MELO3C008121.2.1-gene
chr03	1073615	C	A	B	A	A	H	A	H	H	A	B	MODERATE	MELO3C029818.2.1-gene
chr03	1073650	A	G	B	A	A	H	A	H	H	A	B	MODERATE	MELO3C008139.2.1-gene
chr03	2121808	G	A	B	A	A	H	A	H	H	A	B	MODERATE	MELO3C029862.2.1-gene
chr03	2235600	ACG	GCA,GCG	B	A	A	H	A	H	H	A	B	MODERATE	MELO3C029869.2.1-gene
chr03	2235654	CT	TC,CC	B	A	A	H	A	H	H	A	B	MODERATE	MELO3C029869.2.1-gene
chr03	2235717	T	C	B	A	A	H	A	H	H	A	B	MODERATE	MELO3C029869.2.1-gene
chr03	2235739	G	A	B	A	A	H	A	H	H	A	B	MODERATE	MELO3C029869.2.1-gene
chr03	2280689	G	A	B	A	A	H	A	H	H	A	B	MODERATE	MELO3C029874.2.1-gene
chr03	2280714	C	A	B	A	A	H	A	H	H	A	B	MODERATE	MELO3C029874.2.1-gene
chr03	2932457	T	C	B	A	A	B	A	H	H	A	B	MODERATE	MELO3C029889.2.1-gene
chr03	2932734	G	T	B	A	A	B	A	H	H	A	B	MODERATE	MELO3C029889.2.1-gene
chr03	2940312	G	A	B	A	A	B	A	H	H	A	B	MODERATE	MELO3C029815.2.1-gene
chr03	2940489	C	T	B	A	A	B	A	H	H	A	B	MODERATE	MELO3C033211.2.1-gene
chr03	2959771	A	G	B	A	A	B	A	H	H	A	B	MODERATE	MELO3C034707.2.1-gene
chr03	2959797	G	A	B	A	A	B	A	H	H	A	B	MODERATE	MELO3C034707.2.1-gene
chr03	3029065	C	T	B	B	B	B	B	B	B	H	B	MODERATE	MELO3C008286.2.1-gene
chr03	3592769	T	G	B	H	H	H	H	H	B	H	B	MODERATE	MELO3C027236.2.1-gene
chr03	5222033	AT	AC	B	A	A	B	H	H	H	A	B	MODERATE	MELO3C029973.2.1-gene
chr03	5222086	C	A	B	A	A	B	H	H	H	A	B	MODERATE	MELO3C029973.2.1-gene
chr03	5222107	CATC	TATT	B	A	A	B	H	H	H	A	B	MODERATE	MELO3C029973.2.1-gene
chr03	5335426	G	C	B	A	A	B	B	A	A	A	B	MODERATE	MELO3C008394.2.1-gene
chr03	6308148	T	C	B	H	A	B	H	H	H	A	B	MODERATE	MELO3C008442.2.1-gene
chr03	7202311	C	T	B	H	A	B	H	H	H	A	B	MODERATE	MELO3C008475.2.1-gene
chr03	7641526	T	C	B	H	A	B	H	H	H	A	B	MODERATE	MELO3C030087.2.1-gene
chr03	7641564	GTCTT	CTCTC	B	H	A	B	H	H	H	A	B	MODERATE	MELO3C030087.2.1-gene
chr03	7641590	T	C	B	H	A	B	H	H	H	A	B	MODERATE	MELO3C030087.2.1-gene
chr03	7966472	G	A	B	H	A	B	H	H	H	A	B	MODERATE	MELO3C010628.2.1-gene
chr03	8131268	C	T	A	A	A	A	A	A	A	A	H	MODERATE	MELO3C032462.2.1-gene
chr03	8131386	C	A	H	H	H	H	H	H	H	H	B	MODERATE	MELO3C032462.2.1-gene
chr03	8131388	G	A	H	H	H	H	H	H	H	H	B	MODERATE	MELO3C032462.2.1-gene
chr03	8131391	C	T	A	A	A	A	A	A	A	A	H	MODERATE	MELO3C032462.2.1-gene
chr03	8131470	C	T	H	H	H	H	H	H	H	H	B	MODERATE	MELO3C032462.2.1-gene
chr03	9532566	C	G	B	H	A	B	H	H	H	A	B	MODERATE	MELO3C011705.2.1-gene
chr03	10349312	TC	TA	B	H	A	B	H	H	H	A	B	MODERATE	MELO3C011677.2.1-gene
chr03	10349341	G	C	B	H	A	B	H	H	H	A	B	MODERATE	MELO3C011677.2.1-gene
chr03	11255290	A	C	B	H	A	B	H	H	H	A	B	MODERATE	MELO3C011649.2.1-gene
chr03	11804736	T	G	B	H	A	B	H	H	H	A	B	MODERATE	MELO3C030149.2.1-gene
chr03	11982611	T	G	B	H	A	B	H	H	H	A	B	MODERATE	MELO3C011620.2.1-gene
chr03	11982686	C	T	B	H	A	B	H	H	H	A	B	MODERATE	MELO3C011620.2.1-gene
chr03	11983133	C	T	B	H	A	B	H	H	H	A	B	MODERATE	MELO3C011620.2.1-gene
chr03	11983168	G	A	B	H	A	B	H	H	H	A	B	MODERATE	MELO3C011620.2.1-gene
chr03	12555604	T	C	B	H	A	B	H	H	H	A	B	MODERATE	MELO3C011605.2.1-gene
chr03	12795159	ATA	ACATGCCTA	B	H	A	B	H	H	H	A	B	MODERATE	MELO3C030160.2.1-gene
chr03	12795176	C	T	B	H	A	B	H	H	H	A	B	MODERATE	MELO3C030160.2.1-gene
chr03	13618555	A	C	B	H	A	B	H	H	H	A	B	MODERATE	MELO3C013063.2.1-gene
chr03	14621359	C	A	B	H	A	B	H	H	H	A	B	MODERATE	MELO3C011550.2.1-gene
chr03	14932900	G	A	B	H	A	B	H	H	H	A	B	MODERATE	MELO3C030186.2.1-gene
chr03	14932952	T	C	B	H	A	B	H	H	H	A	B	MODERATE	MELO3C030186.2.1-gene
chr03	14933015	CAAC	TAAG,CAAG	B	H	A	B	H	H	H	A	B	MODERATE	MELO3C030186.2.1-gene
chr03	15242737	C	T	B	H	A	B	H	H	H	A	B	MODERATE	MELO3C011525.2.1-gene
chr03	15242795	C	T	B	H	A	B	H	H	H	A	B	MODERATE	MELO3C011525.2.1-gene
chr03	15548259	G	A	B	H	A	B	H	H	H	A	B	MODERATE	MELO3C011512.2.1-gene
chr03	15550228	T	A	B	H	A	B	H	H	H	A	B	MODERATE	MELO3C011512.2.1-gene
chr03	17282366	T	G	B	H	A	B	H	H	H	A	B	MODERATE	MELO3C024977.2.1-gene
chr03	17477279	T	A	B	H	A	B	H	H	H	A	B	MODERATE	MELO3C024986.2.1-gene
chr03	18205971	C	G	B	H	A	B	H	H	H	A	B	MODERATE	MELO3C025027.2.1-gene
chr03	18205995	C	T	B	H	A	B	H	H	H	A	B	MODERATE	MELO3C025027.2.1-gene
chr03	19612483	T	C	B	H	A	B	H	A	H	A	B	MODERATE	MELO3C030244.2.1-gene
chr03	20017421	CGGA	TGGA	B	H	A	B	H	A	H	A	B	MODERATE	MELO3C019967.2.1-gene
chr03	20017430	C	T	B	H	A	B	H	A	H	A	B	MODERATE	MELO3C019967.2.1-gene
chr03	20248141	TG	CG,CA	B	H	A	B	H	A	H	A	B	MODERATE	MELO3C030253.2.1-gene
chr03	20248235	T	A	B	H	A	B	H	A	H	A	B	MODERATE	MELO3C030253.2.1-gene
chr03	20568826	G	A	B	H	A	B	H	A	H	A	B	MODERATE	MELO3C030258.2.1-gene
chr03	20891915	A	G	B	H	A	B	H	A	H	A	B	MODERATE	MELO3C019906.2.1-gene
chr03	21128753	GAAAC	AAAAC	B	B	B	B	B	B	B	A	B	MODERATE	MELO3C030273.2.1-gene
chr03	21128772	G	A	B	B	B	B	B	B	B	A	B	MODERATE	MELO3C030273.2.1-gene
chr03	21128826	C	T	B	B	B	B	B	B	B	A	B	MODERATE	MELO3C030273.2.1-gene
chr03	21129067	A	G	B	B	B	B	B	B	B	A	B	MODERATE	MELO3C030273.2.1-gene
chr03	21129086	T	C	B	B	B	B	B	B	B	A	B	MODERATE	MELO3C030273.2.1-gene
chr03	21131378	ATCACCTT	ATCATCTT	B	B	B	B	B	B	B	A	B	MODERATE	MELO3C019888.2.1-gene
chr03	21306092	T	G	H	B	B	H	B	B	H	H	B	MODERATE	MELO3C028014.2.1-gene
chr03	21306103	G	A	B	B	B	B	B	B	H	H	B	MODERATE	MELO3C028014.2.1-gene
chr03	21378220	TT	TC	B	B	B	B	B	B	B	A	B	MODERATE	MELO3C000530.2.1-gene
chr03	21378246	A	T	B	B	B	B	B	B	B	A	B	MODERATE	MELO3C000530.2.1-gene
chr03	22352187	T	C	B	B	B	B	B	B	B	A	B	MODERATE	MELO3C030281.2.1-gene
chr03	23008468	T	C	B	B	B	B	B	B	B	A	B	MODERATE	MELO3C026536.2.1-gene
chr03	23020137	GTCCCG	GTCCCA,ATCTCG	A	H	A	A	A	A	A	A	H	MODERATE	MELO3C035488.2.1-gene
chr03	23020157	G	C	H	H	A	H	H	H	A	A	H	MODERATE	MELO3C035488.2.1-gene
chr03	23020173	A	G	H	H	H	H	H	H	H	A	H	MODERATE	MELO3C035488.2.1-gene
chr03	23020236	G	T	H	H	A	H	H	H	A	A	H	MODERATE	MELO3C035488.2.1-gene
chr03	23020265	CCAC	CCGC,TCAT	H	H	H	H	H	H	H	A	H	MODERATE	MELO3C035488.2.1-gene
chr03	23020327	C	A	A	H	A	A	A	A	A	A	H	MODERATE	MELO3C035488.2.1-gene
chr03	23020351	G	A	H	H	A	H	H	H	A	A	H	MODERATE	MELO3C035488.2.1-gene
chr03	23020374	C	T	H	H	A	H	H	H	A	A	H	MODERATE	MELO3C035488.2.1-gene
chr03	23020413	C	T	H	H	H	H	H	H	H	A	H	MODERATE	MELO3C035488.2.1-gene
chr03	23712289	A	G	B	B	B	B	B	B	B	A	B	MODERATE	MELO3C011434.2.1-gene
chr03	23924589	T	C	B	B	B	B	B	B	B	A	B	MODERATE	MELO3C011406.2.1-gene
chr03	23924972	G	C	B	B	B	B	B	B	B	A	B	MODERATE	MELO3C011406.2.1-gene
chr03	24499766	C	T	B	B	B	B	B	B	B	A	B	MODERATE	MELO3C011339.2.1-gene
chr03	25089409	A	T	B	B	B	B	B	B	B	A	B	MODERATE	MELO3C011254.2.1-gene
chr03	25089417	G	T	B	B	B	B	B	B	B	A	B	MODERATE	MELO3C011254.2.1-gene
chr03	25089426	T	G	B	B	B	B	B	B	B	A	B	MODERATE	MELO3C011254.2.1-gene
chr03	25089458	T	C	B	B	B	B	B	B	B	A	B	MODERATE	MELO3C011254.2.1-gene
chr03	25089464	TCC	CCA	B	B	B	B	B	B	B	A	B	MODERATE	MELO3C011254.2.1-gene
chr03	25089480	GACAG	AACAG,AACAT	B	B	B	B	B	B	B	A	B	MODERATE	MELO3C011254.2.1-gene
chr03	25089508	C	G	B	B	B	B	B	B	B	A	B	MODERATE	MELO3C011254.2.1-gene
chr03	25394132	CAAGAAGAAGAAGAAGAAGAAGAAGGGGT	CAAGAAGAAGAAGAAGAAGGGAT	B	B	B	B	B	B	B	A	B	MODERATE	MELO3C011218.2.1-gene
chr03	25722327	T	G	B	B	B	B	B	B	B	A	B	MODERATE	MELO3C011174.2.1-gene
chr03	25779983	C	A	B	B	B	B	B	B	B	A	B	MODERATE	MELO3C011165.2.1-gene
chr03	25808198	CGAC	CGAG,GGAG	B	B	B	B	B	B	B	A	B	MODERATE	MELO3C011160.2.1-gene
chr03	25816158	A	G	B	B	B	B	B	B	B	A	B	MODERATE	MELO3C011159.2.1-gene
chr03	25882205	C	G	B	B	B	B	B	B	B	A	B	MODERATE	MELO3C011156.2.1-gene
chr03	26375421	CTCGT	ATCGT	B	B	B	B	B	B	B	H	B	MODERATE	MELO3C011101.2.1-gene
chr03	26375492	A	G	B	B	B	B	B	B	B	H	B	MODERATE	MELO3C011101.2.1-gene
chr03	26391708	G	T	B	B	B	B	B	B	B	A	B	MODERATE	MELO3C011097.2.1-gene
chr03	26858288	G	A	B	B	B	B	B	B	B	A	B	MODERATE	MELO3C011033.2.1-gene
chr03	26878587	T	C	B	B	B	B	B	B	B	A	B	MODERATE	MELO3C011030.2.1-gene
chr03	26878595	C	T	B	B	B	B	B	B	B	A	B	MODERATE	MELO3C011030.2.1-gene
chr03	26878682	T	A	B	B	B	B	B	B	B	A	B	MODERATE	MELO3C011030.2.1-gene
chr03	27075912	TCCGCCGCCGCCGCA	TCCGCCGCCGCCGCCGCA,TCCACCGCCGCCGCA	B	B	B	B	B	B	B	A	B	MODERATE	MELO3C010999.2.1-gene
chr03	27162167	C	T	B	B	B	B	B	B	B	A	B	MODERATE	MELO3C010988.2.1-gene
chr03	27219435	C	G	B	B	B	B	B	B	B	A	B	MODERATE	MELO3C010983.2.1-gene
chr03	27536053	T	G	B	B	B	B	B	B	B	A	B	MODERATE	MELO3C010940.2.1-gene
chr03	27547930	T	C	B	B	B	B	B	B	B	A	B	MODERATE	MELO3C010938.2.1-gene
chr03	27571482	C	T	B	B	B	B	B	B	B	A	B	MODERATE	MELO3C010933.2.1-gene
chr03	27571535	G	A	B	B	B	B	B	B	B	A	B	MODERATE	MELO3C010933.2.1-gene
chr03	27579132	C	T	B	B	B	B	B	B	B	A	B	MODERATE	MELO3C010931.2.1-gene
chr03	27826821	G	A	B	B	B	B	B	B	B	A	B	MODERATE	MELO3C010887.2.1-gene
chr03	27993889	T	C	B	B	B	B	B	B	B	A	B	MODERATE	MELO3C010854.2.1-gene
chr03	28033679	CGGAGGAGGAGGAGGAGGCGGCGGCGA	CGGAGGAGGAGGAGGAGGCGGCGGCGGCGGCGA,CGGAGGAGGAGGAGGAGGCGGCGGCGGCGA,CGGAGGAGGAGGAGGAGGAGGCGGCGGCGA,CGGAGGAGGAGGAGGAGGAGGAGGCGGCGGCGA	B	B	B	B	B	B	B	A	B	MODERATE	MELO3C010848.2.1-gene
chr03	28219030	A	T	B	B	B	B	B	B	B	A	B	MODERATE	MELO3C010825.2.1-gene
chr03	28219462	G	C	B	B	B	B	B	B	B	A	B	MODERATE	MELO3C010825.2.1-gene
chr03	28223114	C	A	B	B	B	B	B	B	B	A	B	MODERATE	MELO3C010825.2.1-gene
chr03	28223138	C	T	B	B	B	B	B	B	B	A	B	MODERATE	MELO3C010825.2.1-gene
chr03	28333848	C	T	B	B	B	B	B	B	B	A	B	MODERATE	MELO3C010805.2.1-gene
chr03	29060341	ATTGTTGTTGTTGTTGTGGC	ATTGTTGTTGTTGTTGTTGTGGC	B	B	B	B	B	B	B	A	B	MODERATE	MELO3C010690.2.1-gene
chr04	146344	G	T	H	H	H	A	H	H	A	A	B	MODERATE	MELO3C003322.2.1-gene
chr04	150405	G	A	H	H	H	A	H	H	A	A	B	MODERATE	MELO3C003323.2.1-gene
chr04	549300	G	A	H	H	B	A	H	H	A	A	B	MODERATE	MELO3C003379.2.1-gene
chr04	826781	C	G	H	H	B	A	H	H	A	A	B	MODERATE	MELO3C003400.2.1-gene
chr04	858821	CCCACCACCACCACCACCACCG	CCCACCACCACCACCACCACCACCG	H	H	B	A	H	H	A	A	B	MODERATE	MELO3C003404.2.1-gene
chr04	858874	T	A	H	H	B	A	H	H	A	A	B	MODERATE	MELO3C003404.2.1-gene
chr04	1238101	A	G	H	H	B	A	H	B	A	A	B	MODERATE	MELO3C003450.2.1-gene
chr04	1267108	G	T	H	H	B	A	H	B	A	A	B	MODERATE	MELO3C003455.2.1-gene
chr04	1291640	A	G	H	H	B	A	H	B	A	A	B	MODERATE	MELO3C003457.2.1-gene
chr04	2154729	G	A	A	A	A	A	A	A	A	A	H	MODERATE	MELO3C030415.2.1-gene
chr04	2154825	A	C	A	A	A	A	A	A	A	A	H	MODERATE	MELO3C003560.2.1-gene
chr04	2254056	T	A	A	A	A	A	A	A	A	A	B	MODERATE	MELO3C003574.2.1-gene
chr04	2267991	G	A	A	A	A	A	A	A	A	A	B	MODERATE	MELO3C003575.2.1-gene
chr04	2342425	C	T	A	A	A	A	A	A	A	A	B	MODERATE	MELO3C003586.2.1-gene
chr04	2342481	A	T	A	A	A	A	A	A	A	A	B	MODERATE	MELO3C003586.2.1-gene
chr04	2411378	C	G	A	A	A	A	A	A	A	A	B	MODERATE	MELO3C003597.2.1-gene
chr04	2644250	T	A	A	A	A	A	A	A	A	A	B	MODERATE	MELO3C003621.2.1-gene
chr04	2645334	T	A	A	A	A	A	A	A	A	A	B	MODERATE	MELO3C003621.2.1-gene
chr04	2900071	T	C	A	A	A	A	A	A	A	A	B	MODERATE	MELO3C003655.2.1-gene
chr04	2900088	G	A	A	A	A	A	A	A	A	A	B	MODERATE	MELO3C003655.2.1-gene
chr04	3004869	A	T	A	A	A	A	A	A	A	A	B	MODERATE	MELO3C003666.2.1-gene
chr04	3004908	A	G	A	A	A	A	A	A	A	A	B	MODERATE	MELO3C003666.2.1-gene
chr04	3147814	CTT	ATC,ATT	A	A	A	A	A	A	A	A	B	MODERATE	MELO3C003687.2.1-gene
chr04	3266436	G	A	A	A	A	A	A	A	A	A	B	MODERATE	MELO3C003699.2.1-gene
chr04	3340234	C	A	A	A	A	A	A	A	A	A	B	MODERATE	MELO3C030466.2.1-gene
chr04	3507749	G	A	B	B	A	H	H	B	H	A	B	MODERATE	MELO3C003731.2.1-gene
chr04	3551291	A	G	H	B	A	H	H	H	H	A	B	MODERATE	MELO3C030475.2.1-gene
chr04	3551336	T	C	H	B	A	H	H	H	H	A	B	MODERATE	MELO3C030475.2.1-gene
chr04	3667073	A	T	H	B	A	H	H	H	H	A	B	MODERATE	MELO3C003744.2.1-gene
chr04	3694276	T	G	H	B	A	H	H	A	B	A	B	MODERATE	MELO3C003747.2.1-gene
chr04	5128374	A	G	H	B	A	H	H	H	H	A	B	MODERATE	MELO3C030566.2.1-gene
chr04	5128381	A	G	H	B	A	H	H	H	H	A	B	MODERATE	MELO3C030566.2.1-gene
chr04	6247659	A	G	H	H	H	H	H	H	H	A	H	MODERATE	MELO3C033693.2.1-gene
chr04	6836781	G	C	H	B	A	H	A	H	H	A	B	MODERATE	MELO3C026490.2.1-gene
chr04	9429824	G	A	H	B	A	H	H	H	H	A	B	MODERATE	MELO3C018153.2.1-gene
chr04	9429865	GCGT	GCAC	H	B	A	H	H	H	H	A	B	MODERATE	MELO3C018153.2.1-gene
chr04	12484143	T	C	H	H	A	H	H	H	H	A	H	MODERATE	MELO3C030767.2.1-gene
chr04	12484153	C	T	H	H	A	H	H	H	H	A	H	MODERATE	MELO3C030767.2.1-gene
chr04	14303794	G	A	B	B	A	H	H	B	H	A	B	MODERATE	MELO3C012913.2.1-gene
chr04	14303863	G	A	B	B	A	H	H	B	H	A	B	MODERATE	MELO3C012913.2.1-gene
chr04	14558219	G	A	H	H	H	H	H	H	H	H	B	MODERATE	MELO3C012937.2.1-gene
chr04	14663965	A	T	H	A	H	H	A	B	B	A	B	MODERATE	MELO3C012942.2.1-gene
chr04	14663995	C	T	H	A	H	H	A	B	B	A	B	MODERATE	MELO3C012942.2.1-gene
chr04	14664000	CTGA	TTGA	H	A	H	H	A	B	B	A	B	MODERATE	MELO3C012942.2.1-gene
chr04	15096123	TTGATGATGATGATGATGAT	TTGATGATGATGATGATGATGAT	B	B	A	H	B	B	H	A	B	MODERATE	MELO3C012975.2.1-gene
chr04	15096175	ATT	GTT	B	B	A	H	B	B	H	A	B	MODERATE	MELO3C012975.2.1-gene
chr04	16775012	GCTA	ACTC,ACTA	A	A	A	A	A	A	A	A	B	MODERATE	MELO3C013066.2.1-gene
chr04	16775037	A	G	A	A	A	A	A	A	A	A	B	MODERATE	MELO3C013066.2.1-gene
chr04	17739623	C	G	A	A	A	A	A	A	A	A	B	MODERATE	MELO3C030833.2.1-gene
chr04	17739664	A	C	A	A	A	A	A	A	A	A	B	MODERATE	MELO3C030833.2.1-gene
chr04	17837155	T	C	A	A	A	A	A	A	A	A	B	MODERATE	MELO3C027610.2.1-gene
chr04	17837170	G	C	A	A	A	A	A	A	A	A	B	MODERATE	MELO3C027610.2.1-gene
chr04	17837200	C	A	A	A	A	A	A	A	A	A	B	MODERATE	MELO3C027610.2.1-gene
chr04	17837211	C	T	A	A	A	A	A	A	A	A	B	MODERATE	MELO3C027610.2.1-gene
chr04	17837230	GCGTG	ACGTA,ACGTG	A	A	A	A	A	A	A	A	B	MODERATE	MELO3C027610.2.1-gene
chr04	17855426	A	G	A	A	A	A	A	A	A	A	B	MODERATE	MELO3C025816.2.1-gene
chr04	17855498	C	T	A	A	A	A	A	A	A	A	B	MODERATE	MELO3C025816.2.1-gene
chr04	18551170	G	A	A	A	A	A	A	A	A	A	B	MODERATE	MELO3C022645.2.1-gene
chr04	18551185	T	C	A	A	A	A	A	A	A	A	B	MODERATE	MELO3C022645.2.1-gene
chr04	18551215	C	T	A	A	A	A	A	A	A	A	B	MODERATE	MELO3C022645.2.1-gene
chr04	18551229	C	T	A	A	A	A	A	A	A	A	B	MODERATE	MELO3C022645.2.1-gene
chr04	18551295	T	A	A	A	A	A	A	A	A	A	B	MODERATE	MELO3C022645.2.1-gene
chr04	18551349	G	A	A	A	A	A	A	A	A	A	B	MODERATE	MELO3C022645.2.1-gene
chr04	19416546	G	A	A	A	A	A	A	A	A	A	B	MODERATE	MELO3C022683.2.1-gene
chr04	19455085	T	C	A	A	A	A	A	A	A	A	B	MODERATE	MELO3C030867.2.1-gene
chr04	19455104	C	A	A	A	A	A	A	A	A	A	B	MODERATE	MELO3C030867.2.1-gene
chr04	19455133	AT	GC	A	A	A	A	A	A	A	A	B	MODERATE	MELO3C030867.2.1-gene
chr04	19835639	C	G	A	A	A	A	A	A	A	A	B	MODERATE	MELO3C024084.2.1-gene
chr04	20350790	C	G	A	A	A	A	A	A	A	A	B	MODERATE	MELO3C030886.2.1-gene
chr04	20559932	G	A	A	A	A	A	A	A	A	A	B	MODERATE	MELO3C022742.2.1-gene
chr04	21058617	TG	CG,CA	A	A	A	A	A	A	A	A	B	MODERATE	MELO3C026719.2.1-gene
chr04	21058666	A	G	A	A	A	A	A	A	A	A	B	MODERATE	MELO3C026719.2.1-gene
chr04	21164461	AG	GT	A	A	A	A	A	A	A	A	B	MODERATE	MELO3C026713.2.1-gene
chr04	22831408	A	G	A	A	A	A	A	A	A	A	B	MODERATE	MELO3C030913.2.1-gene
chr04	23264243	T	A	A	A	A	A	A	A	A	A	B	MODERATE	MELO3C024015.2.1-gene
chr04	23787923	C	T	A	A	A	A	A	A	A	A	B	MODERATE	MELO3C023972.2.1-gene
chr04	24017099	T	G	A	A	A	A	A	A	A	A	B	MODERATE	MELO3C023951.2.1-gene
chr04	24099376	G	T	A	A	A	A	A	A	A	A	B	MODERATE	MELO3C030926.2.1-gene
chr04	25135028	A	C	A	A	A	A	A	A	A	A	B	MODERATE	MELO3C028676.2.1-gene
chr04	26293118	C	G	A	A	A	A	A	A	A	A	B	MODERATE	MELO3C009985.2.1-gene
chr04	26846879	A	G	A	H	B	H	A	H	H	A	B	MODERATE	MELO3C009932.2.1-gene
chr04	26846926	T	C	A	H	B	H	A	H	H	A	B	MODERATE	MELO3C009932.2.1-gene
chr04	27633828	GC	GA,AA	A	H	B	H	A	H	H	A	B	MODERATE	MELO3C009846.2.1-gene
chr04	27903562	TTTATTATTAG	TTTAG	A	H	B	H	A	H	H	A	B	MODERATE	MELO3C009811.2.1-gene
chr04	27954561	CTT	TTT	A	H	B	H	A	H	H	A	B	MODERATE	MELO3C009806.2.1-gene
chr04	28929619	G	T	H	H	B	H	A	H	H	A	B	MODERATE	MELO3C009696.2.1-gene
chr04	28933379	A	G	H	H	B	H	A	H	H	A	B	MODERATE	MELO3C009695.2.1-gene
chr04	29201627	C	T	B	B	B	B	B	B	B	A	B	MODERATE	MELO3C009670.2.1-gene
chr04	29347779	C	T	B	B	B	B	B	B	B	A	B	MODERATE	MELO3C009652.2.1-gene
chr04	29416845	C	T	B	B	B	B	B	B	B	A	B	MODERATE	MELO3C009642.2.1-gene
chr04	29443736	C	T	B	B	B	B	B	B	B	A	B	MODERATE	MELO3C009638.2.1-gene
chr04	29443761	C	A	B	B	B	B	B	B	B	A	B	MODERATE	MELO3C009638.2.1-gene
chr04	29443770	G	A	B	B	B	B	B	B	B	A	B	MODERATE	MELO3C009638.2.1-gene
chr04	29443810	G	C	B	B	B	B	B	B	B	A	B	MODERATE	MELO3C009638.2.1-gene
chr04	29443825	G	A	B	B	B	B	B	B	B	A	B	MODERATE	MELO3C009638.2.1-gene
chr04	29443882	C	A	B	B	B	B	B	B	B	A	B	MODERATE	MELO3C009638.2.1-gene
chr04	29687626	G	A	B	B	B	B	B	B	B	A	B	MODERATE	MELO3C009603.2.1-gene
chr04	29718864	GAATGATGAAA	GA	B	B	B	B	B	B	B	A	B	MODERATE	MELO3C009598.2.1-gene
chr04	29997342	A	T	B	B	B	B	B	B	B	A	B	MODERATE	MELO3C009563.2.1-gene
chr04	29997573	C	A	B	B	B	B	B	B	B	A	B	MODERATE	MELO3C009563.2.1-gene
chr04	30868998	T	A	B	B	B	B	B	B	B	A	B	MODERATE	MELO3C009445.2.1-gene
chr04	30905634	G	A	B	B	B	B	B	B	B	A	B	MODERATE	MELO3C009442.2.1-gene
chr04	31103650	TGC	CGT	B	B	B	B	B	B	B	A	B	MODERATE	MELO3C009417.2.1-gene
chr04	31916713	C	A	B	B	H	B	B	B	B	A	B	MODERATE	MELO3C009286.2.1-gene
chr04	32205940	A	C	B	B	B	B	B	B	B	A	B	MODERATE	MELO3C009235.2.1-gene
chr04	32683561	C	T	B	B	B	B	B	B	B	A	B	MODERATE	MELO3C009153.2.1-gene
chr04	32705092	TTGTT	CTGTT	B	B	B	B	B	B	B	A	B	MODERATE	MELO3C009150.2.1-gene
chr04	32710233	GC	CA	B	B	B	B	B	B	B	A	B	MODERATE	MELO3C009149.2.1-gene
chr04	32734709	G	C	B	B	B	B	B	B	B	A	B	MODERATE	MELO3C009145.2.1-gene
chr04	32738135	G	A	B	B	B	B	B	B	B	A	B	MODERATE	MELO3C009144.2.1-gene
chr04	32751195	A	T	B	B	B	B	B	B	B	A	B	MODERATE	MELO3C009142.2.1-gene
chr04	32864907	C	T	B	B	B	B	H	B	B	A	B	MODERATE	MELO3C031038.2.1-gene
chr04	32878945	A	G	B	B	B	B	B	B	B	A	B	MODERATE	MELO3C009117.2.1-gene
chr04	32879131	C	T	B	B	B	B	B	B	B	A	B	MODERATE	MELO3C009117.2.1-gene
chr04	32925503	A	T	H	B	H	B	H	A	H	A	B	MODERATE	MELO3C009110.2.1-gene
chr05	209607	C	T	A	H	H	H	H	H	H	A	B	MODERATE	MELO3C014719.2.1-gene
chr05	211835	C	T	A	H	H	H	H	H	H	A	B	MODERATE	MELO3C014719.2.1-gene
chr05	324448	T	C	A	H	H	H	H	H	H	A	B	MODERATE	MELO3C031054.2.1-gene
chr05	538956	GGTTGTTGTTGTTGTTGTTA	GGTTGTTGTTGTTGTTGTTGTTA,GGTTGTTGTTGTTGTTA	A	H	H	H	H	H	H	A	B	MODERATE	MELO3C014669.2.1-gene
chr05	684038	T	C	A	H	H	H	H	H	H	A	B	MODERATE	MELO3C014642.2.1-gene
chr05	793072	G	A	A	H	H	H	H	H	H	A	B	MODERATE	MELO3C031048.2.1-gene
chr05	1100890	C	A	A	B	A	H	H	B	H	A	B	MODERATE	MELO3C014594.2.1-gene
chr05	1626117	C	T	B	B	B	B	B	B	B	A	B	MODERATE	MELO3C014530.2.1-gene
chr05	1899423	C	T	B	B	B	B	B	B	B	A	B	MODERATE	MELO3C014500.2.1-gene
chr05	2103718	C	T	B	B	B	B	B	B	B	A	B	MODERATE	MELO3C014478.2.1-gene
chr05	2209517	A	G	B	B	B	B	B	B	B	A	B	MODERATE	MELO3C014463.2.1-gene
chr05	2233019	G	T	B	B	B	B	B	B	B	A	B	MODERATE	MELO3C014460.2.1-gene
chr05	2289465	A	G	B	B	B	B	B	B	B	A	B	MODERATE	MELO3C031066.2.1-gene
chr05	2332275	A	G	B	B	B	B	B	B	B	A	B	MODERATE	MELO3C014450.2.1-gene
chr05	3252027	A	G	B	B	B	B	B	B	B	A	B	MODERATE	MELO3C014368.2.1-gene
chr05	4410892	T	A	B	B	B	B	B	B	B	A	B	MODERATE	MELO3C014290.2.1-gene
chr05	4691366	G	A	B	B	B	B	B	B	B	A	B	MODERATE	MELO3C031188.2.1-gene
chr05	5021606	C	T	B	B	B	B	B	B	B	A	B	MODERATE	MELO3C031213.2.1-gene
chr05	5021627	T	C	B	B	B	B	B	B	B	A	B	MODERATE	MELO3C031213.2.1-gene
chr05	5556054	C	T	B	B	B	B	B	B	B	A	B	MODERATE	MELO3C022989.2.1-gene
chr05	5759067	GAGTA	AAGTG	B	B	B	B	B	B	B	A	B	MODERATE	MELO3C031238.2.1-gene
chr05	5759132	G	A	B	B	B	B	B	B	B	A	B	MODERATE	MELO3C031238.2.1-gene
chr05	5759156	C	T	B	B	B	B	B	B	B	A	B	MODERATE	MELO3C031238.2.1-gene
chr05	6663411	ACG	GCT,GCG	B	B	B	B	B	B	B	A	B	MODERATE	MELO3C031251.2.1-gene
chr05	8224917	G	A	B	B	B	B	B	B	B	A	B	MODERATE	MELO3C031311.2.1-gene
chr05	8224924	T	C	B	B	B	B	B	B	B	A	B	MODERATE	MELO3C031311.2.1-gene
chr05	8224983	T	C	B	B	B	B	B	B	B	A	B	MODERATE	MELO3C031311.2.1-gene
chr05	8499017	A	G	B	B	A	B	B	B	B	A	B	MODERATE	MELO3C020438.2.1-gene
chr05	8499029	A	G	B	B	A	B	B	B	B	A	B	MODERATE	MELO3C020438.2.1-gene
chr05	8499035	CAA	AAA,AAG	B	B	A	B	B	B	B	A	B	MODERATE	MELO3C020438.2.1-gene
chr05	8499044	C	T	B	B	A	B	B	B	B	A	B	MODERATE	MELO3C020438.2.1-gene
chr05	8499062	A	G	B	B	A	B	B	B	B	A	B	MODERATE	MELO3C020438.2.1-gene
chr05	8499069	G	T	B	B	A	B	B	B	B	A	B	MODERATE	MELO3C020438.2.1-gene
chr05	9154793	G	A	B	B	B	B	B	B	B	A	B	MODERATE	MELO3C034089.2.1-gene
chr05	9215758	C	T	B	B	B	B	B	B	B	A	B	MODERATE	MELO3C031133.2.1-gene
chr05	9215786	TGG	TGA	B	B	B	B	B	B	B	A	B	MODERATE	MELO3C031133.2.1-gene
chr05	9748898	A	G	B	B	B	B	B	B	B	A	B	MODERATE	MELO3C020397.2.1-gene
chr05	9757838	G	A	B	B	B	B	B	B	B	A	B	MODERATE	MELO3C020397.2.1-gene
chr05	9757900	G	A	B	B	B	B	B	B	B	A	B	MODERATE	MELO3C020397.2.1-gene
chr05	12261792	T	C	B	B	B	B	B	B	B	A	B	MODERATE	MELO3C031371.2.1-gene
chr05	12261812	C	G	B	B	B	B	B	B	B	A	B	MODERATE	MELO3C031371.2.1-gene
chr05	12261860	G	A	B	B	B	B	B	B	B	A	B	MODERATE	MELO3C031371.2.1-gene
chr05	13017474	T	C	B	B	B	B	B	B	B	A	B	MODERATE	MELO3C008554.2.1-gene
chr05	13246055	T	C	B	B	B	B	B	B	B	A	B	MODERATE	MELO3C032999.2.1-gene
chr05	13246118	GT	AT	B	B	B	B	B	B	B	A	B	MODERATE	MELO3C032999.2.1-gene
chr05	18190200	TGTCC	TGTCA	B	B	B	B	B	B	B	A	B	MODERATE	MELO3C031439.2.1-gene
chr05	18378170	G	A	B	B	B	B	B	B	B	A	B	MODERATE	MELO3C031444.2.1-gene
chr05	19026029	G	A	B	B	B	B	B	B	B	A	B	MODERATE	MELO3C031455.2.1-gene
chr05	19026099	G	A	B	B	B	B	B	B	B	A	B	MODERATE	MELO3C031455.2.1-gene
chr05	19026126	A	T	B	B	B	B	B	B	B	A	B	MODERATE	MELO3C031455.2.1-gene
chr05	19026132	C	T	B	B	B	B	B	B	B	A	B	MODERATE	MELO3C031455.2.1-gene
chr05	19026134	G	T	B	B	B	B	B	B	B	A	B	MODERATE	MELO3C031455.2.1-gene
chr05	19026179	C	T	B	B	B	B	B	B	B	A	B	MODERATE	MELO3C031455.2.1-gene
chr05	19026233	G	A	B	B	B	B	B	B	B	A	B	MODERATE	MELO3C031455.2.1-gene
chr05	20917222	CGC	TGT	B	B	B	B	B	B	B	A	B	MODERATE	MELO3C028253.2.1-gene
chr05	20917235	CAGCGGATGGG	TAACAGATGGG,CAGCAGATGGG,TAACAGACGGG	B	B	B	B	B	B	B	A	B	MODERATE	MELO3C028253.2.1-gene
chr05	20917298	GGGG	GGGA	B	B	B	B	B	B	B	A	B	MODERATE	MELO3C028253.2.1-gene
chr05	20917316	A	G	B	B	B	B	B	B	B	A	B	MODERATE	MELO3C028253.2.1-gene
chr05	20917323	G	A	B	B	B	B	B	B	B	A	B	MODERATE	MELO3C028253.2.1-gene
chr05	22567312	T	G	B	B	H	B	B	B	B	A	B	MODERATE	MELO3C004014.2.1-gene
chr05	22567329	TCTCG	CCCCG,CCCCA	B	B	B	B	B	B	B	A	B	MODERATE	MELO3C004014.2.1-gene
chr05	22567492	C	T	B	B	B	B	B	B	B	A	B	MODERATE	MELO3C031500.2.1-gene
chr05	22567557	G	T	B	B	B	B	B	B	B	A	B	MODERATE	MELO3C031500.2.1-gene
chr05	22567579	G	T	B	B	B	B	B	B	B	A	B	MODERATE	MELO3C031500.2.1-gene
chr05	24110572	A	G	H	H	A	H	H	H	H	A	H	MODERATE	MELO3C004107.2.1-gene
chr05	24110588	C	T	B	B	B	B	B	B	B	H	B	MODERATE	MELO3C004107.2.1-gene
chr05	24298236	T	C	B	B	B	B	B	B	B	A	B	MODERATE	MELO3C004128.2.1-gene
chr05	24298278	G	T	B	B	B	B	B	B	B	A	B	MODERATE	MELO3C004128.2.1-gene
chr05	24302689	G	A	B	B	B	B	B	B	B	A	B	MODERATE	MELO3C004129.2.1-gene
chr05	25132908	A	G	B	B	B	B	B	B	B	A	B	MODERATE	MELO3C004219.2.1-gene
chr05	25432693	C	A	B	B	B	B	B	B	B	H	B	MODERATE	MELO3C031318.2.1-gene
chr05	25432729	G	C	B	B	B	B	B	B	B	H	B	MODERATE	MELO3C031318.2.1-gene
chr05	25432775	T	C	B	B	B	B	B	B	B	A	B	MODERATE	MELO3C031318.2.1-gene
chr05	25441635	A	T	H	H	H	H	H	H	H	A	H	MODERATE	MELO3C004247.2.1-gene
chr05	25775289	T	C	B	B	B	B	B	B	B	A	B	MODERATE	MELO3C031545.2.1-gene
chr05	25775314	C	A	B	B	B	B	B	B	B	A	B	MODERATE	MELO3C031545.2.1-gene
chr05	26949816	A	G	B	B	B	B	B	B	B	A	B	MODERATE	MELO3C004402.2.1-gene
chr05	26949872	G	T	B	B	B	B	B	B	B	A	B	MODERATE	MELO3C004402.2.1-gene
chr05	26949883	C	G	B	B	B	B	B	B	B	A	B	MODERATE	MELO3C004402.2.1-gene
chr05	26949893	A	G	B	B	B	B	B	B	B	A	B	MODERATE	MELO3C004402.2.1-gene
chr05	26949897	ATGA	ATGG	B	B	B	B	B	B	B	A	B	MODERATE	MELO3C004402.2.1-gene
chr05	27607640	C	G	B	B	B	B	B	B	B	A	B	MODERATE	MELO3C004471.2.1-gene
chr05	27634434	G	T	B	B	B	B	B	B	B	A	B	MODERATE	MELO3C004475.2.1-gene
chr05	27791244	CT	GC,GT	B	B	B	B	B	B	B	A	B	MODERATE	MELO3C004497.2.1-gene
chr05	27791352	T	G	B	B	B	B	B	B	B	A	B	MODERATE	MELO3C004497.2.1-gene
chr05	27791621	A	C	B	B	B	B	B	B	B	A	B	MODERATE	MELO3C004497.2.1-gene
chr05	27843144	A	C	B	B	B	B	B	B	B	A	B	MODERATE	MELO3C027143.2.1-gene
chr05	27843150	C	T	B	B	B	B	B	B	B	A	B	MODERATE	MELO3C027143.2.1-gene
chr05	28151616	G	A	B	B	B	B	B	B	B	A	B	MODERATE	MELO3C004541.2.1-gene
chr05	28162984	G	A	B	B	B	B	B	B	B	A	B	MODERATE	MELO3C004543.2.1-gene
chr05	28901790	G	T	B	B	B	B	B	B	B	A	B	MODERATE	MELO3C004643.2.1-gene
chr05	28994033	G	A	B	B	B	B	B	B	B	A	B	MODERATE	MELO3C004661.2.1-gene
chr06	549963	C	T	A	A	A	A	A	A	A	A	B	MODERATE	MELO3C006012.2.1-gene
chr06	597133	A	C	A	A	A	A	A	A	A	A	B	MODERATE	MELO3C006019.2.1-gene
chr06	643526	G	C	A	A	A	A	A	A	A	A	B	MODERATE	MELO3C006028.2.1-gene
chr06	705253	T	C	A	A	A	A	A	A	A	A	B	MODERATE	MELO3C006040.2.1-gene
chr06	1009899	C	T	A	A	A	A	A	A	A	A	B	MODERATE	MELO3C006096.2.1-gene
chr06	1111321	A	G	A	A	A	A	A	A	A	A	B	MODERATE	MELO3C006109.2.1-gene
chr06	1545006	TGCTT	GGCTT,GGCTC	A	A	A	A	A	A	A	A	B	MODERATE	MELO3C006184.2.1-gene
chr06	1787060	A	T	A	A	A	A	A	A	A	A	B	MODERATE	MELO3C006223.2.1-gene
chr06	2101943	G	A	A	A	A	A	A	A	A	A	B	MODERATE	MELO3C006267.2.1-gene
chr06	2319682	C	T	A	A	A	A	A	A	A	A	B	MODERATE	MELO3C006302.2.1-gene
chr06	2319707	ATT	TTG	A	A	A	A	A	A	A	A	B	MODERATE	MELO3C006302.2.1-gene
chr06	2328385	G	A	A	A	A	A	A	A	A	A	B	MODERATE	MELO3C006304.2.1-gene
chr06	2377678	A	C	A	A	A	A	A	A	A	A	B	MODERATE	MELO3C006310.2.1-gene
chr06	2594159	T	C	A	A	A	A	A	A	A	A	B	MODERATE	MELO3C006335.2.1-gene
chr06	2659343	G	A	H	H	A	H	B	B	H	A	B	MODERATE	MELO3C006341.2.1-gene
chr06	2659458	C	T	H	H	A	H	B	B	H	A	B	MODERATE	MELO3C006341.2.1-gene
chr06	2833574	A	T	A	A	A	A	A	A	A	A	B	MODERATE	MELO3C006369.2.1-gene
chr06	2861075	G	C	A	A	A	A	A	A	A	A	B	MODERATE	MELO3C006375.2.1-gene
chr06	3106698	G	A	A	A	A	A	A	A	A	A	B	MODERATE	MELO3C006425.2.1-gene
chr06	3960095	A	G	A	A	A	A	A	A	A	A	B	MODERATE	MELO3C006540.2.1-gene
chr06	4357410	A	G	A	A	A	A	A	A	A	A	B	MODERATE	MELO3C006594.2.1-gene
chr06	4520404	C	T	A	A	A	A	A	A	A	A	B	MODERATE	MELO3C006613.2.1-gene
chr06	4776456	T	C	A	A	A	A	A	A	A	A	B	MODERATE	MELO3C006655.2.1-gene
chr06	4982187	G	A	A	A	A	A	A	A	A	A	B	MODERATE	MELO3C031616.2.1-gene
chr06	5219000	CCGGTGTCGGTGTC	CCGGTGTCGGTGTCGGTGTC	A	A	A	A	A	A	A	A	B	MODERATE	MELO3C006714.2.1-gene
chr06	5953665	T	C	A	A	A	A	A	A	A	A	B	MODERATE	MELO3C006787.2.1-gene
chr06	6173407	C	T	A	A	A	A	A	A	A	A	B	MODERATE	MELO3C006805.2.1-gene
chr06	6940219	G	A	A	A	A	A	A	A	A	A	B	MODERATE	MELO3C006886.2.1-gene
chr06	7043496	G	T	A	A	A	A	A	A	A	A	B	MODERATE	MELO3C006901.2.1-gene
chr06	7043552	G	A	A	A	A	A	A	A	A	A	B	MODERATE	MELO3C006901.2.1-gene
chr06	7061230	TAGT	TAGC	A	A	A	A	A	A	A	A	B	MODERATE	MELO3C006902.2.1-gene
chr06	7468254	G	T	A	A	A	A	A	A	A	A	H	MODERATE	MELO3C006937.2.1-gene
chr06	8114337	C	G	H	H	A	A	A	H	A	A	H	MODERATE	MELO3C000332.2.1-gene
chr06	8836528	T	A	A	A	A	A	A	A	A	A	B	MODERATE	MELO3C008498.2.1-gene
chr06	9370337	G	A	A	A	A	A	A	A	A	A	B	MODERATE	MELO3C019405.2.1-gene
chr06	11286893	T	G	A	A	A	A	A	A	A	A	B	MODERATE	MELO3C019517.2.1-gene
chr06	11604879	A	G	A	A	A	A	A	A	A	A	B	MODERATE	MELO3C031985.2.1-gene
chr06	11834635	CGTC	TGTT	A	A	A	A	A	A	A	A	B	MODERATE	MELO3C031756.2.1-gene
chr06	11950189	C	A	B	B	B	B	B	B	B	A	B	MODERATE	MELO3C027089.2.1-gene
chr06	12185424	C	T	A	A	A	A	A	A	A	A	B	MODERATE	MELO3C032005.2.1-gene
chr06	12185469	TT	CC,TC	A	A	A	A	A	A	A	A	B	MODERATE	MELO3C032005.2.1-gene
chr06	13181109	CAGG	TAGA	A	A	A	A	A	A	A	A	B	MODERATE	MELO3C032018.2.1-gene
chr06	13393673	C	T	A	A	A	A	A	A	A	A	B	MODERATE	MELO3C031727.2.1-gene
chr06	13606968	T	A	A	A	A	A	A	A	A	A	B	MODERATE	MELO3C032027.2.1-gene
chr06	13607337	T	C	A	A	A	A	A	A	A	A	B	MODERATE	MELO3C032027.2.1-gene
chr06	14890774	T	C	A	A	A	A	A	A	A	A	B	MODERATE	MELO3C020249.2.1-gene
chr06	14957142	A	G	A	A	A	A	A	A	A	A	B	MODERATE	MELO3C032045.2.1-gene
chr06	16706875	A	G	A	A	A	A	A	A	A	A	B	MODERATE	MELO3C031764.2.1-gene
chr06	16706901	G	A	A	A	A	A	A	A	A	A	B	MODERATE	MELO3C031764.2.1-gene
chr06	16740634	C	T	A	A	A	A	A	A	A	A	B	MODERATE	MELO3C023733.2.1-gene
chr06	17334624	GGACTTT	CTGCTTG	H	H	H	H	H	A	H	A	H	MODERATE	MELO3C023757.2.1-gene
chr06	17334640	TTT	CTG	H	H	H	H	H	A	H	A	H	MODERATE	MELO3C023757.2.1-gene
chr06	17334661	C	T	H	H	H	H	H	A	H	A	H	MODERATE	MELO3C023757.2.1-gene
chr06	17334666	G	A,T	H	H	H	H	H	A	H	A	H	MODERATE	MELO3C023757.2.1-gene
chr06	17334674	GAGCG	AAGCA	H	H	H	H	H	A	H	A	H	MODERATE	MELO3C023757.2.1-gene
chr06	17334689	G	T	H	H	H	H	H	A	H	A	H	MODERATE	MELO3C023757.2.1-gene
chr06	17334754	CT	TC	H	H	H	H	H	A	H	A	H	MODERATE	MELO3C023757.2.1-gene
chr06	17488018	G	A	A	A	A	A	A	A	A	A	B	MODERATE	MELO3C023764.2.1-gene
chr06	18748974	C	A	A	A	A	A	A	A	A	A	B	MODERATE	MELO3C023807.2.1-gene
chr06	19627109	G	A	A	A	A	A	A	A	A	A	B	MODERATE	MELO3C014943.2.1-gene
chr06	19705689	T	C	A	A	A	A	A	A	A	A	B	MODERATE	MELO3C014940.2.1-gene
chr06	19705740	G	A	A	A	A	A	A	A	A	A	B	MODERATE	MELO3C014940.2.1-gene
chr06	20485517	T	C	A	A	A	A	A	A	A	A	B	MODERATE	MELO3C032112.2.1-gene
chr06	20890066	G	A	A	A	A	A	A	A	A	A	B	MODERATE	MELO3C028249.2.1-gene
chr06	21906395	GTGCA	GTGCG,ATGCG	A	A	A	A	A	A	A	A	B	MODERATE	MELO3C032137.2.1-gene
chr06	21906415	T	C	A	A	A	A	A	A	A	A	B	MODERATE	MELO3C032137.2.1-gene
chr06	22250435	G	A	A	A	A	A	A	A	A	A	B	MODERATE	MELO3C014821.2.1-gene
chr06	22634312	T	C	A	A	A	A	A	A	A	A	B	MODERATE	MELO3C014805.2.1-gene
chr06	22634378	A	C	A	A	A	A	A	A	A	A	B	MODERATE	MELO3C014805.2.1-gene
chr06	23082470	A	G	A	A	A	A	A	A	A	A	B	MODERATE	MELO3C014785.2.1-gene
chr06	23082794	TC	TA,CA	A	A	A	A	A	A	A	A	B	MODERATE	MELO3C014785.2.1-gene
chr06	23167389	A	G	A	A	A	A	A	A	A	A	B	MODERATE	MELO3C014781.2.1-gene
chr06	23566289	C	T	A	A	A	A	A	A	A	A	B	MODERATE	MELO3C032171.2.1-gene
chr06	23566325	C	A	A	A	A	A	A	A	A	A	B	MODERATE	MELO3C032171.2.1-gene
chr06	23837674	T	C	A	A	A	A	A	A	A	A	B	MODERATE	MELO3C031732.2.1-gene
chr06	24159384	C	G	A	A	A	A	A	A	A	A	B	MODERATE	MELO3C014744.2.1-gene
chr06	24842426	G	A	A	A	A	A	A	A	A	A	B	MODERATE	MELO3C031855.2.1-gene
chr06	26714020	C	T	A	A	A	A	A	A	A	A	B	MODERATE	MELO3C032207.2.1-gene
chr06	26851315	A	G	A	A	A	A	A	A	A	A	B	MODERATE	MELO3C016518.2.1-gene
chr06	27831145	T	C	A	A	A	A	A	A	A	A	B	MODERATE	MELO3C032222.2.1-gene
chr06	28561261	G	T	A	A	A	A	A	A	A	A	B	MODERATE	MELO3C016434.2.1-gene
chr06	30957704	CAGT	GAGT	B	H	H	H	A	H	H	A	B	MODERATE	MELO3C013755.2.1-gene
chr06	30970149	C	T	B	H	H	H	A	H	H	A	B	MODERATE	MELO3C013758.2.1-gene
chr06	31023420	T	G	B	H	H	H	A	H	A	A	B	MODERATE	MELO3C031936.2.1-gene
chr06	31149582	G	A	B	H	H	A	A	H	A	A	B	MODERATE	MELO3C013783.2.1-gene
chr06	31149864	T	C	B	H	H	A	A	H	A	A	B	MODERATE	MELO3C013783.2.1-gene
chr06	31403732	A	C	B	B	B	B	B	B	B	A	B	MODERATE	MELO3C032255.2.1-gene
chr06	31823731	G	C	A	A	A	A	A	A	A	A	B	MODERATE	MELO3C013861.2.1-gene
chr06	32022280	CAT	CAC	A	A	A	A	A	A	A	A	B	MODERATE	MELO3C013879.2.1-gene
chr06	32489259	C	G	A	A	A	A	A	A	A	A	B	MODERATE	MELO3C013921.2.1-gene
chr06	32489474	A	G	A	A	A	A	A	A	A	A	B	MODERATE	MELO3C013921.2.1-gene
chr06	32589416	A	G	A	A	A	A	A	A	A	A	B	MODERATE	MELO3C013931.2.1-gene
chr06	32670457	T	C	A	A	A	A	A	A	A	A	B	MODERATE	MELO3C013938.2.1-gene
chr06	33611800	T	C	A	A	A	A	A	A	A	A	B	MODERATE	MELO3C014000.2.1-gene
chr06	33710061	T	C	A	A	A	A	A	A	A	A	B	MODERATE	MELO3C017771.2.1-gene
chr06	33713507	T	C	A	A	A	A	A	A	A	A	B	MODERATE	MELO3C031954.2.1-gene
chr06	33713545	C	T	A	A	A	A	A	A	A	A	B	MODERATE	MELO3C031954.2.1-gene
chr06	33713668	C	T	A	A	A	A	A	A	A	A	B	MODERATE	MELO3C031954.2.1-gene
chr06	34084562	G	A	A	A	A	A	A	A	A	A	H	MODERATE	MELO3C027727.2.1-gene
chr06	34084586	G	A	A	A	A	A	A	A	A	A	H	MODERATE	MELO3C027727.2.1-gene
chr06	34084625	G	A	A	A	A	A	A	A	A	A	H	MODERATE	MELO3C027727.2.1-gene
chr06	34084638	A	G	A	A	A	A	A	A	A	A	H	MODERATE	MELO3C027727.2.1-gene
chr06	34084653	GTTTCACT	GT	A	A	A	A	A	A	A	A	H	MODERATE	MELO3C027727.2.1-gene
chr06	34084667	G	A	A	A	A	A	A	A	A	A	H	MODERATE	MELO3C027727.2.1-gene
chr06	34084698	C	T	A	A	A	A	A	A	A	A	H	MODERATE	MELO3C027727.2.1-gene
chr06	34125512	TCAGA	TCAAG,ACAGG	A	A	A	A	A	A	A	A	H	MODERATE	MELO3C032279.2.1-gene
chr06	34125521	CATTG	CATTC,AATTC	A	A	A	A	A	A	A	A	H	MODERATE	MELO3C032279.2.1-gene
chr06	34125532	T	C	A	A	A	A	A	A	A	A	H	MODERATE	MELO3C032279.2.1-gene
chr06	34125539	T	C	A	A	A	A	A	A	A	A	H	MODERATE	MELO3C032279.2.1-gene
chr06	34125551	C	T	A	A	A	A	A	A	A	A	H	MODERATE	MELO3C032279.2.1-gene
chr06	34367217	C	G	A	A	A	A	A	A	A	A	B	MODERATE	MELO3C014071.2.1-gene
chr06	34367250	A	G	A	A	A	A	A	A	A	A	B	MODERATE	MELO3C014071.2.1-gene
chr06	34999601	GTACC	GTACTACC	A	A	A	A	A	A	A	A	B	MODERATE	MELO3C014123.2.1-gene
chr06	35157275	G	A	A	A	A	A	A	A	A	A	B	MODERATE	MELO3C018293.2.1-gene
chr06	35157357	T	C	A	A	A	A	A	A	A	A	B	MODERATE	MELO3C026751.2.1-gene
chr06	35157442	A	T	A	A	A	A	A	A	A	A	B	MODERATE	MELO3C018293.2.1-gene
chr06	35157470	AACGG	GACGG,GACGA	A	A	A	A	A	A	A	A	B	MODERATE	MELO3C031278.2.1-gene
chr06	35281879	G	A	H	H	H	H	H	H	H	A	H	MODERATE	MELO3C032290.2.1-gene
chr06	35281921	A	G	H	H	H	H	H	H	H	A	H	MODERATE	MELO3C032290.2.1-gene
chr06	35353466	G	A	A	A	A	A	A	A	A	A	B	MODERATE	MELO3C032291.2.1-gene
chr06	35727723	T	C	A	A	A	A	A	A	A	A	B	MODERATE	MELO3C014164.2.1-gene
chr06	35801758	A	G	A	A	A	A	A	A	A	A	B	MODERATE	MELO3C014171.2.1-gene
chr06	36021805	C	T	A	A	A	A	A	A	A	A	B	MODERATE	MELO3C014192.2.1-gene
chr06	36111499	G	A	A	A	A	A	A	A	A	A	B	MODERATE	MELO3C014199.2.1-gene
chr07	42456	G	A	A	H	B	H	H	B	H	A	B	MODERATE	MELO3C017079.2.1-gene
chr07	292404	G	A	A	H	B	H	H	B	H	A	B	MODERATE	MELO3C017034.2.1-gene
chr07	359428	T	G	A	A	B	H	H	B	H	A	B	MODERATE	MELO3C017024.2.1-gene
chr07	363972	GGA	TGC	A	H	B	H	H	B	H	A	B	MODERATE	MELO3C017023.2.1-gene
chr07	403470	AGGCAA	AGGAAA	A	H	B	H	H	B	H	A	B	MODERATE	MELO3C017017.2.1-gene
chr07	403674	A	G	A	H	B	H	H	B	H	A	B	MODERATE	MELO3C017017.2.1-gene
chr07	873345	C	A	A	B	B	H	H	B	H	A	B	MODERATE	MELO3C016952.2.1-gene
chr07	1096949	T	C	A	B	B	B	H	B	H	A	B	MODERATE	MELO3C016922.2.1-gene
chr07	1096952	C	T	A	B	B	B	H	B	H	A	B	MODERATE	MELO3C016922.2.1-gene
chr07	1271176	C	T	A	B	H	H	H	B	H	A	B	MODERATE	MELO3C016905.2.1-gene
chr07	1271194	A	T	A	B	H	H	H	B	H	A	B	MODERATE	MELO3C016905.2.1-gene
chr07	1380330	G	A	A	B	H	H	H	H	H	A	B	MODERATE	MELO3C016887.2.1-gene
chr07	1839722	T	A	A	B	H	H	H	H	H	A	B	MODERATE	MELO3C016820.2.1-gene
chr07	2113075	G	A	A	B	H	A	H	H	H	A	B	MODERATE	MELO3C016777.2.1-gene
chr07	2113080	TG	TA	A	B	H	A	H	H	H	A	B	MODERATE	MELO3C016777.2.1-gene
chr07	2255583	T	C	A	B	H	A	B	H	A	A	B	MODERATE	MELO3C016758.2.1-gene
chr07	2505112	T	C	A	B	H	A	B	H	A	A	B	MODERATE	MELO3C016726.2.1-gene
chr07	2527864	A	G	A	B	H	A	B	H	A	A	B	MODERATE	MELO3C016723.2.1-gene
chr07	2798520	C	A	A	A	A	A	A	A	A	A	B	MODERATE	MELO3C016690.2.1-gene
chr07	2798551	TATAGGGT	TATAGGGATAGGGT,TATAGGGATAGAGT	A	A	A	A	A	A	A	A	B	MODERATE	MELO3C016690.2.1-gene
chr07	2798589	T	C	A	A	A	A	A	A	A	A	B	MODERATE	MELO3C016690.2.1-gene
chr07	3060865	A	G	A	A	B	H	H	B	H	A	B	MODERATE	MELO3C032421.2.1-gene
chr07	3060937	C	T	A	A	B	H	H	B	H	A	B	MODERATE	MELO3C032421.2.1-gene
chr07	3060985	GC	AT	A	A	B	H	H	B	H	A	B	MODERATE	MELO3C032421.2.1-gene
chr07	3061013	G	A	H	H	A	H	H	H	H	A	H	MODERATE	MELO3C032421.2.1-gene
chr07	3061049	A	G	H	H	A	H	H	H	H	A	H	MODERATE	MELO3C032421.2.1-gene
chr07	3061060	A	G	H	H	A	H	H	H	H	A	H	MODERATE	MELO3C032421.2.1-gene
chr07	3061069	TTAA	CTAG	H	H	A	H	H	H	H	A	H	MODERATE	MELO3C032421.2.1-gene
chr07	3061078	G	A	H	H	A	H	H	H	H	A	H	MODERATE	MELO3C032421.2.1-gene
chr07	3061079	G	A	H	H	A	H	H	H	H	A	H	MODERATE	MELO3C032421.2.1-gene
chr07	3061084	A	C	H	H	A	H	H	H	H	A	H	MODERATE	MELO3C032421.2.1-gene
chr07	3061213	A	G	H	H	A	H	H	H	H	A	H	MODERATE	MELO3C032421.2.1-gene
chr07	3061216	G	A	H	H	A	H	H	H	H	A	H	MODERATE	MELO3C032421.2.1-gene
chr07	3061221	TCCCG	ACCCA	H	H	A	H	H	H	H	A	H	MODERATE	MELO3C032421.2.1-gene
chr07	3061270	G	A	A	A	B	H	H	B	H	A	B	MODERATE	MELO3C032421.2.1-gene
chr07	3670660	GGAG	GGAA	A	A	B	H	H	B	H	A	B	MODERATE	MELO3C032332.2.1-gene
chr07	4843649	C	T	B	A	H	H	A	H	B	A	B	MODERATE	MELO3C025618.2.1-gene
chr07	4955585	C	G	B	A	H	H	A	H	B	A	B	MODERATE	MELO3C025605.2.1-gene
chr07	5149645	G	A	B	A	H	H	A	H	B	A	B	MODERATE	MELO3C032507.2.1-gene
chr07	5149665	G	A	B	A	H	H	A	H	B	A	B	MODERATE	MELO3C032507.2.1-gene
chr07	5149674	C	A	B	A	H	H	A	H	B	A	B	MODERATE	MELO3C032507.2.1-gene
chr07	5149709	C	A	B	A	H	H	A	H	B	A	B	MODERATE	MELO3C032507.2.1-gene
chr07	5154362	GGC	AGA	H	H	B	H	H	B	H	H	B	MODERATE	MELO3C034595.2.1-gene
chr07	5172673	ACTAAAGAC	AAATCACTCTAC	B	H	B	B	B	B	B	H	B	MODERATE	MELO3C027886.2.1-gene
chr07	5172716	TC	GA	B	H	B	B	B	B	B	H	B	MODERATE	MELO3C027886.2.1-gene
chr07	5172739	A	C	B	H	B	B	B	B	B	H	B	MODERATE	MELO3C027886.2.1-gene
chr07	5176478	A	G	H	H	H	B	B	B	H	H	B	MODERATE	MELO3C028015.2.1-gene
chr07	5620981	G	C	B	A	H	H	A	H	B	A	B	MODERATE	MELO3C026381.2.1-gene
chr07	5895634	T	G	A	A	H	A	A	A	A	A	H	MODERATE	MELO3C026398.2.1-gene
chr07	6004983	C	T	B	A	H	H	A	H	B	A	B	MODERATE	MELO3C004850.2.1-gene
chr07	6724170	G	A	H	A	H	H	A	H	B	A	B	MODERATE	MELO3C032569.2.1-gene
chr07	6724172	A	G	H	A	H	H	A	H	B	A	B	MODERATE	MELO3C032569.2.1-gene
chr07	6724206	T	C	H	A	H	H	A	H	B	A	B	MODERATE	MELO3C032569.2.1-gene
chr07	6724247	ACAG	GCAA	H	A	H	H	A	H	B	A	B	MODERATE	MELO3C032569.2.1-gene
chr07	7161967	G	A	B	A	B	B	A	B	B	A	B	MODERATE	MELO3C010541.2.1-gene
chr07	7161983	C	A	B	A	B	B	A	B	B	A	B	MODERATE	MELO3C010541.2.1-gene
chr07	7492833	GATGC	GATGT,TATGT	A	A	A	A	A	A	A	A	H	MODERATE	MELO3C030662.2.1-gene
chr07	7567081	TAAGT	TATCTACAATTGAAAGT	H	A	H	H	A	B	B	A	B	MODERATE	MELO3C010521.2.1-gene
chr07	7567128	T	A	H	A	H	H	A	H	B	A	B	MODERATE	MELO3C010521.2.1-gene
chr07	7882546	CA	TG,CG	H	A	H	H	A	H	B	A	B	MODERATE	MELO3C010505.2.1-gene
chr07	7882587	C	T	H	A	H	H	A	H	B	A	B	MODERATE	MELO3C010505.2.1-gene
chr07	7882592	C	G	H	A	H	H	A	H	B	A	B	MODERATE	MELO3C010505.2.1-gene
chr07	8114188	C	T	H	A	H	H	A	H	B	A	B	MODERATE	MELO3C027265.2.1-gene
chr07	8114267	C	T	H	A	H	H	A	H	B	A	B	MODERATE	MELO3C027265.2.1-gene
chr07	8114305	G	A	H	A	H	H	A	H	B	A	B	MODERATE	MELO3C027265.2.1-gene
chr07	8505171	G	T	H	A	H	H	A	H	B	A	B	MODERATE	MELO3C010472.2.1-gene
chr07	9762506	A	T	H	A	H	H	A	H	B	A	B	MODERATE	MELO3C010417.2.1-gene
chr07	10025820	C	T	A	A	H	A	A	H	B	A	B	MODERATE	MELO3C010406.2.1-gene
chr07	10408706	C	T	H	A	H	H	A	H	B	A	B	MODERATE	MELO3C010388.2.1-gene
chr07	10442397	GGGGT	AGGGT	H	A	H	H	A	H	B	A	B	MODERATE	MELO3C032669.2.1-gene
chr07	10559708	TAACAGTG	CAACGGTA	H	A	H	H	A	H	B	A	B	MODERATE	MELO3C032671.2.1-gene
chr07	10768401	TTGCT	TT	H	A	H	H	A	H	B	A	B	MODERATE	MELO3C010375.2.1-gene
chr07	10768441	T	C	H	A	H	H	A	H	B	A	B	MODERATE	MELO3C010375.2.1-gene
chr07	10769951	G	C	H	A	H	H	A	H	B	A	B	MODERATE	MELO3C010375.2.1-gene
chr07	11087527	G	T	H	A	A	B	A	H	B	A	B	MODERATE	MELO3C032680.2.1-gene
chr07	11583634	G	A	H	A	H	H	A	H	B	A	B	MODERATE	MELO3C032552.2.1-gene
chr07	11583655	C	T	H	A	H	H	A	H	B	A	B	MODERATE	MELO3C032552.2.1-gene
chr07	12498699	C	A	H	A	H	H	A	B	B	A	B	MODERATE	MELO3C018898.2.1-gene
chr07	13494813	T	C	H	A	H	H	A	H	B	A	B	MODERATE	MELO3C018937.2.1-gene
chr07	14239072	A	G	B	B	B	B	B	B	B	A	B	MODERATE	MELO3C012767.2.1-gene
chr07	16274375	A	T	B	B	B	B	B	B	A	A	B	MODERATE	MELO3C032750.2.1-gene
chr07	16274384	C	T	B	B	B	B	B	B	A	A	B	MODERATE	MELO3C032750.2.1-gene
chr07	16274419	T	C	B	B	B	B	B	B	A	A	B	MODERATE	MELO3C032750.2.1-gene
chr07	16457331	G	A	H	A	H	H	A	H	B	A	B	MODERATE	MELO3C032752.2.1-gene
chr07	16457414	G	T	H	A	H	H	A	H	B	A	B	MODERATE	MELO3C032752.2.1-gene
chr07	16457954	AGA	GGA	H	A	H	H	A	H	B	A	B	MODERATE	MELO3C032752.2.1-gene
chr07	16574675	G	C	H	A	H	H	A	H	B	A	B	MODERATE	MELO3C024862.2.1-gene
chr07	16574746	T	A	H	A	H	H	A	H	B	A	B	MODERATE	MELO3C024862.2.1-gene
chr07	16824454	CTTGC	TTGGT,TTTGC	H	H	A	H	H	H	H	A	H	MODERATE	MELO3C032758.2.1-gene
chr07	16824469	C	T	H	H	A	H	H	H	H	A	H	MODERATE	MELO3C032758.2.1-gene
chr07	16825860	CATTA	CATTC,TATTC	H	A	H	H	A	H	B	A	B	MODERATE	MELO3C032758.2.1-gene
chr07	17511582	T	G	H	A	H	H	A	H	B	A	B	MODERATE	MELO3C024826.2.1-gene
chr07	19237983	ACTAGGTTTGTTGC	AC	H	A	H	H	A	H	B	A	B	MODERATE	MELO3C016130.2.1-gene
chr07	20288718	C	G	H	A	H	H	A	B	B	A	B	MODERATE	MELO3C016196.2.1-gene
chr07	20985027	C	T	H	A	H	H	A	B	B	A	B	MODERATE	MELO3C016248.2.1-gene
chr07	21062387	C	A	H	A	H	H	A	B	B	A	B	MODERATE	MELO3C016259.2.1-gene
chr07	21062426	A	G	H	A	H	H	A	B	B	A	B	MODERATE	MELO3C016259.2.1-gene
chr07	21094412	G	A	H	A	H	H	A	B	B	A	B	MODERATE	MELO3C016263.2.1-gene
chr07	21521504	C	G	H	A	H	H	A	B	B	A	B	MODERATE	MELO3C032817.2.1-gene
chr07	21717875	G	A	H	A	H	H	A	B	B	A	B	MODERATE	MELO3C016319.2.1-gene
chr07	21721856	C	T	H	A	H	H	A	B	B	A	B	MODERATE	MELO3C016319.2.1-gene
chr07	22208157	C	T	H	H	H	H	A	H	B	A	B	MODERATE	MELO3C016373.2.1-gene
chr07	22328317	T	A	H	H	H	H	A	H	B	A	B	MODERATE	MELO3C016395.2.1-gene
chr07	23349821	T	C	H	H	B	B	H	H	H	A	B	MODERATE	MELO3C017619.2.1-gene
chr07	23350661	C	G	H	A	B	B	H	H	H	A	B	MODERATE	MELO3C017619.2.1-gene
chr07	23377190	A	T	H	H	B	B	H	H	H	A	B	MODERATE	MELO3C017623.2.1-gene
chr07	23866617	GGTGGAAGTGGAAGTGGAAG	GGAGGAAGTGGAAGTGGAAG,GGTGGAAGTGGAAGTGGAAGTGGAAG	H	H	B	B	H	H	H	A	B	MODERATE	MELO3C017669.2.1-gene
chr07	23881161	G	A	H	H	B	B	H	H	H	A	B	MODERATE	MELO3C017671.2.1-gene
chr07	24879941	A	T	A	A	A	A	A	A	A	A	B	MODERATE	MELO3C017799.2.1-gene
chr07	24880028	C	A	A	A	A	A	A	A	A	A	B	MODERATE	MELO3C017799.2.1-gene
chr07	24881632	G	T	A	A	A	A	A	A	A	A	B	MODERATE	MELO3C017799.2.1-gene
chr07	24928326	A	C	A	A	A	A	A	A	A	A	B	MODERATE	MELO3C017804.2.1-gene
chr07	24970890	G	A	A	A	A	A	A	H	A	A	B	MODERATE	MELO3C017809.2.1-gene
chr07	25156184	T	G	A	A	A	A	A	A	A	A	B	MODERATE	MELO3C017831.2.1-gene
chr07	25489279	G	C	A	A	A	A	A	A	A	A	B	MODERATE	MELO3C017880.2.1-gene
chr07	25640455	C	A	A	A	A	A	A	A	A	A	B	MODERATE	MELO3C017907.2.1-gene
chr07	25787023	G	A	A	A	A	A	A	A	A	A	B	MODERATE	MELO3C017931.2.1-gene
chr07	25938566	A	G	A	A	A	A	A	A	A	A	B	MODERATE	MELO3C017958.2.1-gene
chr07	26214987	T	G	A	A	A	A	A	A	A	A	B	MODERATE	MELO3C018011.2.1-gene
chr08	178445	T	C	H	B	H	H	A	H	H	A	B	MODERATE	MELO3C007013.2.1-gene
chr08	205866	T	C	H	B	H	H	A	H	H	A	B	MODERATE	MELO3C007016.2.1-gene
chr08	502504	G	A	H	B	H	H	A	H	H	A	B	MODERATE	MELO3C007060.2.1-gene
chr08	750920	A	T	H	B	H	H	A	H	H	A	B	MODERATE	MELO3C007093.2.1-gene
chr08	859714	G	C	H	B	H	H	A	H	H	A	B	MODERATE	MELO3C007108.2.1-gene
chr08	1055977	A	G	H	B	B	H	A	H	H	A	B	MODERATE	MELO3C007139.2.1-gene
chr08	1253012	C	T	H	B	B	H	A	H	A	A	B	MODERATE	MELO3C007174.2.1-gene
chr08	1499320	AGCTGCTGCTT	AGCTGCTGCTGCTT	H	B	B	H	H	H	A	A	B	MODERATE	MELO3C027104.2.1-gene
chr08	1499805	TTGTTGCTGCTGCTGCTGCTGATGCTGCTGAT	TTGTTGCTGCTGCTGCTGCTGAT,TTGTTGCTGCTGCTGCTGAT,TTGCTGCTGCTGCTGAT	H	B	B	H	H	H	A	A	B	MODERATE	MELO3C027104.2.1-gene
chr08	1583244	C	A	H	B	B	H	H	H	A	A	B	MODERATE	MELO3C007227.2.1-gene
chr08	1583252	T	C	H	B	B	H	H	H	A	A	B	MODERATE	MELO3C007227.2.1-gene
chr08	1805374	T	A	B	B	B	H	H	H	A	A	B	MODERATE	MELO3C032904.2.1-gene
chr08	1814398	T	C	B	B	B	H	H	H	A	A	B	MODERATE	MELO3C007268.2.1-gene
chr08	2105538	TGC	TGT,AGT	B	B	B	H	H	H	A	A	B	MODERATE	MELO3C032909.2.1-gene
chr08	2144550	C	G	B	B	B	H	H	H	A	A	B	MODERATE	MELO3C007322.2.1-gene
chr08	2144599	TGAAGAAC	TGAAC	B	B	B	H	H	H	A	A	B	MODERATE	MELO3C007322.2.1-gene
chr08	2182180	A	G	B	B	B	H	H	H	A	A	B	MODERATE	MELO3C007329.2.1-gene
chr08	2295553	T	C	H	B	B	H	H	H	A	A	B	MODERATE	MELO3C007352.2.1-gene
chr08	2480402	CCCTG	GCCTG	H	B	B	H	H	H	A	A	B	MODERATE	MELO3C007389.2.1-gene
chr08	3193749	C	T	H	B	B	H	A	B	H	A	B	MODERATE	MELO3C007504.2.1-gene
chr08	4130607	C	A	A	B	H	H	H	H	H	A	B	MODERATE	MELO3C007622.2.1-gene
chr08	4237893	T	C	A	B	H	H	H	B	H	A	B	MODERATE	MELO3C007630.2.1-gene
chr08	4280139	G	A	A	B	H	H	H	H	H	A	B	MODERATE	MELO3C007638.2.1-gene
chr08	4609626	C	T	A	B	H	H	H	H	H	A	B	MODERATE	MELO3C007683.2.1-gene
chr08	4718333	G	A	A	B	H	H	H	H	H	A	B	MODERATE	MELO3C007695.2.1-gene
chr08	4782822	GCGCC	GCGCCGCC	A	B	H	H	H	H	H	A	B	MODERATE	MELO3C007705.2.1-gene
chr08	4783110	C	T	A	B	H	H	H	H	H	A	B	MODERATE	MELO3C007705.2.1-gene
chr08	4783140	A	G	A	B	H	H	H	H	H	A	B	MODERATE	MELO3C007705.2.1-gene
chr08	4902719	C	T	A	B	H	H	H	H	H	A	B	MODERATE	MELO3C007724.2.1-gene
chr08	5262801	A	G	A	B	H	H	H	B	H	A	B	MODERATE	MELO3C007776.2.1-gene
chr08	5269799	A	G	A	B	H	H	H	B	H	A	B	MODERATE	MELO3C007777.2.1-gene
chr08	5541305	T	G	A	B	H	H	H	B	H	A	B	MODERATE	MELO3C007819.2.1-gene
chr08	5635838	C	T	A	A	A	A	A	A	A	A	H	MODERATE	MELO3C007835.2.1-gene
chr08	6118846	G	A	A	B	H	H	A	B	H	A	B	MODERATE	MELO3C007904.2.1-gene
chr08	6279384	TGCTT	TGCTA,AGCTA	A	A	A	A	A	A	A	A	B	MODERATE	MELO3C007929.2.1-gene
chr08	6389465	A	G	A	A	A	A	A	A	A	A	H	MODERATE	MELO3C007947.2.1-gene
chr08	6972295	A	C	A	A	A	A	A	A	A	A	B	MODERATE	MELO3C008036.2.1-gene
chr08	7115406	G	T	A	A	A	A	A	A	A	A	H	MODERATE	MELO3C008050.2.1-gene
chr08	7887583	CTA	CTG,TTG	A	A	A	A	A	A	A	A	B	MODERATE	MELO3C033117.2.1-gene
chr08	7887603	A	G	A	A	A	A	A	A	A	A	H	MODERATE	MELO3C033117.2.1-gene
chr08	7959045	TAGCG	GAGCA,GAGTG	A	A	A	A	H	A	A	A	B	MODERATE	MELO3C032928.2.1-gene
chr08	7959120	C	T	A	A	A	A	H	A	A	A	B	MODERATE	MELO3C032928.2.1-gene
chr08	8303737	G	A	H	B	B	H	B	B	A	A	B	MODERATE	MELO3C024566.2.1-gene
chr08	8303779	C	T	H	B	B	H	B	B	A	A	B	MODERATE	MELO3C024566.2.1-gene
chr08	8408792	G	C	A	A	A	A	A	A	A	A	H	MODERATE	MELO3C024551.2.1-gene
chr08	8493046	T	C	A	A	A	A	A	A	A	A	B	MODERATE	MELO3C024539.2.1-gene
chr08	8493079	T	G	A	A	A	A	A	A	A	A	B	MODERATE	MELO3C024539.2.1-gene
chr08	8535132	C	G	A	A	A	A	A	A	A	A	H	MODERATE	MELO3C024534.2.1-gene
chr08	8535223	T	C	A	A	A	A	A	A	A	A	B	MODERATE	MELO3C024534.2.1-gene
chr08	8669722	C	T	A	A	A	A	A	A	A	A	H	MODERATE	MELO3C024518.2.1-gene
chr08	8732915	A	G	A	A	A	A	A	A	A	A	H	MODERATE	MELO3C024515.2.1-gene
chr08	8968997	C	T	H	H	H	H	H	H	H	H	B	MODERATE	MELO3C024496.2.1-gene
chr08	8969018	G	A	A	A	A	A	A	A	A	A	H	MODERATE	MELO3C024496.2.1-gene
chr08	8969023	G	A	H	H	H	H	H	H	H	A	H	MODERATE	MELO3C024496.2.1-gene
chr08	8969215	G	A	H	H	A	H	H	H	H	A	H	MODERATE	MELO3C024496.2.1-gene
chr08	10485092	CGACT	CGACC,TGATC	A	A	A	A	A	A	A	A	B	MODERATE	MELO3C033217.2.1-gene
chr08	10685601	G	T	B	B	B	B	B	B	B	H	B	MODERATE	MELO3C033219.2.1-gene
chr08	10850169	C	T	A	A	A	A	A	A	A	A	H	MODERATE	MELO3C033221.2.1-gene
chr08	12880249	TTGAAGAAGAAGAAGAAGAAGAAGAAGAAAC	TTGAAGAAGAAGAAGAAGAAGAAGAAAC,TTGAAGAAGAAGAAGAAGAAGAAAC	A	A	A	A	A	A	A	A	B	MODERATE	MELO3C019125.2.1-gene
chr08	12942824	GCG	ACA	A	A	A	A	A	A	A	A	H	MODERATE	MELO3C033238.2.1-gene
chr08	12942905	T	C	A	A	A	A	A	A	A	A	B	MODERATE	MELO3C033238.2.1-gene
chr08	13241103	GAAAC	AAAAT	A	A	A	A	A	A	A	A	H	MODERATE	MELO3C019144.2.1-gene
chr08	14536120	C	T	A	A	A	A	A	A	A	A	B	MODERATE	MELO3C026860.2.1-gene
chr08	15578167	T	A	A	A	A	A	A	A	A	A	B	MODERATE	MELO3C023161.2.1-gene
chr08	16155120	C	T	A	A	A	A	A	A	A	A	B	MODERATE	MELO3C033282.2.1-gene
chr08	16406475	T	C	A	A	A	A	A	A	A	A	B	MODERATE	MELO3C023134.2.1-gene
chr08	18899589	T	A	A	A	A	A	A	A	A	A	H	MODERATE	MELO3C033331.2.1-gene
chr08	19767821	A	C	A	A	A	A	A	A	A	A	B	MODERATE	MELO3C033340.2.1-gene
chr08	19887301	CT	TC,CC	A	A	A	A	A	A	A	A	B	MODERATE	MELO3C009017.2.1-gene
chr08	19887612	A	G	A	A	A	A	A	A	A	A	H	MODERATE	MELO3C009017.2.1-gene
chr08	20620461	G	C	A	A	A	A	A	A	A	A	H	MODERATE	MELO3C008984.2.1-gene
chr08	20620472	GG	GT,TT	A	A	A	A	A	A	A	A	H	MODERATE	MELO3C008984.2.1-gene
chr08	20658253	T	A	A	A	A	A	A	A	A	A	B	MODERATE	MELO3C008979.2.1-gene
chr08	20751335	C	G	A	A	A	A	A	A	A	A	H	MODERATE	MELO3C033357.2.1-gene
chr08	20751341	T	C	A	A	A	A	A	A	A	A	H	MODERATE	MELO3C033357.2.1-gene
chr08	20751861	C	T	A	A	A	A	A	A	A	A	H	MODERATE	MELO3C008976.2.1-gene
chr08	20751892	A	G	A	A	A	A	A	A	A	A	H	MODERATE	MELO3C008976.2.1-gene
chr08	20753439	A	G	A	A	A	A	A	A	A	A	H	MODERATE	MELO3C033357.2.1-gene
chr08	20829611	G	T	A	A	A	A	A	A	A	A	B	MODERATE	MELO3C030949.2.1-gene
chr08	20946234	C	T	A	A	A	A	A	A	A	A	H	MODERATE	MELO3C028709.2.1-gene
chr08	22600135	C	T	A	A	A	A	A	A	A	A	H	MODERATE	MELO3C033089.2.1-gene
chr08	22683736	G	A	A	A	A	A	A	A	A	A	B	MODERATE	MELO3C008915.2.1-gene
chr08	22829058	G	A	A	A	A	A	A	A	A	A	B	MODERATE	MELO3C008907.2.1-gene
chr08	22829126	A	C	A	A	A	A	A	A	A	A	B	MODERATE	MELO3C008907.2.1-gene
chr08	23248873	C	T	A	A	A	A	A	A	A	A	B	MODERATE	MELO3C008893.2.1-gene
chr08	23479892	G	T	A	A	A	A	A	A	A	A	B	MODERATE	MELO3C019534.2.1-gene
chr08	23738518	G	A	A	A	A	A	A	A	A	A	H	MODERATE	MELO3C033392.2.1-gene
chr08	24218937	CCA	CCG,TCA,TCG	H	H	A	H	H	H	H	A	B	MODERATE	MELO3C028086.2.1-gene
chr08	24218973	A	G	H	H	A	H	H	H	H	A	B	MODERATE	MELO3C028086.2.1-gene
chr08	24219002	C	T	H	H	A	H	H	H	H	A	B	MODERATE	MELO3C028086.2.1-gene
chr08	24944139	TG	CG	A	A	A	A	A	A	A	A	B	MODERATE	MELO3C008818.2.1-gene
chr08	25017093	A	G	A	A	A	A	A	A	A	A	B	MODERATE	MELO3C008813.2.1-gene
chr08	25027560	G	C	A	A	A	A	A	A	A	A	B	MODERATE	MELO3C008812.2.1-gene
chr08	25178219	C	T	A	H	B	B	H	B	H	A	B	MODERATE	MELO3C008802.2.1-gene
chr08	25357802	C	T	A	H	B	B	H	B	H	A	B	MODERATE	MELO3C027955.2.1-gene
chr08	25897890	C	T	A	H	B	B	H	B	B	A	B	MODERATE	MELO3C033414.2.1-gene
chr08	26080319	T	C	A	H	B	B	H	H	B	A	B	MODERATE	MELO3C033415.2.1-gene
chr08	26080367	T	C	A	H	B	B	H	H	B	A	B	MODERATE	MELO3C033415.2.1-gene
chr08	26594833	A	T	A	H	B	B	H	H	B	A	B	MODERATE	MELO3C033428.2.1-gene
chr08	27007793	CAAC	GAAT,GAAC	A	H	B	B	H	B	B	A	B	MODERATE	MELO3C033433.2.1-gene
chr08	27255040	CAGT	CAGC,TAGC	A	H	B	B	H	B	B	A	B	MODERATE	MELO3C026047.2.1-gene
chr08	27255061	G	A	A	H	B	B	H	B	B	A	B	MODERATE	MELO3C026047.2.1-gene
chr08	27255099	C	G	A	H	B	B	H	B	B	A	B	MODERATE	MELO3C026047.2.1-gene
chr08	27255115	G	C	A	H	B	B	H	B	B	A	B	MODERATE	MELO3C026047.2.1-gene
chr08	27858974	GCAGA	ACAGC,GCAGC	A	H	B	B	H	B	B	A	B	MODERATE	MELO3C026011.2.1-gene
chr08	27966784	A	C	A	H	B	B	H	B	B	A	B	MODERATE	MELO3C026004.2.1-gene
chr08	27966880	GTT	TTC	A	H	B	B	H	B	B	A	B	MODERATE	MELO3C026004.2.1-gene
chr08	28164797	G	T	A	B	B	B	B	B	B	A	B	MODERATE	MELO3C033450.2.1-gene
chr08	28922625	C	G	A	H	B	B	H	B	B	A	B	MODERATE	MELO3C026324.2.1-gene
chr08	29110246	T	C	A	H	B	B	H	B	B	A	B	MODERATE	MELO3C026332.2.1-gene
chr08	29706429	T	C	A	H	B	B	H	B	B	A	B	MODERATE	MELO3C033122.2.1-gene
chr08	29706454	G	A	A	H	B	B	H	B	B	A	B	MODERATE	MELO3C033122.2.1-gene
chr08	29804540	G	A	A	H	B	B	H	B	B	A	B	MODERATE	MELO3C033470.2.1-gene
chr08	29854379	G	A	A	H	B	B	H	B	B	A	B	MODERATE	MELO3C014212.2.1-gene
chr08	29886275	G	A	A	H	B	B	H	B	B	A	B	MODERATE	MELO3C014214.2.1-gene
chr08	29944565	G	C	A	H	B	B	H	B	B	A	B	MODERATE	MELO3C014222.2.1-gene
chr08	30990646	T	A	A	H	B	H	H	B	H	A	B	MODERATE	MELO3C003133.2.1-gene
chr08	31336064	G	A	A	H	B	H	H	B	H	A	B	MODERATE	MELO3C003169.2.1-gene
chr08	31908869	T	C	A	H	B	A	H	B	H	A	B	MODERATE	MELO3C035564.2.1-gene
chr08	31908904	G	A	A	H	B	A	H	B	H	A	B	MODERATE	MELO3C035564.2.1-gene
chr08	31908918	C	T	A	H	B	A	H	B	H	A	B	MODERATE	MELO3C035564.2.1-gene
chr08	32125932	T	G	A	H	B	A	H	B	H	A	B	MODERATE	MELO3C003241.2.1-gene
chr08	32519096	T	C	A	H	B	A	H	B	H	A	B	MODERATE	MELO3C033501.2.1-gene
chr08	32655852	A	T	A	A	A	A	A	A	A	A	H	MODERATE	MELO3C003267.2.1-gene
chr08	32655858	T	C	A	A	A	A	A	A	A	A	H	MODERATE	MELO3C003267.2.1-gene
chr08	32655881	A	G	A	H	B	A	H	B	H	A	B	MODERATE	MELO3C003267.2.1-gene
chr08	32655907	GTC	ATT	A	A	A	A	A	A	A	A	H	MODERATE	MELO3C003267.2.1-gene
chr08	32655924	TTCC	GTCT	A	A	A	A	A	A	A	A	H	MODERATE	MELO3C003267.2.1-gene
chr08	32655972	ATCT	CTCC	A	A	A	A	A	A	A	A	H	MODERATE	MELO3C003267.2.1-gene
chr08	32656013	G	A	A	A	A	A	A	A	A	A	H	MODERATE	MELO3C003267.2.1-gene
chr08	32656046	G	A	A	A	A	A	A	A	A	A	H	MODERATE	MELO3C003267.2.1-gene
chr08	32656053	CGACA	CGACT,TGACT	A	A	A	A	A	A	A	A	H	MODERATE	MELO3C003267.2.1-gene
chr08	32656078	ATCTA	AA	A	H	B	A	H	B	H	A	B	MODERATE	MELO3C003267.2.1-gene
chr08	32656083	G	A	A	A	A	A	A	A	A	A	H	MODERATE	MELO3C003267.2.1-gene
chr08	32656091	T	C	A	A	A	A	A	A	A	A	H	MODERATE	MELO3C003267.2.1-gene
chr08	32656119	TAG	TGG,CGA	A	A	A	A	A	A	A	A	H	MODERATE	MELO3C003267.2.1-gene
chr08	32656141	CTCGA	TTCGG,CTCGG,CTTGA	A	A	A	A	A	A	A	A	H	MODERATE	MELO3C003267.2.1-gene
chr08	32656155	C	T	A	A	A	A	A	A	A	A	H	MODERATE	MELO3C003267.2.1-gene
chr08	32656175	AGG	GGG,GGA	A	A	A	A	A	A	A	A	H	MODERATE	MELO3C003267.2.1-gene
chr08	32656183	CG	TA,CA	A	A	A	A	A	A	A	A	H	MODERATE	MELO3C003267.2.1-gene
chr08	32656199	C	T	A	A	A	A	A	A	A	A	H	MODERATE	MELO3C003267.2.1-gene
chr08	32656211	CCT	TCG	A	A	A	A	A	A	A	A	H	MODERATE	MELO3C003267.2.1-gene
chr08	32656245	C	T	A	A	A	A	A	A	A	A	H	MODERATE	MELO3C003267.2.1-gene
chr08	32656251	A	G	A	A	A	A	A	A	A	A	H	MODERATE	MELO3C003267.2.1-gene
chr08	32656260	T	C	A	A	A	A	A	A	A	A	H	MODERATE	MELO3C003267.2.1-gene
chr08	32656265	CT	CA,TC	A	A	A	A	A	A	A	A	H	MODERATE	MELO3C003267.2.1-gene
chr08	32656308	C	T	A	A	A	A	A	A	A	A	H	MODERATE	MELO3C003267.2.1-gene
chr08	32656317	AT	GC,GT	A	A	A	A	A	A	A	A	H	MODERATE	MELO3C003267.2.1-gene
chr08	32755799	C	T	A	H	B	A	H	B	H	A	B	MODERATE	MELO3C003271.2.1-gene
chr08	33223967	ACAC	GCAG	A	A	A	A	A	A	A	A	H	MODERATE	MELO3C033212.2.1-gene
chr08	33223982	CGCC	CGCA,TGCA	A	A	A	A	A	A	A	A	H	MODERATE	MELO3C033212.2.1-gene
chr08	33223998	G	T	A	A	A	A	A	A	A	A	H	MODERATE	MELO3C033212.2.1-gene
chr08	33224004	G	A	A	H	B	A	H	B	H	A	B	MODERATE	MELO3C033212.2.1-gene
chr09	169281	G	C	B	B	B	B	B	B	B	A	B	MODERATE	MELO3C022215.2.1-gene
chr09	592618	C	T	B	B	B	B	B	B	B	A	B	MODERATE	MELO3C033542.2.1-gene
chr09	745747	T	C	B	B	B	B	B	B	B	A	B	MODERATE	MELO3C022146.2.1-gene
chr09	1056475	T	A	A	A	A	A	A	A	A	A	B	MODERATE	MELO3C022099.2.1-gene
chr09	1056572	G	A	A	A	A	A	A	A	A	A	B	MODERATE	MELO3C022099.2.1-gene
chr09	1056652	C	G	H	H	H	H	B	H	H	H	B	MODERATE	MELO3C022099.2.1-gene
chr09	1222599	T	C	A	A	B	H	B	H	B	A	B	MODERATE	MELO3C033559.2.1-gene
chr09	1222605	T	C	A	A	B	H	B	H	B	A	B	MODERATE	MELO3C033559.2.1-gene
chr09	1222652	G	A	A	A	B	H	B	H	B	A	B	MODERATE	MELO3C033559.2.1-gene
chr09	1222709	G	T	A	A	B	H	B	H	B	A	B	MODERATE	MELO3C033559.2.1-gene
chr09	1442005	ACAAT	ACAAC	A	A	B	H	B	H	B	A	B	MODERATE	MELO3C022061.2.1-gene
chr09	2715252	C	G	H	H	B	H	H	H	H	A	B	MODERATE	MELO3C021501.2.1-gene
chr09	2715287	A	G	H	H	B	H	H	H	H	A	B	MODERATE	MELO3C021501.2.1-gene
chr09	2715303	C	T	H	H	B	H	H	H	H	A	B	MODERATE	MELO3C021501.2.1-gene
chr09	2715395	A	G	H	H	B	H	A	H	H	A	B	MODERATE	MELO3C021501.2.1-gene
chr09	2716327	A	G	H	H	B	H	H	H	H	A	B	MODERATE	MELO3C021501.2.1-gene
chr09	2981657	G	A	A	A	A	A	A	A	A	A	H	MODERATE	MELO3C033657.2.1-gene
chr09	3060581	ATGTCT	ACGTCT	B	B	B	B	B	B	B	A	B	MODERATE	MELO3C033661.2.1-gene
chr09	3226180	G	A	H	H	A	H	A	H	H	A	H	MODERATE	MELO3C027797.2.1-gene
chr09	5371619	G	T	H	H	H	H	H	B	H	H	B	MODERATE	MELO3C025441.2.1-gene
chr09	6409793	A	G	B	B	B	B	B	B	B	H	B	MODERATE	MELO3C025505.2.1-gene
chr09	6409880	T	G	B	B	B	B	B	B	B	A	B	MODERATE	MELO3C025505.2.1-gene
chr09	8142678	G	A	H	H	H	H	B	H	H	H	B	MODERATE	MELO3C034849.2.1-gene
chr09	8142747	GATGG	AATGA,GATGA	A	A	A	A	A	A	A	A	H	MODERATE	MELO3C034849.2.1-gene
chr09	8142807	G	A	A	A	A	A	A	A	A	A	H	MODERATE	MELO3C034849.2.1-gene
chr09	8142826	C	T	H	H	H	H	B	H	H	H	B	MODERATE	MELO3C034849.2.1-gene
chr09	8957098	T	C	B	B	B	B	B	B	B	A	B	MODERATE	MELO3C033845.2.1-gene
chr09	8957119	C	T	B	B	B	B	B	B	B	A	B	MODERATE	MELO3C033845.2.1-gene
chr09	9644388	C	T	H	H	H	H	H	A	A	A	B	MODERATE	MELO3C003005.2.1-gene
chr09	10234448	C	T	H	H	H	H	H	A	A	A	B	MODERATE	MELO3C033869.2.1-gene
chr09	10573173	G	A	A	A	A	A	A	A	A	A	H	MODERATE	MELO3C003043.2.1-gene
chr09	13219537	T	G	H	H	H	H	H	B	H	A	B	MODERATE	MELO3C033900.2.1-gene
chr09	14222875	G	A	A	A	A	A	A	A	A	A	H	MODERATE	MELO3C033916.2.1-gene
chr09	15198030	G	C	H	H	H	H	H	H	H	A	B	MODERATE	MELO3C025048.2.1-gene
chr09	15198050	A	G	H	H	H	H	H	H	H	A	B	MODERATE	MELO3C025048.2.1-gene
chr09	15968866	T	C	A	H	B	H	H	H	H	A	B	MODERATE	MELO3C005100.2.1-gene
chr09	16018414	GCG	GCA	A	H	B	H	H	H	H	A	B	MODERATE	MELO3C033745.2.1-gene
chr09	16150007	G	A	A	H	B	H	H	H	H	A	B	MODERATE	MELO3C005116.2.1-gene
chr09	16192268	CTGCG	TTGTC	B	B	B	B	B	B	B	H	B	MODERATE	MELO3C033946.2.1-gene
chr09	17170189	T	A	A	H	B	H	H	A	H	A	B	MODERATE	MELO3C005196.2.1-gene
chr09	17682060	C	T	A	H	H	H	H	A	H	A	H	MODERATE	MELO3C033970.2.1-gene
chr09	17767835	C	T	A	H	B	H	H	A	H	A	B	MODERATE	MELO3C027560.2.1-gene
chr09	17767882	C	T	A	H	B	H	H	A	H	A	B	MODERATE	MELO3C027560.2.1-gene
chr09	17767918	G	A	A	H	B	H	H	A	H	A	B	MODERATE	MELO3C027560.2.1-gene
chr09	17767942	C	G	A	H	B	H	H	A	H	A	B	MODERATE	MELO3C027560.2.1-gene
chr09	18499133	A	C	A	H	H	H	A	A	H	A	H	MODERATE	MELO3C027851.2.1-gene
chr09	18499142	TG	CA	A	H	H	H	A	A	H	A	H	MODERATE	MELO3C027851.2.1-gene
chr09	18499173	T	C	A	H	H	H	A	A	H	A	H	MODERATE	MELO3C027851.2.1-gene
chr09	18499179	C	T	A	H	H	H	A	A	H	A	H	MODERATE	MELO3C027851.2.1-gene
chr09	18499185	C	T	A	H	H	H	A	A	H	A	H	MODERATE	MELO3C027851.2.1-gene
chr09	18789170	C	T	A	H	B	H	H	A	H	A	B	MODERATE	MELO3C005284.2.1-gene
chr09	19450873	A	C	A	H	B	H	H	A	H	A	B	MODERATE	MELO3C033986.2.1-gene
chr09	20620856	T	C	A	H	A	H	B	A	H	A	B	MODERATE	MELO3C005482.2.1-gene
chr09	20695876	C	G	H	H	A	H	B	A	B	A	B	MODERATE	MELO3C005497.2.1-gene
chr09	20891471	G	A	H	H	A	H	B	A	B	A	B	MODERATE	MELO3C033997.2.1-gene
chr09	21533482	A	G	B	B	B	B	B	B	B	A	B	MODERATE	MELO3C005598.2.1-gene
chr09	21554992	C	T	H	H	H	H	H	H	H	A	H	MODERATE	MELO3C005602.2.1-gene
chr09	21555018	C	T	H	H	H	H	H	H	H	A	H	MODERATE	MELO3C005602.2.1-gene
chr09	21555036	A	C	H	H	H	H	H	H	H	A	H	MODERATE	MELO3C005602.2.1-gene
chr09	21555114	A	G	H	H	H	H	H	H	H	A	H	MODERATE	MELO3C005602.2.1-gene
chr09	21555123	G	A	H	H	H	H	H	H	H	A	H	MODERATE	MELO3C005602.2.1-gene
chr09	21555171	A	G	H	H	H	H	H	H	H	A	H	MODERATE	MELO3C005602.2.1-gene
chr09	21684211	C	T	B	B	B	B	B	B	B	A	B	MODERATE	MELO3C005616.2.1-gene
chr09	22056497	T	C	B	B	B	B	B	B	B	A	B	MODERATE	MELO3C005670.2.1-gene
chr09	22632025	CC	TT	B	B	B	B	B	B	B	A	B	MODERATE	MELO3C005749.2.1-gene
chr09	22772794	C	A	B	B	B	B	B	B	B	A	B	MODERATE	MELO3C005764.2.1-gene
chr09	22895560	A	G	B	B	B	B	B	B	B	A	B	MODERATE	MELO3C027083.2.1-gene
chr09	22895624	T	C	B	B	B	B	B	B	B	A	B	MODERATE	MELO3C027083.2.1-gene
chr09	22898163	A	C	B	B	B	B	B	B	B	A	B	MODERATE	MELO3C027083.2.1-gene
chr09	22915873	A	G	B	B	B	B	B	B	B	A	B	MODERATE	MELO3C005785.2.1-gene
chr09	22915880	C	T	B	B	B	B	B	B	B	A	B	MODERATE	MELO3C005785.2.1-gene
chr09	22916004	A	G	B	B	B	B	B	B	B	A	B	MODERATE	MELO3C005785.2.1-gene
chr09	23602258	A	C	B	B	B	B	B	B	B	A	B	MODERATE	MELO3C034016.2.1-gene
chr09	23602378	T	C	B	B	B	B	B	B	B	A	B	MODERATE	MELO3C034016.2.1-gene
chr10	186842	C	T	H	A	H	H	H	A	H	A	B	MODERATE	MELO3C012480.2.1-gene
chr10	284776	G	C	H	A	H	H	H	A	H	A	B	MODERATE	MELO3C012468.2.1-gene
chr10	284778	A	C	H	A	H	H	H	A	H	A	B	MODERATE	MELO3C012468.2.1-gene
chr10	385150	C	A	H	A	H	H	H	A	H	A	B	MODERATE	MELO3C012449.2.1-gene
chr10	385623	C	T	H	A	H	H	H	A	H	A	B	MODERATE	MELO3C012449.2.1-gene
chr10	444090	AGA	AGC	H	A	H	H	H	A	H	A	B	MODERATE	MELO3C012441.2.1-gene
chr10	704228	T	G	H	A	H	H	H	A	H	A	B	MODERATE	MELO3C012400.2.1-gene
chr10	721515	A	G	H	A	H	H	H	A	H	A	B	MODERATE	MELO3C012396.2.1-gene
chr10	721577	TGTCG	CATCT	H	A	H	H	H	A	H	A	B	MODERATE	MELO3C012396.2.1-gene
chr10	721588	C	T	H	A	H	H	H	A	H	A	B	MODERATE	MELO3C012396.2.1-gene
chr10	1098352	GATCA	GATCATCA	H	A	H	H	H	A	H	A	B	MODERATE	MELO3C034038.2.1-gene
chr10	1209430	A	G	H	A	H	H	H	A	H	A	B	MODERATE	MELO3C012326.2.1-gene
chr10	1209488	A	T	H	A	H	H	H	A	H	A	B	MODERATE	MELO3C012326.2.1-gene
chr10	1209499	C	T	H	A	H	H	H	A	H	A	B	MODERATE	MELO3C012326.2.1-gene
chr10	1376834	TT	GT	H	A	H	H	H	A	A	A	B	MODERATE	MELO3C012297.2.1-gene
chr10	1394596	G	A	H	A	H	H	H	A	A	A	B	MODERATE	MELO3C012294.2.1-gene
chr10	1394830	C	T	H	A	A	H	B	A	A	A	B	MODERATE	MELO3C012294.2.1-gene
chr10	1394917	A	G	H	A	A	H	B	A	A	A	B	MODERATE	MELO3C012294.2.1-gene
chr10	1399202	T	C	H	A	H	H	H	A	A	A	B	MODERATE	MELO3C012293.2.1-gene
chr10	1399448	T	C	H	A	H	H	H	A	A	A	B	MODERATE	MELO3C012293.2.1-gene
chr10	1469249	A	C	H	A	H	H	H	A	A	A	B	MODERATE	MELO3C012285.2.1-gene
chr10	1492005	A	G	H	A	H	H	H	A	A	A	B	MODERATE	MELO3C012282.2.1-gene
chr10	1492251	G	A	H	A	H	H	H	A	A	A	B	MODERATE	MELO3C012282.2.1-gene
chr10	1576600	A	G	H	A	H	H	H	A	A	A	B	MODERATE	MELO3C012266.2.1-gene
chr10	2023241	C	T	A	A	A	A	A	A	A	A	B	MODERATE	MELO3C012197.2.1-gene
chr10	2023348	C	T	A	A	A	A	A	A	A	A	B	MODERATE	MELO3C012197.2.1-gene
chr10	2023414	G	C	A	A	A	A	A	A	A	A	B	MODERATE	MELO3C012197.2.1-gene
chr10	2023492	C	A	A	A	A	A	A	A	A	A	B	MODERATE	MELO3C012197.2.1-gene
chr10	2131160	A	T	A	A	A	A	A	A	A	A	B	MODERATE	MELO3C012181.2.1-gene
chr10	2620530	G	T	A	A	A	A	A	A	A	A	B	MODERATE	MELO3C012100.2.1-gene
chr10	2849786	C	T	A	A	A	A	A	A	A	A	B	MODERATE	MELO3C012066.2.1-gene
chr10	2858661	AAAA	GAAT	A	A	A	A	A	A	A	A	B	MODERATE	MELO3C034097.2.1-gene
chr10	2937134	C	T	A	A	A	A	A	A	A	A	B	MODERATE	MELO3C012052.2.1-gene
chr10	3151339	CAACGACG	CAACAACG,GAACAACG,CAACAACA	A	A	A	A	A	A	A	A	B	MODERATE	MELO3C012028.2.1-gene
chr10	4215148	GTTCG	GTTCTGATTCT,GTTCT	A	A	A	A	A	A	A	A	B	MODERATE	MELO3C011868.2.1-gene
chr10	4215173	C	A	A	A	A	A	A	A	A	A	B	MODERATE	MELO3C011868.2.1-gene
chr10	4762073	CTAATAATAATAATAATAATAATTC	CTAATAATAATAATAATAATAATAATTC,CTAATAATAATAATAATAATTC	A	A	A	H	A	A	H	A	H	MODERATE	MELO3C011792.2.1-gene
chr10	4840192	A	G	A	A	A	A	A	A	A	A	B	MODERATE	MELO3C011779.2.1-gene
chr10	5106751	G	A	H	B	H	H	H	H	H	H	B	MODERATE	MELO3C011754.2.1-gene
chr10	5106757	A	G	A	A	A	A	A	A	A	A	H	MODERATE	MELO3C011754.2.1-gene
chr10	5345793	T	C	A	A	A	A	A	A	A	A	B	MODERATE	MELO3C011728.2.1-gene
chr10	5355026	A	G	A	A	A	A	A	A	A	A	B	MODERATE	MELO3C011727.2.1-gene
chr10	5355029	G	C	A	A	A	A	A	A	A	A	B	MODERATE	MELO3C011727.2.1-gene
chr10	5530693	T	A	A	A	A	A	A	A	A	A	B	MODERATE	MELO3C011713.2.1-gene
chr10	5729100	T	C	A	A	A	A	A	A	A	A	B	MODERATE	MELO3C023825.2.1-gene
chr10	6139755	G	C	A	A	A	A	A	A	A	A	B	MODERATE	MELO3C023842.2.1-gene
chr10	6963099	G	C	A	A	A	A	A	A	A	A	B	MODERATE	MELO3C034274.2.1-gene
chr10	6963105	A	G	H	H	B	H	H	H	B	H	B	MODERATE	MELO3C034274.2.1-gene
chr10	6963129	C	T	H	H	B	H	H	H	B	H	B	MODERATE	MELO3C034274.2.1-gene
chr10	6963135	G	A	H	H	B	H	H	H	B	H	B	MODERATE	MELO3C034274.2.1-gene
chr10	6963147	CAGGC	GAGGT	H	H	B	H	H	H	B	H	B	MODERATE	MELO3C034274.2.1-gene
chr10	6963165	G	A	H	H	B	H	H	H	B	H	B	MODERATE	MELO3C034274.2.1-gene
chr10	6963187	ACTA	GTTG	H	H	B	H	H	H	B	H	B	MODERATE	MELO3C034274.2.1-gene
chr10	6963204	AACG	GACA	H	H	B	H	H	H	B	H	B	MODERATE	MELO3C034274.2.1-gene
chr10	6963220	A	T	H	H	B	H	H	H	B	H	B	MODERATE	MELO3C034274.2.1-gene
chr10	7331042	C	T	A	A	A	A	A	A	A	A	B	MODERATE	MELO3C034287.2.1-gene
chr10	7331283	G	A	A	A	A	A	A	A	A	A	B	MODERATE	MELO3C034287.2.1-gene
chr10	7798131	A	G	A	A	A	A	A	A	A	A	B	MODERATE	MELO3C026566.2.1-gene
chr10	8245490	G	T	A	A	A	A	A	A	A	A	B	MODERATE	MELO3C034112.2.1-gene
chr10	8654653	G	A	A	A	A	A	A	A	A	A	B	MODERATE	MELO3C034326.2.1-gene
chr10	8654677	A	G	A	A	A	A	A	A	A	A	B	MODERATE	MELO3C034326.2.1-gene
chr10	8654701	G	A	A	A	A	A	A	A	A	A	B	MODERATE	MELO3C034326.2.1-gene
chr10	8654710	G	T	A	A	A	A	A	A	A	A	B	MODERATE	MELO3C034326.2.1-gene
chr10	9201475	G	T	A	A	A	A	A	A	A	A	B	MODERATE	MELO3C028034.2.1-gene
chr10	10591358	CA	CG,TG	A	A	A	A	A	A	A	A	B	MODERATE	MELO3C020045.2.1-gene
chr10	11179977	C	G	A	A	A	A	A	A	A	A	B	MODERATE	MELO3C027960.2.1-gene
chr10	11180001	C	T	A	A	A	A	A	A	A	A	B	MODERATE	MELO3C027960.2.1-gene
chr10	11453092	G	C	A	A	A	A	A	A	A	A	B	MODERATE	MELO3C020069.2.1-gene
chr10	11453138	A	G	A	A	A	A	A	A	A	A	B	MODERATE	MELO3C020069.2.1-gene
chr10	11453194	G	A	A	A	A	A	A	A	A	A	B	MODERATE	MELO3C020069.2.1-gene
chr10	11453202	T	A	A	A	A	A	A	A	A	A	B	MODERATE	MELO3C020069.2.1-gene
chr10	11815608	G	A	H	H	H	H	H	H	H	H	B	MODERATE	MELO3C020078.2.1-gene
chr10	11815627	C	G	H	H	H	H	H	H	H	H	B	MODERATE	MELO3C020078.2.1-gene
chr10	12575024	G	T	A	A	A	A	A	A	A	A	B	MODERATE	MELO3C020121.2.1-gene
chr10	13125062	C	T	A	A	A	H	A	A	A	A	B	MODERATE	MELO3C020143.2.1-gene
chr10	13438254	C	T	A	A	A	A	H	H	A	A	B	MODERATE	MELO3C030197.2.1-gene
chr10	13454474	G	A	A	A	A	A	A	A	A	A	B	MODERATE	MELO3C020165.2.1-gene
chr10	13454592	G	A	A	A	A	A	A	A	A	A	B	MODERATE	MELO3C020165.2.1-gene
chr10	13454606	G	A	A	A	A	A	A	A	A	A	B	MODERATE	MELO3C020165.2.1-gene
chr10	13454618	TT	TG,CG	A	A	A	A	A	A	A	A	B	MODERATE	MELO3C020165.2.1-gene
chr10	13685886	A	T	A	A	A	A	A	A	A	A	B	MODERATE	MELO3C029062.2.1-gene
chr10	13685912	TGTG	CGTG	A	A	A	A	A	A	A	A	B	MODERATE	MELO3C029062.2.1-gene
chr10	13742796	G	A	A	A	A	A	A	A	A	A	B	MODERATE	MELO3C020180.2.1-gene
chr10	17195754	C	T	A	A	A	A	A	A	A	A	B	MODERATE	MELO3C027863.2.1-gene
chr10	17214092	G	A	A	A	H	H	H	H	H	A	H	MODERATE	MELO3C018382.2.1-gene
chr10	17372170	C	T	A	A	A	A	A	A	A	A	B	MODERATE	MELO3C027882.2.1-gene
chr10	18571133	C	T	A	A	A	A	A	A	A	A	B	MODERATE	MELO3C034457.2.1-gene
chr10	18642186	T	A	A	A	A	A	A	A	A	A	B	MODERATE	MELO3C018336.2.1-gene
chr10	18911406	TGTCAC	TATCAC,TATCAT	H	A	H	H	H	B	H	A	B	MODERATE	MELO3C034462.2.1-gene
chr10	19227400	C	T	H	A	H	H	H	B	H	A	B	MODERATE	MELO3C034468.2.1-gene
chr10	19328722	C	T	H	A	H	H	H	B	H	A	B	MODERATE	MELO3C034470.2.1-gene
chr10	19328842	G	A	H	A	H	H	H	B	H	A	B	MODERATE	MELO3C034470.2.1-gene
chr10	19339087	C	A	H	A	H	H	H	B	H	A	B	MODERATE	MELO3C018314.2.1-gene
chr10	21239849	C	T	A	A	B	B	H	B	H	A	B	MODERATE	MELO3C034494.2.1-gene
chr10	22870479	C	T	A	A	B	B	H	B	H	A	B	MODERATE	MELO3C022919.2.1-gene
chr10	23785144	A	G	A	A	B	B	B	B	H	A	B	MODERATE	MELO3C034536.2.1-gene
chr10	23785198	G	A	A	A	B	B	B	B	H	A	B	MODERATE	MELO3C034536.2.1-gene
chr10	24251962	G	A	A	A	B	B	H	B	H	A	B	MODERATE	MELO3C026456.2.1-gene
chr10	24252096	GA	AG	A	A	B	B	H	B	H	A	B	MODERATE	MELO3C026456.2.1-gene
chr10	25269603	G	A	A	A	B	B	H	B	H	A	B	MODERATE	MELO3C034551.2.1-gene
chr11	531569	C	A	A	A	A	A	A	A	A	A	B	MODERATE	MELO3C023251.2.1-gene
chr11	561570	T	C	A	A	A	A	A	A	A	A	B	MODERATE	MELO3C023255.2.1-gene
chr11	848795	TCCCT	CCCCT	A	A	A	A	A	A	A	A	B	MODERATE	MELO3C023285.2.1-gene
chr11	894541	C	T	A	A	A	A	A	A	A	A	B	MODERATE	MELO3C023288.2.1-gene
chr11	1747416	TCG	TCA	A	A	A	A	A	A	A	A	H	MODERATE	MELO3C023342.2.1-gene
chr11	2399099	G	A	A	A	A	A	A	A	A	A	B	MODERATE	MELO3C020969.2.1-gene
chr11	2399669	T	C	A	A	A	A	A	A	A	A	B	MODERATE	MELO3C020969.2.1-gene
chr11	2706903	C	T	A	A	A	A	A	A	A	A	B	MODERATE	MELO3C020940.2.1-gene
chr11	2706920	G	C	A	A	A	A	A	A	A	A	B	MODERATE	MELO3C020940.2.1-gene
chr11	2706936	AC	CA	A	A	A	A	A	A	A	A	B	MODERATE	MELO3C020940.2.1-gene
chr11	2706995	TT	CT	A	A	A	A	A	A	A	A	B	MODERATE	MELO3C020940.2.1-gene
chr11	2806397	G	C	A	H	A	H	A	A	A	A	B	MODERATE	MELO3C020927.2.1-gene
chr11	2806580	C	T	A	H	A	H	A	A	A	A	B	MODERATE	MELO3C020927.2.1-gene
chr11	2840937	T	C	A	H	A	H	A	A	A	A	B	MODERATE	MELO3C020922.2.1-gene
chr11	3237388	G	C	A	H	A	H	A	A	A	A	B	MODERATE	MELO3C020885.2.1-gene
chr11	3354556	T	C	A	H	A	H	A	A	A	A	B	MODERATE	MELO3C020876.2.1-gene
chr11	3710295	A	C	A	H	H	H	A	A	A	A	B	MODERATE	MELO3C020832.2.1-gene
chr11	4076912	T	A	A	A	A	A	A	A	A	A	H	MODERATE	MELO3C020794.2.1-gene
chr11	4077034	A	C	A	A	A	A	A	A	A	A	H	MODERATE	MELO3C020794.2.1-gene
chr11	5078592	G	A	A	H	H	H	B	H	A	A	B	MODERATE	MELO3C034753.2.1-gene
chr11	5078646	G	C	A	H	H	H	B	H	A	A	B	MODERATE	MELO3C034753.2.1-gene
chr11	5949437	TATG	GATT	A	A	A	A	A	A	A	A	H	MODERATE	MELO3C021873.2.1-gene
chr11	5949473	C	G	A	A	A	A	A	A	A	A	H	MODERATE	MELO3C021873.2.1-gene
chr11	5949497	T	G	A	A	A	A	A	A	A	A	H	MODERATE	MELO3C021873.2.1-gene
chr11	5991559	G	C	A	A	A	A	A	A	A	A	H	MODERATE	MELO3C021871.2.1-gene
chr11	6524430	A	G	A	A	A	A	A	A	A	A	H	MODERATE	MELO3C034808.2.1-gene
chr11	7305761	G	A	H	H	H	H	B	H	A	A	B	MODERATE	MELO3C024738.2.1-gene
chr11	7665604	A	T	A	A	A	A	A	A	A	A	H	MODERATE	MELO3C024754.2.1-gene
chr11	8145195	C	A	A	A	A	A	A	A	A	A	H	MODERATE	MELO3C024776.2.1-gene
chr11	8145444	C	A	H	H	H	H	B	H	A	A	B	MODERATE	MELO3C024776.2.1-gene
chr11	8147593	G	A	A	A	A	A	A	A	A	A	H	MODERATE	MELO3C024776.2.1-gene
chr11	8149452	G	A	H	H	H	H	B	H	A	A	B	MODERATE	MELO3C024777.2.1-gene
chr11	8149682	A	G	H	H	H	H	B	H	A	A	B	MODERATE	MELO3C024777.2.1-gene
chr11	8990187	CT	GT	H	H	H	H	B	H	A	A	B	MODERATE	MELO3C019205.2.1-gene
chr11	9528972	GCACGGTCACGGTCACAGTC	GCACCGTCACGGTCACAGTC,GC	H	H	H	H	B	H	A	A	B	MODERATE	MELO3C019231.2.1-gene
chr11	9555695	T	G	H	H	H	H	B	H	A	A	B	MODERATE	MELO3C004782.2.1-gene
chr11	9578480	A	G	H	H	H	H	B	H	A	A	B	MODERATE	MELO3C019236.2.1-gene
chr11	9839312	GCCG	GTCG,ACCA	H	H	H	H	B	H	A	A	B	MODERATE	MELO3C019248.2.1-gene
chr11	10284897	G	C	H	H	H	H	B	H	A	A	B	MODERATE	MELO3C019267.2.1-gene
chr11	11219652	A	T	B	B	B	B	B	B	A	A	B	MODERATE	MELO3C034961.2.1-gene
chr11	11357436	A	G	H	H	H	H	B	H	A	A	B	MODERATE	MELO3C019320.2.1-gene
chr11	11687483	T	A	H	H	H	H	H	H	H	A	H	MODERATE	MELO3C019328.2.1-gene
chr11	11830075	C	T	H	H	H	H	B	H	A	A	B	MODERATE	MELO3C034968.2.1-gene
chr11	12231396	G	C	H	H	H	H	B	H	A	A	B	MODERATE	MELO3C019349.2.1-gene
chr11	13111874	C	T	H	H	H	H	B	H	A	A	B	MODERATE	MELO3C025978.2.1-gene
chr11	13111889	CCTA	CCTG,TCTG	H	H	H	H	B	H	A	A	B	MODERATE	MELO3C025978.2.1-gene
chr11	14021270	TGAT	CGAT	H	H	H	H	B	H	A	A	B	MODERATE	MELO3C035001.2.1-gene
chr11	14021308	GTAGAG	GCAGAG	H	H	H	H	B	H	A	A	B	MODERATE	MELO3C035001.2.1-gene
chr11	14021320	G	A	H	H	H	H	B	H	A	A	B	MODERATE	MELO3C035001.2.1-gene
chr11	14163556	C	T	H	H	H	H	B	H	A	A	B	MODERATE	MELO3C013458.2.1-gene
chr11	15599730	T	G	H	H	H	H	B	B	A	A	B	MODERATE	MELO3C013511.2.1-gene
chr11	16742719	C	G	H	H	H	H	B	B	A	A	B	MODERATE	MELO3C035037.2.1-gene
chr11	16743360	GTGGA	ATGGA	H	H	H	H	B	B	A	A	B	MODERATE	MELO3C035037.2.1-gene
chr11	18460379	CAAAAAAAACTAATG	CAAATAAAACTAATG,AAAAAAAAACTAATG	H	H	A	H	H	H	H	A	H	MODERATE	MELO3C035067.2.1-gene
chr11	18460415	G	A	B	B	H	B	B	B	B	H	B	MODERATE	MELO3C035067.2.1-gene
chr11	18460468	GG	AA,GA	H	H	A	H	H	A	H	A	H	MODERATE	MELO3C035067.2.1-gene
chr11	20033550	C	T	H	H	H	H	H	B	H	H	B	MODERATE	MELO3C035092.2.1-gene
chr11	20033568	C	A	B	B	B	H	B	B	H	H	B	MODERATE	MELO3C035092.2.1-gene
chr11	20033922	C	T	H	B	B	H	B	B	A	A	B	MODERATE	MELO3C035092.2.1-gene
chr11	20034383	G	A	H	B	B	H	B	B	A	A	B	MODERATE	MELO3C035092.2.1-gene
chr11	20229421	A	G	H	B	B	H	B	B	A	A	B	MODERATE	MELO3C025893.2.1-gene
chr11	20246280	G	T	H	B	B	H	B	B	A	A	B	MODERATE	MELO3C035097.2.1-gene
chr11	20405619	A	G	H	B	B	H	B	B	A	A	B	MODERATE	MELO3C025872.2.1-gene
chr11	20449589	A	T	H	B	B	H	B	B	A	A	B	MODERATE	MELO3C025867.2.1-gene
chr11	20467587	C	T	H	B	B	H	B	B	A	A	B	MODERATE	MELO3C025863.2.1-gene
chr11	20687913	C	A	H	B	B	H	B	B	A	A	B	MODERATE	MELO3C028010.2.1-gene
chr11	20828775	C	T	B	H	B	H	B	B	B	H	B	MODERATE	MELO3C027842.2.1-gene
chr11	21978342	T	C	H	B	B	H	B	B	A	A	B	MODERATE	MELO3C019751.2.1-gene
chr11	21978381	T	C	H	B	B	H	B	B	A	A	B	MODERATE	MELO3C019751.2.1-gene
chr11	21995315	A	G	H	B	B	H	B	B	A	A	B	MODERATE	MELO3C034074.2.1-gene
chr11	21995580	T	C	H	B	B	A	B	B	A	A	B	MODERATE	MELO3C034074.2.1-gene
chr11	22762810	C	A	H	H	B	H	B	B	A	A	B	MODERATE	MELO3C027382.2.1-gene
chr11	22762987	G	A	H	H	B	H	B	B	A	A	B	MODERATE	MELO3C027382.2.1-gene
chr11	23182139	G	A	H	B	B	H	B	B	A	A	B	MODERATE	MELO3C019686.2.1-gene
chr11	23204097	G	C	H	B	B	H	B	B	A	A	B	MODERATE	MELO3C019683.2.1-gene
chr11	23204141	G	A	H	B	B	H	B	B	A	A	B	MODERATE	MELO3C019683.2.1-gene
chr11	23204191	GAC	AAA	H	B	B	H	B	B	A	A	B	MODERATE	MELO3C019683.2.1-gene
chr11	23335856	T	G	H	B	B	H	B	B	A	A	B	MODERATE	MELO3C019678.2.1-gene
chr11	23474029	A	G	H	B	B	H	B	B	A	A	B	MODERATE	MELO3C035133.2.1-gene
chr11	23796484	C	A	H	B	B	H	B	B	A	A	B	MODERATE	MELO3C035137.2.1-gene
chr11	24137861	G	T	H	B	B	B	B	B	A	A	B	MODERATE	MELO3C019637.2.1-gene
chr11	24633860	A	G	H	B	B	H	B	B	A	A	B	MODERATE	MELO3C011642.2.1-gene
chr11	24634046	A	G	H	B	B	H	B	B	A	A	B	MODERATE	MELO3C011642.2.1-gene
chr11	24634087	C	A	H	B	B	H	B	B	A	A	B	MODERATE	MELO3C011642.2.1-gene
chr11	24826417	T	C	H	B	B	H	B	B	A	A	B	MODERATE	MELO3C034892.2.1-gene
chr11	24826474	C	T	H	B	B	H	B	B	A	A	B	MODERATE	MELO3C034892.2.1-gene
chr11	24826543	G	A	H	B	B	H	B	B	A	A	B	MODERATE	MELO3C034892.2.1-gene
chr11	25058507	T	G	H	B	B	B	B	B	H	A	B	MODERATE	MELO3C019867.2.1-gene
chr11	25098168	C	T	H	B	B	H	B	B	A	A	B	MODERATE	MELO3C025681.2.1-gene
chr11	25098312	G	C	H	B	B	H	B	B	A	A	B	MODERATE	MELO3C025681.2.1-gene
chr11	25240532	A	G	A	H	H	H	H	H	A	A	H	MODERATE	MELO3C025693.2.1-gene
chr11	25240681	AA	TC	H	H	H	H	H	H	A	A	H	MODERATE	MELO3C025693.2.1-gene
chr11	25240713	T	A	A	H	H	H	H	H	A	A	H	MODERATE	MELO3C025693.2.1-gene
chr11	25240847	C	G	H	B	B	H	B	B	H	H	B	MODERATE	MELO3C025693.2.1-gene
chr11	25240942	G	T	H	B	B	H	B	B	H	H	B	MODERATE	MELO3C025693.2.1-gene
chr11	25950326	TG	AA,AG	H	B	B	H	B	B	A	A	B	MODERATE	MELO3C025746.2.1-gene
chr11	26392534	GTCCTCCTCCTCCTCCTCCA	GTCCTCCTCCTCCTCCTCCTCCTCCA	B	B	B	H	B	B	A	A	B	MODERATE	MELO3C026925.2.1-gene
chr11	26723319	GTCAC	ATCAG,GTCAG,GTGAC	B	B	H	H	B	B	A	A	B	MODERATE	MELO3C026960.2.1-gene
chr11	26723567	G	A	B	B	H	H	B	B	A	A	B	MODERATE	MELO3C026960.2.1-gene
chr11	27696944	A	T	B	B	H	A	B	B	A	A	B	MODERATE	MELO3C021370.2.1-gene
chr11	27874005	A	G	B	B	H	H	B	B	A	A	B	MODERATE	MELO3C021346.2.1-gene
chr11	27943137	G	A	B	B	H	H	B	B	A	A	B	MODERATE	MELO3C021336.2.1-gene
chr11	27943333	T	C	B	B	H	H	B	B	A	A	B	MODERATE	MELO3C021336.2.1-gene
chr11	28746840	G	C	B	B	H	A	B	B	A	A	B	MODERATE	MELO3C021237.2.1-gene
chr11	28747698	A	G	B	B	H	A	B	B	A	A	B	MODERATE	MELO3C021237.2.1-gene
chr11	28854372	T	G	B	B	H	A	B	B	H	A	B	MODERATE	MELO3C021223.2.1-gene
chr11	29624015	AGG	AGA	B	B	H	A	B	H	H	A	B	MODERATE	MELO3C035228.2.1-gene
chr11	29788906	G	C	B	B	H	A	B	B	H	A	B	MODERATE	MELO3C022256.2.1-gene
chr11	30072301	C	T	B	B	H	A	B	H	H	A	B	MODERATE	MELO3C022290.2.1-gene
chr11	30159165	C	G	B	B	H	A	B	H	H	A	B	MODERATE	MELO3C022300.2.1-gene
chr11	30197480	T	C	B	B	H	A	A	H	H	A	B	MODERATE	MELO3C022304.2.1-gene
chr11	30197584	A	G	B	B	H	A	H	H	H	A	B	MODERATE	MELO3C022304.2.1-gene
chr11	30202743	G	C	B	B	H	A	H	H	H	A	B	MODERATE	MELO3C022305.2.1-gene
chr11	30742796	G	A	A	A	A	A	A	A	A	A	B	MODERATE	MELO3C022367.2.1-gene
chr11	30742825	GT	AG	A	A	A	A	A	A	A	A	B	MODERATE	MELO3C022367.2.1-gene
chr11	30742870	A	G	A	A	A	A	A	A	A	A	B	MODERATE	MELO3C022367.2.1-gene
chr11	30743099	G	A	A	A	A	A	A	A	A	A	B	MODERATE	MELO3C022367.2.1-gene
chr11	30743104	T	C	A	A	A	A	A	A	A	A	B	MODERATE	MELO3C022367.2.1-gene
chr11	30743175	G	T	A	A	A	A	A	A	A	A	B	MODERATE	MELO3C022367.2.1-gene
chr11	30743233	G	C	A	A	A	A	A	A	A	A	B	MODERATE	MELO3C022367.2.1-gene
chr11	30812990	G	A	A	A	A	A	A	A	A	A	B	MODERATE	MELO3C022380.2.1-gene
chr11	31183816	G	C	A	A	A	A	A	A	A	A	B	MODERATE	MELO3C022431.2.1-gene
chr11	31183824	A	G	A	A	A	A	A	A	A	A	B	MODERATE	MELO3C022431.2.1-gene
chr11	31183841	C	G	A	A	A	A	A	A	A	A	B	MODERATE	MELO3C022431.2.1-gene
chr11	31183961	C	G	A	A	A	A	A	A	A	A	B	MODERATE	MELO3C022431.2.1-gene
chr11	31486300	T	G	A	A	A	A	A	A	A	A	B	MODERATE	MELO3C022476.2.1-gene
chr12	174158	TCAATTCCAATTCC	TCAATTCC	H	H	H	B	B	A	H	A	B	MODERATE	MELO3C020485.2.1-gene
chr12	198346	CCTGG	CCTGA	H	H	H	B	B	A	H	A	B	MODERATE	MELO3C020488.2.1-gene
chr12	595544	G	A	H	H	H	B	B	A	H	A	B	MODERATE	MELO3C020532.2.1-gene
chr12	595548	T	C	H	H	H	B	B	A	H	A	B	MODERATE	MELO3C020532.2.1-gene
chr12	1208840	T	G	H	H	H	B	B	A	H	A	B	MODERATE	MELO3C020581.2.1-gene
chr12	1392953	GTT	TTC,GTC	H	H	H	B	B	A	H	A	B	MODERATE	MELO3C035311.2.1-gene
chr12	1392972	GAGCAG	TAGCAT,TAGCAG	H	H	H	B	B	A	H	A	B	MODERATE	MELO3C035311.2.1-gene
chr12	1392986	G	A	H	H	H	B	B	A	H	A	B	MODERATE	MELO3C035311.2.1-gene
chr12	1442325	T	C	H	H	H	B	B	A	H	A	B	MODERATE	MELO3C020604.2.1-gene
chr12	1493995	T	C	H	H	H	B	B	A	H	A	B	MODERATE	MELO3C020610.2.1-gene
chr12	1831117	A	G	H	H	B	B	B	B	B	H	B	MODERATE	MELO3C027174.2.1-gene
chr12	1831627	A	C	B	B	B	B	H	B	H	H	B	MODERATE	MELO3C027174.2.1-gene
chr12	2646082	CAGATGGAGATGGAGATGGA	CAGATGGAGATGGAGATGGAGATGGA	H	H	H	B	B	A	H	A	B	MODERATE	MELO3C020686.2.1-gene
chr12	3726460	ACTTCTTCTTCTTCTTCTTCTTTA	ACTTCTTCTTCTTCTTCTTCTTCTTTA,ACTTTTTCTTCTTCTTCTTCTTTA	A	A	A	A	A	A	A	A	B	MODERATE	MELO3C005056.2.1-gene
chr12	3989665	T	C	A	A	A	A	A	A	A	A	B	MODERATE	MELO3C035417.2.1-gene
chr12	3997557	GATGTTTTTGGGTTTGGC	AATGTTTTTGGGTATGGC,AATGTTTTTTTTGGGTATGGC	H	H	H	H	H	H	H	A	H	MODERATE	MELO3C035417.2.1-gene
chr12	3997597	C	A	H	H	H	H	H	H	H	A	H	MODERATE	MELO3C035417.2.1-gene
chr12	4375327	T	G	A	A	A	A	A	A	A	A	B	MODERATE	MELO3C035325.2.1-gene
chr12	5206739	CCA	CCAGCACCAGCA	A	A	A	A	A	A	A	A	B	MODERATE	MELO3C027299.2.1-gene
chr12	5443604	G	A	A	A	A	A	A	A	A	A	H	MODERATE	MELO3C004966.2.1-gene
chr12	5654539	A	G	A	A	A	A	A	A	A	A	B	MODERATE	MELO3C004953.2.1-gene
chr12	6254490	T	C	A	A	A	A	A	A	A	A	H	MODERATE	MELO3C035485.2.1-gene
chr12	6254496	A	G	A	A	A	A	A	A	A	A	H	MODERATE	MELO3C035485.2.1-gene
chr12	6254540	G	A	A	A	A	A	A	A	A	A	H	MODERATE	MELO3C035485.2.1-gene
chr12	6254570	C	T	A	A	A	A	A	A	A	A	H	MODERATE	MELO3C035485.2.1-gene
chr12	6254594	A	G	A	A	A	A	A	A	A	A	B	MODERATE	MELO3C035485.2.1-gene
chr12	6664881	GAGC	AAGT	A	A	A	A	A	A	A	A	B	MODERATE	MELO3C035506.2.1-gene
chr12	6664915	G	T	A	A	A	A	A	A	A	A	B	MODERATE	MELO3C035506.2.1-gene
chr12	6664929	G	A	A	A	A	A	A	A	A	A	H	MODERATE	MELO3C035506.2.1-gene
chr12	7286519	T	C	A	A	A	A	A	A	A	A	B	MODERATE	MELO3C035514.2.1-gene
chr12	7286532	T	C	A	A	A	A	A	A	A	A	B	MODERATE	MELO3C035514.2.1-gene
chr12	10353756	G	A	A	A	A	A	A	A	A	A	B	MODERATE	MELO3C035568.2.1-gene
chr12	10695040	T	G	A	A	A	A	A	A	A	A	B	MODERATE	MELO3C004752.2.1-gene
chr12	11250257	C	T	A	A	A	A	A	A	A	A	H	MODERATE	MELO3C035584.2.1-gene
chr12	11294427	C	T	A	A	A	A	A	A	A	A	B	MODERATE	MELO3C004729.2.1-gene
chr12	11326313	A	G	A	A	A	A	A	A	A	A	B	MODERATE	MELO3C035412.2.1-gene
chr12	11326346	G	A	A	A	A	A	A	A	A	A	H	MODERATE	MELO3C035412.2.1-gene
chr12	11326355	G	C	A	A	A	A	A	A	A	A	H	MODERATE	MELO3C035412.2.1-gene
chr12	11816170	G	A	A	A	A	A	A	A	A	A	H	MODERATE	MELO3C035592.2.1-gene
chr12	12521391	C	T	A	A	A	A	A	A	A	A	B	MODERATE	MELO3C004670.2.1-gene
chr12	12607394	GAAGAAAGC	GAAAAAGAAAGC	A	A	A	A	A	A	A	A	B	MODERATE	MELO3C025588.2.1-gene
chr12	12607527	G	A	A	A	A	A	A	A	A	A	H	MODERATE	MELO3C025588.2.1-gene
chr12	12898716	C	T	A	A	A	A	A	A	A	A	H	MODERATE	MELO3C025574.2.1-gene
chr12	12898789	C	T	A	A	A	A	A	A	A	A	H	MODERATE	MELO3C025574.2.1-gene
chr12	12898827	C	G	A	A	A	A	A	A	A	A	H	MODERATE	MELO3C025574.2.1-gene
chr12	13606270	G	A	A	A	A	A	A	A	A	A	H	MODERATE	MELO3C025537.2.1-gene
chr12	14479104	T	A	A	A	A	A	A	A	A	A	H	MODERATE	MELO3C026085.2.1-gene
chr12	14479152	G	A	A	A	A	A	A	A	A	A	H	MODERATE	MELO3C026085.2.1-gene
chr12	14479438	A	C	A	A	A	A	A	A	A	A	H	MODERATE	MELO3C026085.2.1-gene
chr12	14650743	G	A	A	A	A	A	A	A	A	A	B	MODERATE	MELO3C035631.2.1-gene
chr12	15619402	C	T	A	A	A	A	A	A	A	A	B	MODERATE	MELO3C035649.2.1-gene
chr12	15619416	ATGCA	TTGCA	A	A	A	A	A	A	A	A	B	MODERATE	MELO3C035649.2.1-gene
chr12	15619431	GCTG	ACTT	A	A	A	A	A	A	A	A	B	MODERATE	MELO3C035649.2.1-gene
chr12	16100563	G	A	A	A	A	A	A	A	A	A	B	MODERATE	MELO3C035657.2.1-gene
chr12	16395189	T	C	A	A	A	A	A	A	A	A	B	MODERATE	MELO3C035469.2.1-gene
chr12	16395285	CGGAA	GGGAA	A	A	A	A	A	A	A	A	B	MODERATE	MELO3C035469.2.1-gene
chr12	16568883	A	T	A	A	A	A	A	A	A	A	H	MODERATE	MELO3C028433.2.1-gene
chr12	16985386	G	A	A	A	A	A	A	A	A	A	H	MODERATE	MELO3C021783.2.1-gene
chr12	18072717	C	A	A	A	A	A	A	A	A	A	B	MODERATE	MELO3C033142.2.1-gene
chr12	18585370	G	A	A	A	A	A	A	A	A	A	B	MODERATE	MELO3C002832.2.1-gene
chr12	18585436	CAAAAAAAAGAAAACGAAGAGAAGAAC	CAAATAAAAGAAAACGAAGAGAAGAAC	A	A	A	A	A	A	A	A	H	MODERATE	MELO3C002832.2.1-gene
chr12	18585486	T	C	A	A	A	A	A	A	A	A	B	MODERATE	MELO3C002832.2.1-gene
chr12	18756488	T	C	A	A	A	A	A	A	A	A	B	MODERATE	MELO3C002820.2.1-gene
chr12	18756532	C	T	A	A	A	A	A	A	A	A	B	MODERATE	MELO3C002820.2.1-gene
chr12	18756541	C	T	A	A	A	A	A	A	A	A	H	MODERATE	MELO3C002820.2.1-gene
chr12	19187490	T	C	A	A	A	A	A	A	A	A	B	MODERATE	MELO3C035699.2.1-gene
chr12	19187518	T	C	A	A	A	A	A	A	A	A	B	MODERATE	MELO3C035699.2.1-gene
chr12	19187540	C	T	A	A	A	A	A	A	A	A	B	MODERATE	MELO3C035699.2.1-gene
chr12	19187548	T	C	A	A	A	A	A	A	A	A	B	MODERATE	MELO3C035699.2.1-gene
chr12	19187592	C	A	A	A	A	A	A	A	A	A	B	MODERATE	MELO3C035699.2.1-gene
chr12	20589320	C	T	A	A	A	A	A	A	A	A	H	MODERATE	MELO3C035715.2.1-gene
chr12	20656435	C	T	A	A	A	A	A	A	A	A	H	MODERATE	MELO3C002690.2.1-gene
chr12	20838224	T	C	A	A	A	A	A	A	A	A	H	MODERATE	MELO3C002670.2.1-gene
chr12	20927295	C	A	A	A	A	A	A	A	A	A	H	MODERATE	MELO3C002656.2.1-gene
chr12	20938487	CCAA	ACAA	A	A	A	A	A	A	A	A	H	MODERATE	MELO3C002655.2.1-gene
chr12	20938655	ACACCACCACCAACAACAA	ACACCACCACCACCAACAACAA	A	A	A	A	A	A	A	A	H	MODERATE	MELO3C002655.2.1-gene
chr12	21376955	G	T	A	A	A	A	A	A	A	A	H	MODERATE	MELO3C002612.2.1-gene
chr12	21377111	C	A	A	A	A	A	A	A	A	A	B	MODERATE	MELO3C002612.2.1-gene
chr12	21377122	G	T	A	A	A	A	A	A	A	A	B	MODERATE	MELO3C002612.2.1-gene
chr12	21532369	T	C	A	A	A	A	A	A	A	A	B	MODERATE	MELO3C002591.2.1-gene
chr12	21620346	C	T	A	A	A	A	A	A	A	A	B	MODERATE	MELO3C002580.2.1-gene
chr12	21695308	GAG	TAC	A	A	A	A	A	A	A	A	B	MODERATE	MELO3C000806.2.1-gene
chr12	21861567	G	A	A	A	A	A	A	A	A	A	B	MODERATE	MELO3C002557.2.1-gene
chr12	22073262	CTTCT	CTTCC,TTTCC	A	A	A	A	A	A	A	A	B	MODERATE	MELO3C002522.2.1-gene
chr12	22166031	G	C	A	A	A	A	A	A	A	A	B	MODERATE	MELO3C002516.2.1-gene
chr12	22166048	AATGA	GATGA	A	A	A	A	A	A	A	A	B	MODERATE	MELO3C002516.2.1-gene
chr12	22192746	C	T	A	A	A	A	A	A	A	A	B	MODERATE	MELO3C002515.2.1-gene
chr12	22518097	CCGTA	CA	A	A	A	A	A	A	A	A	B	MODERATE	MELO3C002458.2.1-gene
chr12	22595419	G	C	A	A	A	A	A	A	A	A	B	MODERATE	MELO3C002445.2.1-gene
chr12	22625290	T	G	A	A	A	A	A	A	A	A	B	MODERATE	MELO3C002439.2.1-gene
chr12	22625317	ATCAC	GCCAG	A	A	A	A	A	A	A	A	B	MODERATE	MELO3C002439.2.1-gene
chr12	22625372	C	T	A	A	A	A	A	A	A	A	B	MODERATE	MELO3C002439.2.1-gene
chr12	22625423	G	C	A	A	A	A	A	A	A	A	B	MODERATE	MELO3C002439.2.1-gene
chr12	22625465	CCCT	AACA	A	A	A	A	A	A	A	A	B	MODERATE	MELO3C002439.2.1-gene
chr12	22913899	A	G	A	A	A	A	A	A	A	A	B	MODERATE	MELO3C002403.2.1-gene
chr12	22943783	G	A	A	A	A	A	A	A	A	A	B	MODERATE	MELO3C002397.2.1-gene
chr12	22954260	T	C	A	A	A	A	A	A	A	A	B	MODERATE	MELO3C002394.2.1-gene
chr12	22954305	G	C	A	A	A	A	A	A	A	A	B	MODERATE	MELO3C002394.2.1-gene
chr12	22954313	G	T	A	A	A	A	A	A	A	A	B	MODERATE	MELO3C002394.2.1-gene
chr12	23395574	AGCTG	AGCTA	A	A	A	A	A	A	A	A	B	MODERATE	MELO3C002332.2.1-gene
chr12	23743308	C	T	A	A	A	A	A	A	A	A	B	MODERATE	MELO3C002282.2.1-gene
chr12	24252759	C	T	A	A	A	A	A	A	A	A	B	MODERATE	MELO3C002200.2.1-gene
chr12	24255496	A	C	A	A	A	A	A	A	A	A	B	MODERATE	MELO3C002200.2.1-gene
chr12	24262127	A	G	A	A	A	A	A	A	A	A	B	MODERATE	MELO3C002198.2.1-gene
chr12	24313556	T	C	A	A	A	A	A	A	A	A	B	MODERATE	MELO3C000410.2.1-gene
chr12	24425174	T	C	A	A	A	A	A	A	A	A	B	MODERATE	MELO3C002172.2.1-gene
chr12	24425324	G	C	A	A	A	A	A	A	A	A	B	MODERATE	MELO3C002172.2.1-gene
chr12	24452182	T	C	A	A	A	A	A	A	A	A	B	MODERATE	MELO3C002168.2.1-gene
chr12	24481311	C	G	A	A	A	A	A	A	A	A	B	MODERATE	MELO3C035754.2.1-gene
chr12	24879341	G	A	A	A	A	A	A	A	A	A	B	MODERATE	MELO3C035551.2.1-gene
chr12	25293773	T	G	A	A	A	A	A	A	A	A	B	MODERATE	MELO3C002043.2.1-gene
chr12	25450651	C	A	A	A	H	A	A	A	A	A	B	MODERATE	MELO3C002018.2.1-gene
chr12	25451974	T	G	A	A	A	A	A	A	A	A	B	MODERATE	MELO3C002018.2.1-gene

## Sheet: Low effect
Low effect SNPs found in the genotyping by sequencing of 7 F3 plants derived from the initial cross WM-7 × RC selected after ToLCNDV resistance evaluation (5 and 2, susceptible and resistant to ToLCNDV respectivelly) and the two parents WM-7 and RC. CHROM = chromosome POS= Physical position in the last version of the melon genome v4.0, available at https://www.melonomics.net/ REF= reference allel…
				Resistant	Resistant	Susceptible	Susceptible	Susceptible	Susceptible	Susceptible
CHROM	POS	REF	ALT	8	4	11	17	14	7	4B	RC	WM-7	IMPACT	GENE
chr01	463347	C	T	B	B	B	B	B	B	B	A	B	LOW	MELO3C018461.2.1-gene
chr01	479451	C	T	B	B	B	B	B	B	B	A	B	LOW	MELO3C018465.2.1-gene
chr01	479595	T	C	B	B	B	B	B	B	B	A	B	LOW	MELO3C018465.2.1-gene
chr01	738852	C	T	B	B	B	B	B	B	B	A	B	LOW	MELO3C018505.2.1-gene
chr01	913113	G	A	B	B	B	B	B	B	B	A	B	LOW	MELO3C018524.2.1-gene
chr01	1037074	C	T	H	B	H	H	H	H	B	A	B	LOW	MELO3C018541.2.1-gene
chr01	1037173	G	C	H	B	H	H	H	H	B	A	B	LOW	MELO3C018541.2.1-gene
chr01	1190112	T	C	H	H	H	H	A	B	B	A	B	LOW	MELO3C018570.2.1-gene
chr01	1485357	G	A	H	H	H	H	H	B	B	A	B	LOW	MELO3C018604.2.1-gene
chr01	1485387	A	G	H	H	H	H	H	B	B	A	B	LOW	MELO3C018604.2.1-gene
chr01	1501292	C	T	H	H	H	H	H	B	B	A	B	LOW	MELO3C018608.2.1-gene
chr01	1761391	T	C	H	H	H	H	B	B	H	A	B	LOW	MELO3C018645.2.1-gene
chr01	1975081	C	G	H	H	H	H	H	B	H	A	B	LOW	MELO3C018667.2.1-gene
chr01	2029140	T	A	H	H	H	H	H	B	H	A	B	LOW	MELO3C018674.2.1-gene
chr01	2074304	A	G	H	A	H	H	H	B	H	A	B	LOW	MELO3C018679.2.1-gene
chr01	2186492	A	G	H	H	H	H	H	B	H	A	B	LOW	MELO3C018694.2.1-gene
chr01	2186529	T	C	H	H	H	H	H	B	H	A	B	LOW	MELO3C018694.2.1-gene
chr01	2233836	T	C	H	H	H	H	H	B	H	A	B	LOW	MELO3C018701.2.1-gene
chr01	2234224	T	C	H	H	H	H	H	B	H	A	B	LOW	MELO3C018701.2.1-gene
chr01	2234404	CACG	TACA,TACG	H	H	H	H	H	B	H	A	B	LOW	MELO3C018701.2.1-gene
chr01	2390872	G	A	H	H	H	H	H	B	H	A	B	LOW	MELO3C018721.2.1-gene
chr01	2391435	T	C	H	H	H	H	H	B	H	A	B	LOW	MELO3C018721.2.1-gene
chr01	2391516	T	G	H	H	H	H	H	B	H	A	B	LOW	MELO3C018721.2.1-gene
chr01	2609375	A	G	H	H	H	H	H	B	H	A	B	LOW	MELO3C018756.2.1-gene
chr01	2761521	C	T	H	H	H	H	H	B	H	A	B	LOW	MELO3C018778.2.1-gene
chr01	2774864	G	A	H	H	H	H	H	B	H	A	B	LOW	MELO3C018781.2.1-gene
chr01	3073603	C	T	H	H	H	B	B	B	H	A	B	LOW	MELO3C018820.2.1-gene
chr01	3336534	A	T	H	H	H	B	B	B	H	A	B	LOW	MELO3C018851.2.1-gene
chr01	3344039	A	G	H	H	H	B	B	B	H	A	B	LOW	MELO3C018853.2.1-gene
chr01	3344051	C	A	H	H	H	B	B	B	H	A	B	LOW	MELO3C018853.2.1-gene
chr01	3426508	A	G	H	H	H	B	B	B	H	A	B	LOW	MELO3C018859.2.1-gene
chr01	3427775	G	A	H	H	H	B	B	B	H	A	B	LOW	MELO3C018859.2.1-gene
chr01	3973898	A	G	H	H	H	B	B	B	H	A	B	LOW	MELO3C024218.2.1-gene
chr01	3977826	A	T	H	H	H	B	B	B	H	A	B	LOW	MELO3C024217.2.1-gene
chr01	3977949	G	A	H	H	H	B	B	B	H	A	B	LOW	MELO3C024217.2.1-gene
chr01	3978036	G	A	H	H	H	B	B	B	H	A	B	LOW	MELO3C024217.2.1-gene
chr01	4042670	C	T	H	H	H	B	B	B	H	A	B	LOW	MELO3C024206.2.1-gene
chr01	4210166	A	G	H	H	A	B	B	B	H	A	B	LOW	MELO3C024186.2.1-gene
chr01	4353287	G	A	H	H	A	B	B	B	H	A	B	LOW	MELO3C024180.2.1-gene
chr01	4801946	C	T	H	H	A	B	B	B	H	A	B	LOW	MELO3C027808.2.1-gene
chr01	6132534	C	A	H	H	A	B	B	B	H	A	B	LOW	MELO3C023710.2.1-gene
chr01	6447759	C	T	H	H	A	B	B	B	H	A	B	LOW	MELO3C023690.2.1-gene
chr01	6467836	C	T	H	H	A	B	H	B	H	A	B	LOW	MELO3C028780.2.1-gene
chr01	6695591	A	G	H	H	A	B	B	B	H	A	B	LOW	MELO3C023682.2.1-gene
chr01	7160683	G	A	H	H	A	B	B	B	H	A	B	LOW	MELO3C023668.2.1-gene
chr01	7545689	A	G	H	H	A	B	B	B	H	A	B	LOW	MELO3C023650.2.1-gene
chr01	7989075	A	C	H	H	A	B	B	B	H	A	B	LOW	MELO3C028643.2.1-gene
chr01	7999295	T	C	H	H	A	B	B	B	H	A	B	LOW	MELO3C028830.2.1-gene
chr01	8558298	TAT	TGT	B	B	B	B	B	B	B	A	B	LOW	MELO3C031977.2.1-gene
chr01	8558315	T	G	B	B	H	B	B	B	B	A	B	LOW	MELO3C031977.2.1-gene
chr01	8558926	C	T	H	H	A	B	B	B	H	A	B	LOW	MELO3C031977.2.1-gene
chr01	10027012	A	G	H	H	A	B	B	B	H	A	B	LOW	MELO3C024960.2.1-gene
chr01	10027045	C	A	H	H	A	B	B	B	H	A	B	LOW	MELO3C024960.2.1-gene
chr01	10180510	A	G	H	H	A	B	B	B	H	A	B	LOW	MELO3C024953.2.1-gene
chr01	10287074	A	G	H	H	A	B	B	B	H	A	B	LOW	MELO3C024947.2.1-gene
chr01	10626141	T	G	H	H	A	B	B	B	H	A	B	LOW	MELO3C024933.2.1-gene
chr01	10733899	T	C	H	H	A	B	B	B	H	A	B	LOW	MELO3C024926.2.1-gene
chr01	10742928	G	A	H	H	A	B	B	B	H	A	B	LOW	MELO3C028958.2.1-gene
chr01	10834381	G	A	H	H	A	B	B	B	H	A	B	LOW	MELO3C024920.2.1-gene
chr01	10848659	T	A	H	H	A	B	B	B	A	A	B	LOW	MELO3C024918.2.1-gene
chr01	10856362	G	A	H	H	A	B	B	B	H	A	B	LOW	MELO3C024917.2.1-gene
chr01	10945159	A	G	H	H	A	B	B	B	H	A	B	LOW	MELO3C024910.2.1-gene
chr01	10952273	T	C	H	H	A	B	B	B	H	A	B	LOW	MELO3C028964.2.1-gene
chr01	11577961	A	G	H	H	A	B	B	B	H	A	B	LOW	MELO3C013106.2.1-gene
chr01	11700679	T	C	H	H	A	B	B	B	H	A	B	LOW	MELO3C013114.2.1-gene
chr01	11700739	T	C	H	H	A	B	B	B	H	A	B	LOW	MELO3C013114.2.1-gene
chr01	11948434	T	C	H	H	A	B	B	B	H	A	B	LOW	MELO3C013127.2.1-gene
chr01	12531740	T	C	H	H	A	B	B	B	H	A	B	LOW	MELO3C013150.2.1-gene
chr01	12589418	A	G	H	H	A	B	B	B	H	A	B	LOW	MELO3C013154.2.1-gene
chr01	12768442	T	C	H	H	H	H	H	H	H	H	B	LOW	MELO3C028995.2.1-gene
chr01	12768469	A	T	H	H	H	H	H	H	H	H	B	LOW	MELO3C028995.2.1-gene
chr01	12899448	T	C	H	H	A	B	B	H	H	A	B	LOW	MELO3C013168.2.1-gene
chr01	13063965	A	G	H	H	A	B	B	H	H	A	B	LOW	MELO3C029002.2.1-gene
chr01	13220247	T	A	H	H	A	B	B	H	H	A	B	LOW	MELO3C029004.2.1-gene
chr01	13620550	C	T	H	H	A	B	B	H	H	A	B	LOW	MELO3C013201.2.1-gene
chr01	15038742	G	A	H	H	A	B	B	H	H	A	B	LOW	MELO3C013290.2.1-gene
chr01	15072547	G	A	H	H	A	B	B	H	H	A	B	LOW	MELO3C013295.2.1-gene
chr01	15072625	A	G	H	H	A	B	B	H	H	A	B	LOW	MELO3C013295.2.1-gene
chr01	15114395	C	T	H	H	A	B	B	H	H	A	B	LOW	MELO3C013299.2.1-gene
chr01	15195254	G	T	H	H	A	B	B	H	H	A	B	LOW	MELO3C013305.2.1-gene
chr01	15232805	A	G	H	H	A	B	B	H	H	A	B	LOW	MELO3C013310.2.1-gene
chr01	15282839	C	T	H	H	A	B	B	H	H	A	B	LOW	MELO3C013313.2.1-gene
chr01	15330312	C	T	H	H	A	B	B	H	H	A	B	LOW	MELO3C027370.2.1-gene
chr01	15881595	T	C	H	H	A	B	B	H	H	A	B	LOW	MELO3C013343.2.1-gene
chr01	15881614	C	A	H	H	A	B	B	H	H	A	B	LOW	MELO3C013343.2.1-gene
chr01	15881674	G	C	H	H	A	B	B	H	H	A	B	LOW	MELO3C013343.2.1-gene
chr01	16613151	G	A	A	A	A	A	A	A	A	A	H	LOW	MELO3C029207.2.1-gene
chr01	16613199	G	A	A	A	A	A	A	A	A	A	H	LOW	MELO3C029207.2.1-gene
chr01	16876466	A	G	H	H	A	B	B	H	H	A	B	LOW	MELO3C013427.2.1-gene
chr01	16970507	T	C	H	H	A	B	B	H	H	A	B	LOW	MELO3C013434.2.1-gene
chr01	17009268	C	T	H	H	A	B	B	H	H	A	B	LOW	MELO3C013438.2.1-gene
chr01	17582227	T	C	H	H	A	B	B	H	H	A	B	LOW	MELO3C012502.2.1-gene
chr01	17818991	G	A	H	H	A	B	B	H	H	A	B	LOW	MELO3C030235.2.1-gene
chr01	18708299	A	G	H	H	A	B	B	H	H	A	B	LOW	MELO3C012550.2.1-gene
chr01	18708470	G	A	H	H	A	B	B	H	H	A	B	LOW	MELO3C012550.2.1-gene
chr01	19721445	A	C	H	B	A	B	B	A	A	A	B	LOW	MELO3C012595.2.1-gene
chr01	19933996	C	T	H	B	A	B	B	H	H	A	B	LOW	MELO3C012607.2.1-gene
chr01	19985511	G	A	H	B	A	B	B	H	H	A	B	LOW	MELO3C012612.2.1-gene
chr01	19985571	A	G	H	B	A	B	B	H	H	A	B	LOW	MELO3C012612.2.1-gene
chr01	19986608	T	C	H	B	A	B	B	H	H	A	B	LOW	MELO3C012612.2.1-gene
chr01	20639611	T	C	H	B	A	B	B	H	H	A	B	LOW	MELO3C029095.2.1-gene
chr01	20873127	G	C	H	B	A	B	B	H	H	A	B	LOW	MELO3C012660.2.1-gene
chr01	22045134	G	C	H	B	A	B	B	H	B	A	B	LOW	MELO3C012713.2.1-gene
chr01	22344796	T	C	H	B	A	B	B	H	B	A	B	LOW	MELO3C012729.2.1-gene
chr01	23214953	T	C	H	B	A	B	B	H	B	A	B	LOW	MELO3C029125.2.1-gene
chr01	24031186	C	T	H	B	A	B	B	H	B	A	B	LOW	MELO3C021001.2.1-gene
chr01	25038768	T	C	H	B	A	B	B	H	B	A	B	LOW	MELO3C021041.2.1-gene
chr01	25293628	T	C	H	B	A	B	B	H	B	A	B	LOW	MELO3C021049.2.1-gene
chr01	25293675	GCAAT	GCAAC	H	B	A	B	B	H	B	A	B	LOW	MELO3C021049.2.1-gene
chr01	25293693	CTGTG	CTGTA	H	B	A	B	B	H	B	A	B	LOW	MELO3C021049.2.1-gene
chr01	25386395	G	A	H	B	A	B	B	H	B	A	B	LOW	MELO3C021053.2.1-gene
chr01	25457446	GGCT	AGCG,GGCG	H	B	A	B	B	H	B	A	B	LOW	MELO3C021058.2.1-gene
chr01	25742355	A	G	H	B	A	B	B	H	B	A	B	LOW	MELO3C021071.2.1-gene
chr01	25882718	T	C	H	B	A	B	B	H	B	A	B	LOW	MELO3C021077.2.1-gene
chr01	26070071	T	C	H	B	A	B	B	H	B	A	B	LOW	MELO3C029170.2.1-gene
chr01	26295498	G	A	H	B	A	H	B	H	B	A	B	LOW	MELO3C021100.2.1-gene
chr01	26504773	C	T	H	B	A	H	B	H	B	A	B	LOW	MELO3C021105.2.1-gene
chr01	26763357	TG	CG	H	B	A	H	B	H	B	A	B	LOW	MELO3C021123.2.1-gene
chr01	27623401	T	A	B	B	A	H	B	H	B	A	B	LOW	MELO3C015707.2.1-gene
chr01	27689169	C	T	H	B	A	H	B	H	B	A	B	LOW	MELO3C029183.2.1-gene
chr01	27689190	A	G	H	B	A	H	B	H	B	A	B	LOW	MELO3C029183.2.1-gene
chr01	28365737	C	T	A	A	A	A	A	A	A	A	B	LOW	MELO3C028894.2.1-gene
chr01	29056740	A	G	A	A	A	A	A	A	A	A	B	LOW	MELO3C028900.2.1-gene
chr01	29056755	C	T	A	A	A	A	A	A	A	A	B	LOW	MELO3C028900.2.1-gene
chr01	29056782	G	A	A	A	A	A	A	A	A	A	B	LOW	MELO3C028900.2.1-gene
chr01	29446674	A	C	A	A	A	A	A	A	A	A	B	LOW	MELO3C027977.2.1-gene
chr01	29446820	GTCG	GTCA,ATCA	A	A	A	A	A	A	A	A	B	LOW	MELO3C027977.2.1-gene
chr01	29753149	A	G	A	A	A	A	A	A	A	A	B	LOW	MELO3C015830.2.1-gene
chr01	29894037	A	C	A	A	A	A	A	A	A	A	B	LOW	MELO3C015844.2.1-gene
chr01	30021808	T	G	A	A	A	A	A	A	A	A	B	LOW	MELO3C015856.2.1-gene
chr01	30025121	C	T	A	A	A	A	A	A	A	A	B	LOW	MELO3C015856.2.1-gene
chr01	30241241	C	T	A	A	A	A	A	A	A	A	B	LOW	MELO3C015871.2.1-gene
chr01	30266236	C	T	A	A	A	A	A	A	A	A	B	LOW	MELO3C015874.2.1-gene
chr01	30340513	G	T	A	A	A	A	A	A	A	A	B	LOW	MELO3C015879.2.1-gene
chr01	30462938	G	A	A	A	A	A	A	A	A	A	B	LOW	MELO3C015894.2.1-gene
chr01	30752477	A	T	A	A	A	A	A	A	A	A	B	LOW	MELO3C015916.2.1-gene
chr01	30752490	T	C	A	A	A	A	A	A	A	A	B	LOW	MELO3C015916.2.1-gene
chr01	30832734	G	A	A	A	A	A	A	A	A	A	B	LOW	MELO3C015932.2.1-gene
chr01	31212817	T	A	A	A	A	A	A	A	A	A	B	LOW	MELO3C015980.2.1-gene
chr01	31300573	T	C	A	A	A	A	A	A	A	A	B	LOW	MELO3C015989.2.1-gene
chr01	31348263	A	G	A	A	A	A	A	A	A	A	B	LOW	MELO3C015996.2.1-gene
chr01	31461950	C	A	A	A	A	A	A	A	A	A	B	LOW	MELO3C016012.2.1-gene
chr01	31462049	A	G	A	A	A	A	A	A	A	A	B	LOW	MELO3C016012.2.1-gene
chr01	31773000	C	T	A	A	A	A	A	A	A	A	B	LOW	MELO3C028950.2.1-gene
chr01	32299124	A	G	A	A	A	A	A	A	A	A	B	LOW	MELO3C029240.2.1-gene
chr01	32447607	G	A	A	A	A	A	A	A	A	A	B	LOW	MELO3C023597.2.1-gene
chr01	32667903	A	T	A	A	A	A	A	A	A	A	B	LOW	MELO3C023571.2.1-gene
chr01	32742023	G	A	A	A	A	A	A	A	A	A	B	LOW	MELO3C023566.2.1-gene
chr01	32742053	C	T	A	A	A	A	A	A	A	A	B	LOW	MELO3C023566.2.1-gene
chr01	32742125	C	T	A	A	A	A	A	A	A	A	B	LOW	MELO3C023566.2.1-gene
chr01	32742179	CCAT	TCAC	A	A	A	A	A	A	A	A	B	LOW	MELO3C023566.2.1-gene
chr01	32778344	A	C	A	A	A	A	A	A	A	A	B	LOW	MELO3C023563.2.1-gene
chr01	32778448	G	A	A	A	A	A	A	A	A	A	B	LOW	MELO3C023563.2.1-gene
chr01	32850999	C	T	A	A	A	A	A	A	A	A	B	LOW	MELO3C023552.2.1-gene
chr01	32955694	G	T	A	A	A	A	A	A	A	A	B	LOW	MELO3C023535.2.1-gene
chr01	33015377	CTGC	TTGC,TTGA	A	A	A	A	A	A	A	A	B	LOW	MELO3C023524.2.1-gene
chr01	33142539	C	A	A	A	A	A	A	A	A	A	B	LOW	MELO3C023506.2.1-gene
chr01	33211081	T	C	A	A	A	A	A	A	A	A	B	LOW	MELO3C023495.2.1-gene
chr01	33229818	G	A	A	A	A	A	A	A	A	A	B	LOW	MELO3C023494.2.1-gene
chr01	33229869	A	G	A	A	A	A	A	A	A	A	B	LOW	MELO3C023494.2.1-gene
chr01	33404566	T	C	A	A	A	A	A	A	A	A	B	LOW	MELO3C023477.2.1-gene
chr01	33556132	T	A	A	A	A	A	A	A	A	A	B	LOW	MELO3C023455.2.1-gene
chr01	33624080	T	C	A	A	A	A	A	A	A	A	B	LOW	MELO3C023441.2.1-gene
chr01	33696569	A	G	A	A	A	A	A	A	A	A	B	LOW	MELO3C023427.2.1-gene
chr01	33696773	T	C	A	A	A	A	A	A	A	A	B	LOW	MELO3C023427.2.1-gene
chr01	33768684	C	T	A	A	A	A	A	A	A	A	B	LOW	MELO3C023414.2.1-gene
chr01	33837506	C	T	A	A	A	A	A	A	A	A	B	LOW	MELO3C023399.2.1-gene
chr01	33902235	C	T	A	A	A	A	A	A	A	A	B	LOW	MELO3C023387.2.1-gene
chr01	33902268	C	T	A	A	A	A	A	A	A	A	B	LOW	MELO3C023387.2.1-gene
chr01	33924282	C	T	A	A	A	A	A	A	A	A	B	LOW	MELO3C023383.2.1-gene
chr01	33924409	C	T	A	A	A	A	A	A	A	A	B	LOW	MELO3C023383.2.1-gene
chr01	34311035	T	C	A	A	A	A	A	A	A	A	B	LOW	MELO3C024245.2.1-gene
chr01	34349584	G	A	A	A	A	A	A	A	A	A	B	LOW	MELO3C024256.2.1-gene
chr01	35108201	C	T	A	A	A	A	A	A	A	A	B	LOW	MELO3C024354.2.1-gene
chr01	35214677	A	G	A	A	A	A	A	A	A	A	B	LOW	MELO3C024369.2.1-gene
chr01	35256244	G	T	A	A	A	A	A	A	A	A	B	LOW	MELO3C024376.2.1-gene
chr01	35256385	C	T	A	A	A	A	A	A	A	A	B	LOW	MELO3C024376.2.1-gene
chr01	35285494	T	C	A	A	A	A	A	A	A	A	B	LOW	MELO3C024383.2.1-gene
chr01	35618472	T	A	A	A	A	A	A	A	A	A	B	LOW	MELO3C024435.2.1-gene
chr01	35727647	C	G	A	A	A	A	A	A	A	A	B	LOW	MELO3C024445.2.1-gene
chr01	35817758	A	C	A	A	A	A	A	A	A	A	B	LOW	MELO3C024455.2.1-gene
chr02	1033897	T	C	A	A	A	A	A	A	A	A	B	LOW	MELO3C015361.2.1-gene
chr02	1070482	T	A	A	A	A	A	A	A	A	A	B	LOW	MELO3C015365.2.1-gene
chr02	1204451	G	A	A	A	A	A	A	A	A	A	B	LOW	MELO3C015383.2.1-gene
chr02	1295697	T	C	A	A	A	A	A	A	A	A	B	LOW	MELO3C015395.2.1-gene
chr02	1295847	T	C	A	A	A	A	A	A	A	A	B	LOW	MELO3C015395.2.1-gene
chr02	1296152	G	C	A	A	A	A	A	A	A	A	B	LOW	MELO3C015395.2.1-gene
chr02	1346591	G	C	A	A	A	A	A	A	A	A	B	LOW	MELO3C015402.2.1-gene
chr02	1650346	C	T	A	A	A	A	A	A	A	A	B	LOW	MELO3C015441.2.1-gene
chr02	2396787	A	T	A	A	A	A	A	A	A	A	B	LOW	MELO3C029297.2.1-gene
chr02	2735653	C	T	A	A	A	A	A	A	A	A	B	LOW	MELO3C015550.2.1-gene
chr02	2735671	T	C	A	A	A	A	A	A	A	A	B	LOW	MELO3C015550.2.1-gene
chr02	2735683	C	T	A	A	A	A	A	A	A	A	B	LOW	MELO3C015550.2.1-gene
chr02	3000290	A	G	A	A	A	A	A	A	A	A	B	LOW	MELO3C015577.2.1-gene
chr02	3000386	C	T	A	A	A	A	A	A	A	A	B	LOW	MELO3C015577.2.1-gene
chr02	4112234	A	G	A	A	A	A	A	A	A	A	B	LOW	MELO3C015654.2.1-gene
chr02	4114915	G	A	A	A	A	A	A	A	A	A	B	LOW	MELO3C015654.2.1-gene
chr02	4443927	A	T	A	A	A	A	A	A	A	A	B	LOW	MELO3C015673.2.1-gene
chr02	4788121	C	G	A	A	A	A	A	A	A	A	B	LOW	MELO3C029326.2.1-gene
chr02	5513523	C	G	A	A	A	A	A	A	A	A	B	LOW	MELO3C015202.2.1-gene
chr02	5531581	G	A	A	A	A	A	A	A	A	A	B	LOW	MELO3C015199.2.1-gene
chr02	5531593	A	G	A	A	A	A	A	A	A	A	B	LOW	MELO3C015199.2.1-gene
chr02	5542123	G	A	A	A	A	A	A	A	A	A	B	LOW	MELO3C015199.2.1-gene
chr02	5748626	A	G	A	A	A	A	A	A	A	A	B	LOW	MELO3C015190.2.1-gene
chr02	5931204	G	A	A	A	A	A	A	A	A	A	B	LOW	MELO3C015181.2.1-gene
chr02	6019154	ATGAGG	GTGTGG	A	A	A	A	A	A	A	A	B	LOW	MELO3C015176.2.1-gene
chr02	6023264	A	G	A	A	A	A	A	A	A	A	B	LOW	MELO3C015176.2.1-gene
chr02	6633130	C	T	A	A	A	A	A	A	A	A	B	LOW	MELO3C015148.2.1-gene
chr02	7125185	C	T	A	A	A	A	A	A	A	A	B	LOW	MELO3C015128.2.1-gene
chr02	7250073	C	T	A	A	B	H	H	B	H	A	B	LOW	MELO3C016633.2.1-gene
chr02	7250247	G	A	A	A	B	H	H	B	H	A	B	LOW	MELO3C016633.2.1-gene
chr02	7401521	T	C	H	A	B	H	H	B	H	A	B	LOW	MELO3C016628.2.1-gene
chr02	7855673	G	A	B	A	B	A	A	B	H	A	B	LOW	MELO3C015019.2.1-gene
chr02	9585135	G	C	A	A	A	A	A	A	A	A	B	LOW	MELO3C015113.2.1-gene
chr02	9754990	C	T	A	A	A	A	A	A	A	A	B	LOW	MELO3C029550.2.1-gene
chr02	9937116	A	G	A	A	A	A	A	A	A	A	B	LOW	MELO3C015089.2.1-gene
chr02	10302228	G	T	A	A	A	A	A	A	A	A	B	LOW	MELO3C015071.2.1-gene
chr02	10596942	C	T	A	A	A	A	A	A	A	A	B	LOW	MELO3C015058.2.1-gene
chr02	10649419	A	C	A	A	A	A	A	A	A	A	B	LOW	MELO3C015057.2.1-gene
chr02	11039610	C	T	A	A	A	A	A	A	A	A	B	LOW	MELO3C009991.2.1-gene
chr02	11075751	C	G	A	A	A	A	A	A	A	A	B	LOW	MELO3C009992.2.1-gene
chr02	11144397	G	A	A	A	A	A	A	A	A	A	B	LOW	MELO3C009997.2.1-gene
chr02	11615099	G	A	H	B	H	H	A	H	H	A	B	LOW	MELO3C029600.2.1-gene
chr02	12161915	A	G	H	B	H	H	A	H	H	A	B	LOW	MELO3C010038.2.1-gene
chr02	12161975	T	C	H	B	H	H	A	H	H	A	B	LOW	MELO3C010038.2.1-gene
chr02	12162092	C	T	H	B	H	H	A	H	H	A	B	LOW	MELO3C010038.2.1-gene
chr02	12328754	C	T	H	B	H	H	A	H	H	A	B	LOW	MELO3C010045.2.1-gene
chr02	12881231	A	G	H	B	H	H	A	H	H	A	B	LOW	MELO3C010070.2.1-gene
chr02	12926452	A	G	H	B	H	H	A	H	H	A	B	LOW	MELO3C010072.2.1-gene
chr02	14069686	A	G	H	B	H	H	A	H	H	A	B	LOW	MELO3C010126.2.1-gene
chr02	14982558	G	T	H	B	H	H	A	H	H	A	B	LOW	MELO3C010166.2.1-gene
chr02	15246859	AAATAATAATAATAATAATAATTC	AAATAATAATAATAATAATAATAATAATTC	H	B	H	H	A	H	B	A	B	LOW	MELO3C010195.2.1-gene
chr02	15246918	T	C	H	B	H	H	A	H	B	A	B	LOW	MELO3C010195.2.1-gene
chr02	15376480	C	A	H	B	H	H	A	H	B	A	B	LOW	MELO3C010213.2.1-gene
chr02	15401860	C	T	H	B	H	H	A	H	B	A	B	LOW	MELO3C010216.2.1-gene
chr02	15688912	G	A	H	B	H	H	A	H	B	A	B	LOW	MELO3C010230.2.1-gene
chr02	15884668	T	C	H	H	H	H	A	H	B	A	B	LOW	MELO3C010251.2.1-gene
chr02	15884807	C	A	H	H	H	H	A	H	B	A	B	LOW	MELO3C010251.2.1-gene
chr02	15884855	A	G	H	H	H	H	A	H	B	A	B	LOW	MELO3C010251.2.1-gene
chr02	15886360	A	G	H	H	H	H	A	H	B	A	B	LOW	MELO3C010251.2.1-gene
chr02	15934633	A	C	H	H	H	H	A	H	B	A	B	LOW	MELO3C010257.2.1-gene
chr02	15970706	C	T	H	H	H	H	A	H	B	A	B	LOW	MELO3C010263.2.1-gene
chr02	15970868	G	A	H	H	H	H	A	H	B	A	B	LOW	MELO3C010263.2.1-gene
chr02	16365651	G	A	H	H	H	H	A	H	H	A	H	LOW	MELO3C000667.2.1-gene
chr02	16635615	T	C	A	A	A	A	A	A	A	A	H	LOW	MELO3C029646.2.1-gene
chr02	16635718	A	G	A	A	A	A	A	A	A	A	H	LOW	MELO3C029646.2.1-gene
chr02	16816633	A	G	B	B	B	B	B	B	B	A	B	LOW	MELO3C010313.2.1-gene
chr02	16884417	G	T	B	B	B	B	B	B	B	A	B	LOW	MELO3C010314.2.1-gene
chr02	17969534	G	A	B	B	B	B	B	B	B	A	B	LOW	MELO3C026644.2.1-gene
chr02	19029522	G	A	B	B	B	B	B	B	B	A	B	LOW	MELO3C025310.2.1-gene
chr02	19086924	G	T	B	B	B	B	B	B	B	H	B	LOW	MELO3C029683.2.1-gene
chr02	19550691	A	G	B	B	B	B	B	B	B	A	B	LOW	MELO3C025340.2.1-gene
chr02	19720592	T	G	B	B	B	B	B	B	B	A	B	LOW	MELO3C029692.2.1-gene
chr02	19720636	T	C	B	B	B	B	B	B	B	A	B	LOW	MELO3C029692.2.1-gene
chr02	19830855	T	C	B	B	B	B	B	B	B	A	B	LOW	MELO3C025352.2.1-gene
chr02	19889691	T	C	B	B	B	B	B	B	B	A	B	LOW	MELO3C024624.2.1-gene
chr02	20107360	C	T	B	B	B	B	B	B	B	A	B	LOW	MELO3C024635.2.1-gene
chr02	20107438	C	T	B	B	B	B	B	B	B	A	B	LOW	MELO3C024635.2.1-gene
chr02	20157801	T	G	B	B	B	B	B	B	B	A	B	LOW	MELO3C029697.2.1-gene
chr02	20315993	T	C	B	B	B	B	B	B	B	A	B	LOW	MELO3C029701.2.1-gene
chr02	20363916	G	T	B	B	B	B	B	B	B	A	B	LOW	MELO3C024652.2.1-gene
chr02	21011861	A	G	B	B	B	B	B	B	B	A	B	LOW	MELO3C024685.2.1-gene
chr02	22616021	A	C	B	B	B	B	B	B	B	A	B	LOW	MELO3C034284.2.1-gene
chr02	22889218	T	C	B	B	B	B	B	B	B	A	B	LOW	MELO3C017450.2.1-gene
chr02	23205603	A	G	B	B	B	B	B	B	B	A	B	LOW	MELO3C017438.2.1-gene
chr02	23205849	G	A	B	B	B	B	B	B	B	A	B	LOW	MELO3C017438.2.1-gene
chr02	23206098	C	T	B	B	B	B	B	B	B	A	B	LOW	MELO3C017438.2.1-gene
chr02	23206110	A	G	B	B	B	B	B	B	B	A	B	LOW	MELO3C017438.2.1-gene
chr02	23206152	G	A	B	B	B	B	B	B	B	A	B	LOW	MELO3C017438.2.1-gene
chr02	23206449	C	T	B	B	B	B	B	B	B	A	B	LOW	MELO3C017438.2.1-gene
chr02	23206467	C	T	B	B	B	B	B	B	B	A	B	LOW	MELO3C017438.2.1-gene
chr02	23206473	C	T	B	B	B	B	B	B	B	A	B	LOW	MELO3C017438.2.1-gene
chr02	23206629	A	C	B	B	B	B	B	B	B	A	B	LOW	MELO3C017438.2.1-gene
chr02	23305461	C	T	B	B	B	B	B	B	B	A	B	LOW	MELO3C017428.2.1-gene
chr02	23305530	A	G	B	B	B	B	B	B	B	A	B	LOW	MELO3C017428.2.1-gene
chr02	23373362	C	A	B	B	B	B	B	B	B	A	B	LOW	MELO3C017420.2.1-gene
chr02	23589602	G	A	B	B	B	B	B	B	B	A	B	LOW	MELO3C017399.2.1-gene
chr02	23589608	T	C	B	B	B	B	B	B	B	A	B	LOW	MELO3C017399.2.1-gene
chr02	23589788	A	G	B	B	B	B	B	B	B	A	B	LOW	MELO3C017399.2.1-gene
chr02	23589812	T	C	B	B	B	B	B	B	B	A	B	LOW	MELO3C017399.2.1-gene
chr02	23730952	G	A	B	B	B	B	B	B	B	A	B	LOW	MELO3C017382.2.1-gene
chr02	23836408	A	G	A	A	H	A	H	H	H	A	H	LOW	MELO3C000173.2.1-gene
chr02	24013191	C	G	B	B	B	B	B	B	B	A	B	LOW	MELO3C017350.2.1-gene
chr02	24326828	T	C	B	B	B	B	B	B	B	A	B	LOW	MELO3C017317.2.1-gene
chr02	24451272	CCATCGTCAATCGTCCGATCTTTTC	CC	B	B	B	B	B	B	B	A	B	LOW	MELO3C029746.2.1-gene
chr02	24623331	T	C	B	B	B	B	B	B	B	A	B	LOW	MELO3C017280.2.1-gene
chr02	24728750	T	C	B	B	B	B	B	B	B	A	B	LOW	MELO3C017264.2.1-gene
chr02	24837483	G	A	B	B	B	B	B	B	B	A	B	LOW	MELO3C017252.2.1-gene
chr02	25047875	AGGAGT	AGAGT	B	B	B	B	B	B	B	A	B	LOW	MELO3C029753.2.1-gene
chr02	25115780	T	C	B	B	B	B	B	B	B	A	B	LOW	MELO3C017214.2.1-gene
chr02	25132689	C	T	B	B	B	B	B	B	B	A	B	LOW	MELO3C017211.2.1-gene
chr02	25157007	G	A	B	B	B	B	B	B	B	A	B	LOW	MELO3C017206.2.1-gene
chr02	25157022	A	G	B	B	B	B	B	B	B	A	B	LOW	MELO3C017206.2.1-gene
chr02	25172904	G	C	B	B	B	B	B	B	B	A	B	LOW	MELO3C017205.2.1-gene
chr02	25291938	C	A	B	B	B	B	B	B	B	A	B	LOW	MELO3C017189.2.1-gene
chr02	25301104	A	G	B	B	B	B	B	B	B	A	B	LOW	MELO3C017186.2.1-gene
chr02	25404499	CAAAAAACAT	CAAAAACAT	B	B	B	B	B	B	B	A	B	LOW	MELO3C017170.2.1-gene
chr02	25479149	A	G	B	B	B	B	B	B	B	A	B	LOW	MELO3C017157.2.1-gene
chr02	25540861	G	A	B	B	B	B	B	B	B	A	B	LOW	MELO3C017149.2.1-gene
chr02	25540939	A	G	B	B	B	B	B	B	B	A	B	LOW	MELO3C017149.2.1-gene
chr02	25555843	G	T	B	B	B	B	B	B	B	A	B	LOW	MELO3C017147.2.1-gene
chr02	25731510	A	C	B	B	B	B	B	B	B	A	B	LOW	MELO3C017121.2.1-gene
chr02	25865090	A	G	B	B	B	B	B	B	B	A	B	LOW	MELO3C017099.2.1-gene
chr02	25932981	CTCC	TTCC	B	B	B	B	B	B	B	A	B	LOW	MELO3C017091.2.1-gene
chr02	25933068	C	T	B	B	B	B	B	B	B	A	B	LOW	MELO3C017091.2.1-gene
chr02	26248911	C	T	B	B	B	B	B	B	B	A	B	LOW	MELO3C026271.2.1-gene
chr02	26248920	A	C	B	B	B	B	B	B	B	A	B	LOW	MELO3C026271.2.1-gene
chr02	26249054	T	C	B	B	B	B	B	B	B	A	B	LOW	MELO3C026271.2.1-gene
chr02	26339338	G	A	B	B	B	B	B	B	B	A	B	LOW	MELO3C026257.2.1-gene
chr02	26374476	T	A	B	B	B	B	B	B	B	A	B	LOW	MELO3C026250.2.1-gene
chr02	26434642	A	T	B	B	B	B	B	B	B	A	B	LOW	MELO3C026235.2.1-gene
chr02	26597867	G	C	B	B	B	B	B	B	B	A	B	LOW	MELO3C026211.2.1-gene
chr02	26641545	G	A	B	B	B	B	B	B	B	A	B	LOW	MELO3C026205.2.1-gene
chr02	26676251	G	A	B	B	B	B	B	B	B	A	B	LOW	MELO3C026200.2.1-gene
chr03	92476	C	T	H	A	A	H	A	H	H	A	B	LOW	MELO3C029779.2.1-gene
chr03	92521	C	T	H	A	A	H	A	H	H	A	B	LOW	MELO3C029779.2.1-gene
chr03	92584	C	A	H	A	A	H	A	H	H	A	B	LOW	MELO3C029779.2.1-gene
chr03	301418	A	T	H	A	A	H	A	H	H	A	B	LOW	MELO3C008079.2.1-gene
chr03	753160	G	A	H	A	A	H	A	H	H	A	B	LOW	MELO3C008116.2.1-gene
chr03	767254	C	T	H	A	A	H	A	H	H	A	B	LOW	MELO3C008118.2.1-gene
chr03	1073696	T	A	B	A	A	H	A	H	H	A	B	LOW	MELO3C008139.2.1-gene
chr03	1073714	A	G	B	A	A	H	A	H	H	A	B	LOW	MELO3C008139.2.1-gene
chr03	1073741	T	G	B	A	A	H	A	H	H	A	B	LOW	MELO3C008139.2.1-gene
chr03	1249518	ACT	GCT	B	A	A	H	A	H	H	A	B	LOW	MELO3C008154.2.1-gene
chr03	1544691	A	G	B	A	A	H	A	H	H	A	B	LOW	MELO3C008173.2.1-gene
chr03	1545429	G	A	B	A	A	H	A	H	H	A	B	LOW	MELO3C008173.2.1-gene
chr03	1545459	C	G	B	A	A	H	A	H	H	A	B	LOW	MELO3C008173.2.1-gene
chr03	1628676	AGGG	GGGG,GGGT	B	A	A	H	A	H	H	A	B	LOW	MELO3C008180.2.1-gene
chr03	1628805	T	C	B	A	A	H	A	H	H	A	B	LOW	MELO3C008180.2.1-gene
chr03	1628814	T	C	B	A	A	H	A	H	H	A	B	LOW	MELO3C008180.2.1-gene
chr03	1628832	C	T	B	A	A	H	A	H	H	A	B	LOW	MELO3C008180.2.1-gene
chr03	1828228	C	T	B	A	A	H	A	H	H	A	B	LOW	MELO3C008197.2.1-gene
chr03	1828357	T	C	B	A	A	H	A	H	H	A	B	LOW	MELO3C008197.2.1-gene
chr03	1843558	T	A	B	A	A	H	A	H	H	A	B	LOW	MELO3C008200.2.1-gene
chr03	1946278	A	G	B	A	A	H	A	H	H	A	B	LOW	MELO3C008209.2.1-gene
chr03	2110943	C	T	B	A	A	H	A	H	H	A	B	LOW	MELO3C008225.2.1-gene
chr03	2121740	G	A	B	A	A	H	A	B	H	A	B	LOW	MELO3C029862.2.1-gene
chr03	2121788	C	T	B	A	A	H	A	H	H	A	B	LOW	MELO3C029862.2.1-gene
chr03	2121821	A	G	B	A	A	H	A	H	H	A	B	LOW	MELO3C029862.2.1-gene
chr03	2235614	G	A	B	A	A	H	A	H	H	A	B	LOW	MELO3C029869.2.1-gene
chr03	2275485	A	G	B	A	A	H	A	H	H	A	B	LOW	MELO3C008242.2.1-gene
chr03	2318907	A	G	B	A	A	H	A	H	H	A	B	LOW	MELO3C008246.2.1-gene
chr03	2318943	T	A	B	A	A	H	A	H	H	A	B	LOW	MELO3C008246.2.1-gene
chr03	2932866	G	A	B	A	A	B	A	H	H	A	B	LOW	MELO3C029889.2.1-gene
chr03	2940442	C	T	B	A	A	B	A	H	H	A	B	LOW	MELO3C033211.2.1-gene
chr03	2959736	G	A	B	A	A	B	A	H	H	A	B	LOW	MELO3C034707.2.1-gene
chr03	3028970	A	G	B	A	A	B	A	H	H	A	B	LOW	MELO3C008286.2.1-gene
chr03	4327732	T	G	B	A	A	B	H	H	H	A	B	LOW	MELO3C008357.2.1-gene
chr03	5222003	A	T,G	B	A	A	B	H	H	H	A	B	LOW	MELO3C029973.2.1-gene
chr03	5222024	G	A	B	A	A	B	H	H	H	A	B	LOW	MELO3C029973.2.1-gene
chr03	5280359	A	T	B	A	A	B	H	H	H	A	B	LOW	MELO3C008391.2.1-gene
chr03	5335454	T	C	B	A	A	B	B	A	A	A	B	LOW	MELO3C008394.2.1-gene
chr03	5830193	C	T	B	H	A	B	H	H	H	A	B	LOW	MELO3C008420.2.1-gene
chr03	6495395	A	G	B	H	A	B	H	H	H	A	B	LOW	MELO3C008446.2.1-gene
chr03	6495470	AGTAGAA	GGTGGAA	B	H	A	B	H	H	H	A	B	LOW	MELO3C008446.2.1-gene
chr03	6928342	T	G	B	H	A	B	H	H	H	A	B	LOW	MELO3C008461.2.1-gene
chr03	7250427	A	G	B	H	A	B	H	H	H	A	B	LOW	MELO3C010658.2.1-gene
chr03	7338830	A	G	B	H	A	B	H	H	H	A	B	LOW	MELO3C010655.2.1-gene
chr03	7600868	T	C	B	H	A	B	H	H	H	A	B	LOW	MELO3C010643.2.1-gene
chr03	7641423	A	G	B	H	A	B	H	H	H	A	B	LOW	MELO3C030087.2.1-gene
chr03	7641510	G	C	B	H	A	B	H	H	H	A	B	LOW	MELO3C030087.2.1-gene
chr03	9226268	T	A	B	H	A	B	H	H	H	A	B	LOW	MELO3C010584.2.1-gene
chr03	9226549	AA	AG	B	H	A	B	H	H	H	A	B	LOW	MELO3C010584.2.1-gene
chr03	9532508	G	C	B	H	A	B	H	H	H	A	B	LOW	MELO3C011705.2.1-gene
chr03	9532634	T	C	B	H	A	B	H	H	H	A	B	LOW	MELO3C011705.2.1-gene
chr03	10349372	C	T	B	H	A	B	H	H	H	A	B	LOW	MELO3C011677.2.1-gene
chr03	10461169	GCAC	ACAT	B	H	A	B	H	H	H	A	B	LOW	MELO3C030131.2.1-gene
chr03	11009328	C	A	B	H	A	B	H	H	H	A	B	LOW	MELO3C011660.2.1-gene
chr03	11804597	G	A	B	B	A	B	H	B	B	A	B	LOW	MELO3C030149.2.1-gene
chr03	11982477	T	C	B	H	A	B	H	H	H	A	B	LOW	MELO3C011620.2.1-gene
chr03	12207045	C	T	B	H	A	B	H	H	H	A	B	LOW	MELO3C030155.2.1-gene
chr03	12795166	CTGGC	TTGGC	B	H	A	B	H	H	H	A	B	LOW	MELO3C030160.2.1-gene
chr03	13987574	A	G	B	H	A	B	H	H	H	A	B	LOW	MELO3C030174.2.1-gene
chr03	14621368	T	C	B	H	A	B	H	H	H	A	B	LOW	MELO3C011550.2.1-gene
chr03	14622605	C	T	B	H	A	B	H	H	H	A	B	LOW	MELO3C011550.2.1-gene
chr03	15548437	G	T	B	H	A	B	H	H	H	A	B	LOW	MELO3C011512.2.1-gene
chr03	15621651	T	A	B	H	A	B	H	H	H	A	B	LOW	MELO3C033323.2.1-gene
chr03	16350716	G	T	B	H	A	B	H	H	H	A	B	LOW	MELO3C026127.2.1-gene
chr03	19446001	C	T	B	H	A	B	H	A	H	A	B	LOW	MELO3C020000.2.1-gene
chr03	20017467	G	A	B	H	A	B	H	A	H	A	B	LOW	MELO3C019967.2.1-gene
chr03	20568816	A	G	B	H	A	B	H	A	H	A	B	LOW	MELO3C030258.2.1-gene
chr03	20833469	A	G	B	H	A	B	H	A	H	A	B	LOW	MELO3C019912.2.1-gene
chr03	20833496	C	T	B	H	A	B	H	A	H	A	B	LOW	MELO3C019912.2.1-gene
chr03	20891817	C	A	B	H	A	B	H	A	H	A	B	LOW	MELO3C019906.2.1-gene
chr03	21128791	C	T	B	B	B	B	B	B	B	A	B	LOW	MELO3C030273.2.1-gene
chr03	21128869	T	C	B	B	B	B	B	B	B	A	B	LOW	MELO3C030273.2.1-gene
chr03	21128912	C	G	B	B	B	B	B	B	B	A	B	LOW	MELO3C030273.2.1-gene
chr03	21131519	A	G	B	B	B	B	B	B	B	A	B	LOW	MELO3C019888.2.1-gene
chr03	21131531	G	T	B	B	B	B	B	B	B	A	B	LOW	MELO3C019888.2.1-gene
chr03	21131978	C	T	B	B	B	B	B	B	B	A	B	LOW	MELO3C019888.2.1-gene
chr03	21306073	G	A	H	B	B	H	B	B	H	H	B	LOW	MELO3C028014.2.1-gene
chr03	22101178	ATA	ATTA	B	B	B	B	B	B	B	A	B	LOW	MELO3C019825.2.1-gene
chr03	22538941	C	G	B	B	B	B	B	B	B	A	B	LOW	MELO3C019774.2.1-gene
chr03	22867777	A	G	B	B	B	B	B	B	B	A	B	LOW	MELO3C026522.2.1-gene
chr03	23008673	A	G	B	B	B	B	B	B	B	A	B	LOW	MELO3C026536.2.1-gene
chr03	23020153	G	A	A	H	A	A	A	A	A	A	H	LOW	MELO3C035488.2.1-gene
chr03	23020288	T	A	H	H	A	H	H	H	A	A	H	LOW	MELO3C035488.2.1-gene
chr03	23020411	T	A	H	H	A	H	H	H	A	A	H	LOW	MELO3C035488.2.1-gene
chr03	23339770	T	A	B	B	B	B	B	B	B	A	B	LOW	MELO3C011490.2.1-gene
chr03	23351574	A	G	B	B	B	B	B	B	B	A	B	LOW	MELO3C011490.2.1-gene
chr03	23446059	C	T	B	B	B	B	B	B	B	A	B	LOW	MELO3C011480.2.1-gene
chr03	23520498	G	A	B	B	B	B	B	B	B	A	B	LOW	MELO3C011467.2.1-gene
chr03	23540005	C	T	B	B	B	B	B	B	B	A	B	LOW	MELO3C011463.2.1-gene
chr03	23967798	A	G	B	B	B	B	B	B	B	A	B	LOW	MELO3C011399.2.1-gene
chr03	24499986	G	A	B	B	B	B	B	B	B	A	B	LOW	MELO3C011339.2.1-gene
chr03	24577992	T	C	B	B	B	B	B	B	B	A	B	LOW	MELO3C011329.2.1-gene
chr03	24626176	A	C	B	B	B	B	B	B	B	A	B	LOW	MELO3C011322.2.1-gene
chr03	25108569	T	C	B	B	B	B	B	H	B	A	B	LOW	MELO3C011251.2.1-gene
chr03	25299377	T	C	B	B	B	B	B	B	B	A	B	LOW	MELO3C011229.2.1-gene
chr03	25624266	C	T	B	B	B	B	B	B	B	A	B	LOW	MELO3C011192.2.1-gene
chr03	25779708	C	T	B	B	B	B	B	B	B	A	B	LOW	MELO3C011165.2.1-gene
chr03	25816103	C	T	B	B	B	B	B	B	B	A	B	LOW	MELO3C011159.2.1-gene
chr03	25882318	A	G	B	B	B	B	B	B	B	A	B	LOW	MELO3C011156.2.1-gene
chr03	26220806	T	C	B	B	B	B	B	B	B	A	B	LOW	MELO3C011114.2.1-gene
chr03	26220977	C	T	B	B	B	B	B	B	B	A	B	LOW	MELO3C011114.2.1-gene
chr03	26246815	C	T	B	B	B	B	B	B	B	A	B	LOW	MELO3C011113.2.1-gene
chr03	26318657	T	C	B	B	B	B	B	B	B	A	B	LOW	MELO3C011107.2.1-gene
chr03	26318669	C	T	B	B	B	B	B	B	B	A	B	LOW	MELO3C011107.2.1-gene
chr03	26318693	G	T	B	B	B	B	B	B	B	A	B	LOW	MELO3C011107.2.1-gene
chr03	26375728	A	G	B	B	B	B	B	B	B	A	B	LOW	MELO3C011101.2.1-gene
chr03	26394491	C	T	B	B	B	B	B	B	B	A	B	LOW	MELO3C011097.2.1-gene
chr03	26394675	A	G	B	B	B	B	B	B	B	A	B	LOW	MELO3C011097.2.1-gene
chr03	26396116	T	C	B	B	B	B	B	B	B	A	B	LOW	MELO3C011097.2.1-gene
chr03	26396242	G	A	B	B	B	B	B	B	B	A	B	LOW	MELO3C011097.2.1-gene
chr03	26579279	A	G	B	B	B	B	B	B	B	A	B	LOW	MELO3C011072.2.1-gene
chr03	26878564	T	C	B	B	B	B	B	B	B	A	B	LOW	MELO3C011030.2.1-gene
chr03	26993372	T	C	B	B	B	B	B	B	B	A	B	LOW	MELO3C011012.2.1-gene
chr03	27162361	A	C	B	B	B	B	B	B	B	A	B	LOW	MELO3C010988.2.1-gene
chr03	27427930	A	G	B	B	B	B	B	B	B	A	B	LOW	MELO3C010958.2.1-gene
chr03	27536130	AGCGG	AGCGA	B	B	B	B	B	B	B	A	B	LOW	MELO3C010940.2.1-gene
chr03	27556957	G	A	B	B	B	B	B	B	B	A	B	LOW	MELO3C010935.2.1-gene
chr03	27571540	G	A	B	B	B	B	B	B	B	A	B	LOW	MELO3C010933.2.1-gene
chr03	27571594	C	T	B	B	B	B	B	B	B	A	B	LOW	MELO3C010933.2.1-gene
chr03	27571609	A	G	B	B	B	B	B	B	B	A	B	LOW	MELO3C010933.2.1-gene
chr03	27693758	T	C	B	B	B	B	B	B	B	A	B	LOW	MELO3C010909.2.1-gene
chr03	27826802	C	T	B	B	B	B	B	B	B	A	B	LOW	MELO3C010887.2.1-gene
chr03	27953299	T	C	B	B	B	B	B	B	B	A	B	LOW	MELO3C010862.2.1-gene
chr03	27983789	A	G	B	B	B	B	B	B	B	A	B	LOW	MELO3C010856.2.1-gene
chr03	28033749	G	A	B	B	B	B	B	B	B	A	B	LOW	MELO3C010848.2.1-gene
chr03	28188632	T	C	B	B	B	B	B	B	B	H	B	LOW	MELO3C000816.2.1-gene
chr03	28188716	A	G	B	B	B	B	B	B	B	H	B	LOW	MELO3C000816.2.1-gene
chr03	28188932	TTTC	CTTT	B	B	B	B	B	B	B	H	B	LOW	MELO3C000816.2.1-gene
chr03	28223275	T	C	B	B	B	B	B	B	B	A	B	LOW	MELO3C010825.2.1-gene
chr03	28416377	C	T	B	B	B	B	B	B	B	A	B	LOW	MELO3C010789.2.1-gene
chr03	28416459	TGGGT	CGGGT,CGGGA	B	B	B	B	B	B	B	A	B	LOW	MELO3C010789.2.1-gene
chr03	28808231	T	C	B	B	B	B	B	B	B	A	B	LOW	MELO3C010736.2.1-gene
chr03	29018956	T	A	B	B	B	B	B	B	B	A	B	LOW	MELO3C010698.2.1-gene
chr03	29177131	C	T	B	B	B	B	B	B	B	A	B	LOW	MELO3C010669.2.1-gene
chr04	94805	T	C	H	H	H	A	H	H	A	A	B	LOW	MELO3C003316.2.1-gene
chr04	135960	G	A	H	H	H	A	H	H	A	A	B	LOW	MELO3C003321.2.1-gene
chr04	398118	AGAG	TGAA	H	H	H	A	H	B	A	A	B	LOW	MELO3C000538.2.1-gene
chr04	469434	A	G	H	H	B	A	H	H	A	A	B	LOW	MELO3C003366.2.1-gene
chr04	826788	T	G	H	H	B	A	H	H	A	A	B	LOW	MELO3C003400.2.1-gene
chr04	826851	A	C	H	H	B	A	H	H	A	A	B	LOW	MELO3C003400.2.1-gene
chr04	858776	G	A	H	H	B	A	H	H	A	A	B	LOW	MELO3C003404.2.1-gene
chr04	858869	T	C	H	H	B	A	H	H	A	A	B	LOW	MELO3C003404.2.1-gene
chr04	1005169	C	A	H	H	B	A	H	B	A	A	B	LOW	MELO3C003426.2.1-gene
chr04	1075559	C	T	H	B	B	A	H	B	A	A	B	LOW	MELO3C003435.2.1-gene
chr04	1075748	A	G	H	B	B	A	H	B	A	A	B	LOW	MELO3C003435.2.1-gene
chr04	1255652	G	C	H	H	B	A	H	B	A	A	B	LOW	MELO3C003453.2.1-gene
chr04	1308864	C	T	H	H	B	A	H	B	H	A	B	LOW	MELO3C003460.2.1-gene
chr04	1438977	A	T	A	A	A	A	A	A	A	A	B	LOW	MELO3C003478.2.1-gene
chr04	1483783	C	T	A	A	A	A	A	A	A	A	B	LOW	MELO3C027940.2.1-gene
chr04	1536942	G	A	A	A	A	A	A	A	A	A	B	LOW	MELO3C003488.2.1-gene
chr04	1546637	A	G	A	A	A	A	A	A	A	A	B	LOW	MELO3C003489.2.1-gene
chr04	1632494	G	A	A	A	A	A	A	A	A	A	B	LOW	MELO3C003498.2.1-gene
chr04	1717290	A	G	A	A	A	A	A	A	A	A	B	LOW	MELO3C003506.2.1-gene
chr04	1717305	C	T	A	A	A	A	A	A	A	A	B	LOW	MELO3C003506.2.1-gene
chr04	2013115	T	A	A	A	A	A	A	A	A	A	B	LOW	MELO3C003541.2.1-gene
chr04	2232812	C	T	A	A	A	A	A	A	A	A	B	LOW	MELO3C003571.2.1-gene
chr04	2267819	T	C	A	A	A	A	A	A	A	A	B	LOW	MELO3C003575.2.1-gene
chr04	2346661	A	G	A	A	A	A	A	A	A	A	B	LOW	MELO3C003587.2.1-gene
chr04	2503606	C	T	A	A	A	A	A	A	A	A	B	LOW	MELO3C003606.2.1-gene
chr04	2645227	A	G	A	A	A	A	A	A	A	A	B	LOW	MELO3C003621.2.1-gene
chr04	2749200	G	A	A	A	A	A	A	A	A	A	B	LOW	MELO3C003634.2.1-gene
chr04	2831843	C	T	A	A	A	A	A	A	A	A	B	LOW	MELO3C030447.2.1-gene
chr04	2856040	C	T	A	A	A	A	A	A	A	A	B	LOW	MELO3C003650.2.1-gene
chr04	2949469	G	A	A	A	A	A	A	A	A	A	B	LOW	MELO3C003660.2.1-gene
chr04	3013784	G	A	A	A	A	A	A	A	A	A	B	LOW	MELO3C003666.2.1-gene
chr04	3059880	T	C	A	A	A	A	A	A	A	A	B	LOW	MELO3C003672.2.1-gene
chr04	3060046	GTTG	GTA	A	A	A	A	A	A	A	A	B	LOW	MELO3C003672.2.1-gene
chr04	3143027	T	C	A	A	A	A	A	A	A	A	B	LOW	MELO3C003686.2.1-gene
chr04	3551301	C	A	H	B	A	H	H	H	H	A	B	LOW	MELO3C030475.2.1-gene
chr04	3551391	G	A	H	B	A	H	H	H	H	A	B	LOW	MELO3C030475.2.1-gene
chr04	3694294	T	C	H	B	A	H	H	A	B	A	B	LOW	MELO3C003747.2.1-gene
chr04	5128165	G	A	H	B	A	H	H	H	H	A	B	LOW	MELO3C030566.2.1-gene
chr04	5680827	G	A	H	B	A	H	H	H	H	A	B	LOW	MELO3C029993.2.1-gene
chr04	6247607	G	A	A	H	H	H	H	H	H	A	H	LOW	MELO3C033693.2.1-gene
chr04	6652314	G	A	H	B	A	H	H	H	H	A	B	LOW	MELO3C029781.2.1-gene
chr04	6892743	C	T	H	B	A	H	H	H	H	A	B	LOW	MELO3C026492.2.1-gene
chr04	6892752	A	G	H	B	A	H	H	H	H	A	B	LOW	MELO3C026492.2.1-gene
chr04	7411721	A	G	H	B	A	H	H	H	H	A	B	LOW	MELO3C018247.2.1-gene
chr04	7996025	A	G	H	B	A	H	H	H	H	A	B	LOW	MELO3C018223.2.1-gene
chr04	9429732	C	T	H	B	A	H	H	H	H	A	B	LOW	MELO3C018153.2.1-gene
chr04	9429882	C	T	H	B	A	H	H	H	H	A	B	LOW	MELO3C018153.2.1-gene
chr04	12630180	G	A	B	B	A	H	H	B	H	A	B	LOW	MELO3C012832.2.1-gene
chr04	12698087	A	G	B	B	A	H	H	B	H	A	B	LOW	MELO3C012837.2.1-gene
chr04	12699359	G	A	B	B	A	H	H	B	H	A	B	LOW	MELO3C012837.2.1-gene
chr04	13401865	C	T	B	B	A	H	H	B	H	A	B	LOW	MELO3C012868.2.1-gene
chr04	14306293	G	A	B	B	A	H	H	B	H	A	B	LOW	MELO3C012913.2.1-gene
chr04	14447239	G	A	B	B	A	H	B	B	H	A	B	LOW	MELO3C012928.2.1-gene
chr04	14664043	GG	GA	H	A	H	H	A	B	B	A	B	LOW	MELO3C012942.2.1-gene
chr04	14857280	C	T	B	B	A	H	B	B	H	A	B	LOW	MELO3C012951.2.1-gene
chr04	15349149	T	C	B	B	A	H	B	B	H	A	B	LOW	MELO3C012993.2.1-gene
chr04	15989474	T	C	A	A	A	A	A	A	A	A	B	LOW	MELO3C013024.2.1-gene
chr04	16328694	T	C	A	A	A	A	A	A	A	A	B	LOW	MELO3C013048.2.1-gene
chr04	16339173	C	T	A	A	A	A	A	A	A	A	B	LOW	MELO3C013049.2.1-gene
chr04	16444004	ACGC	ATGC	A	A	A	A	A	A	A	A	B	LOW	MELO3C013055.2.1-gene
chr04	16774898	G	A	A	A	A	A	A	A	A	A	B	LOW	MELO3C013066.2.1-gene
chr04	17005829	T	C	A	A	A	A	A	A	A	A	H	LOW	MELO3C013077.2.1-gene
chr04	17173441	C	T	A	A	A	A	A	A	A	A	B	LOW	MELO3C013095.2.1-gene
chr04	17173586	A	G	A	A	A	A	A	A	A	A	B	LOW	MELO3C013095.2.1-gene
chr04	17190849	T	C	A	A	A	A	A	A	A	A	B	LOW	MELO3C013095.2.1-gene
chr04	17716699	T	C	A	A	A	A	A	A	A	A	B	LOW	MELO3C030829.2.1-gene
chr04	18380979	TG	CG	A	A	A	A	A	A	A	A	B	LOW	MELO3C025791.2.1-gene
chr04	18551279	C	T	A	A	A	A	A	A	A	A	B	LOW	MELO3C022645.2.1-gene
chr04	19421172	A	G	A	A	A	A	A	A	A	A	B	LOW	MELO3C022684.2.1-gene
chr04	19455203	G	C	A	A	A	A	A	A	A	A	B	LOW	MELO3C030867.2.1-gene
chr04	19604303	G	A	A	A	A	A	A	A	A	A	B	LOW	MELO3C022694.2.1-gene
chr04	19835385	A	G	A	A	A	A	A	A	A	A	B	LOW	MELO3C024084.2.1-gene
chr04	20350843	A	G	A	A	A	A	A	A	A	A	B	LOW	MELO3C030886.2.1-gene
chr04	21058608	C	T	A	A	A	A	A	A	A	A	B	LOW	MELO3C026719.2.1-gene
chr04	21058674	C	T	A	A	A	A	A	A	A	A	B	LOW	MELO3C026719.2.1-gene
chr04	21058703	G	A	A	A	A	A	A	A	A	A	B	LOW	MELO3C026719.2.1-gene
chr04	21064439	G	A	A	A	A	A	A	A	A	A	H	LOW	MELO3C026718.2.1-gene
chr04	21791062	G	A	A	A	A	A	A	A	A	A	B	LOW	MELO3C026658.2.1-gene
chr04	22607982	G	A	A	A	A	A	A	A	A	A	B	LOW	MELO3C030911.2.1-gene
chr04	23264228	T	C	A	A	A	A	A	A	A	A	B	LOW	MELO3C024015.2.1-gene
chr04	23364809	C	T	A	A	A	A	A	A	A	A	B	LOW	MELO3C024002.2.1-gene
chr04	23528605	T	C	A	A	A	A	A	A	A	A	B	LOW	MELO3C023992.2.1-gene
chr04	24154559	T	G	A	A	A	A	A	A	A	A	B	LOW	MELO3C033638.2.1-gene
chr04	24168896	GGCAG	GG	A	A	A	A	A	A	A	A	B	LOW	MELO3C023938.2.1-gene
chr04	24299340	G	A	A	A	A	A	A	A	A	A	B	LOW	MELO3C023931.2.1-gene
chr04	24841883	G	C	A	A	A	A	A	A	A	A	B	LOW	MELO3C026742.2.1-gene
chr04	24841936	A	G	A	A	A	A	A	A	A	A	B	LOW	MELO3C026742.2.1-gene
chr04	24865600	T	C	A	A	A	A	A	A	A	A	B	LOW	MELO3C026745.2.1-gene
chr04	24865717	TCCTT	GCCTT	A	A	A	A	A	A	A	A	B	LOW	MELO3C026745.2.1-gene
chr04	25106816	A	G	A	A	A	A	A	A	A	A	B	LOW	MELO3C024882.2.1-gene
chr04	25453327	C	T	A	A	A	A	A	A	A	A	B	LOW	MELO3C026881.2.1-gene
chr04	25847157	T	C	A	A	A	A	A	A	A	A	B	LOW	MELO3C026609.2.1-gene
chr04	26044432	G	A	A	A	A	A	A	A	A	A	B	LOW	MELO3C026590.2.1-gene
chr04	26044636	T	C	A	A	A	A	A	A	A	A	B	LOW	MELO3C026590.2.1-gene
chr04	26139786	A	T	A	A	A	A	A	A	A	A	B	LOW	MELO3C026582.2.1-gene
chr04	27269263	C	G	A	H	B	H	A	H	H	A	B	LOW	MELO3C009886.2.1-gene
chr04	27572984	A	G	A	H	B	H	A	H	H	A	B	LOW	MELO3C009856.2.1-gene
chr04	27633787	C	T	A	H	B	H	A	H	H	A	B	LOW	MELO3C009846.2.1-gene
chr04	27638795	G	A	A	H	B	H	A	H	H	A	B	LOW	MELO3C009845.2.1-gene
chr04	27651097	A	G	A	H	B	H	A	H	H	A	B	LOW	MELO3C009844.2.1-gene
chr04	27651109	G	A	A	H	B	H	A	H	H	A	B	LOW	MELO3C009844.2.1-gene
chr04	27753393	G	T	A	H	B	H	A	H	H	A	B	LOW	MELO3C009829.2.1-gene
chr04	27772101	G	A	A	H	B	H	A	H	H	A	B	LOW	MELO3C009826.2.1-gene
chr04	27783781	T	A	A	A	B	A	A	A	A	A	B	LOW	MELO3C009823.2.1-gene
chr04	28155003	C	G	A	H	B	H	A	H	H	A	B	LOW	MELO3C030715.2.1-gene
chr04	28431695	T	C	A	H	B	H	A	H	H	A	B	LOW	MELO3C009757.2.1-gene
chr04	28649950	C	T	A	H	B	H	A	H	H	A	B	LOW	MELO3C009730.2.1-gene
chr04	28804660	C	T	A	H	B	H	A	H	H	A	B	LOW	MELO3C009713.2.1-gene
chr04	28822585	A	G	A	H	B	H	A	H	H	A	B	LOW	MELO3C009710.2.1-gene
chr04	28933171	T	C	H	H	B	H	A	H	H	A	B	LOW	MELO3C009695.2.1-gene
chr04	28933402	G	C	H	H	B	H	A	H	H	A	B	LOW	MELO3C009695.2.1-gene
chr04	29041787	A	G	B	B	B	B	B	B	B	A	B	LOW	MELO3C009685.2.1-gene
chr04	29201512	T	C	B	B	B	B	B	B	B	A	B	LOW	MELO3C009670.2.1-gene
chr04	29210296	C	A	B	B	B	B	B	B	B	A	B	LOW	MELO3C009668.2.1-gene
chr04	29328381	A	G	B	B	B	B	B	B	B	A	B	LOW	MELO3C009654.2.1-gene
chr04	29346739	TAGCAGCAGCAGCAGCA	CAGCAGCAGCAGCAGCA	B	B	B	B	B	B	B	A	B	LOW	MELO3C009652.2.1-gene
chr04	29347957	C	T	B	B	B	B	B	B	B	A	B	LOW	MELO3C009652.2.1-gene
chr04	29579244	C	T	B	B	B	B	B	B	B	A	B	LOW	MELO3C009618.2.1-gene
chr04	29579262	G	A	B	B	B	B	B	B	B	A	B	LOW	MELO3C009618.2.1-gene
chr04	29752617	G	A	B	B	B	B	B	B	B	A	B	LOW	MELO3C009594.2.1-gene
chr04	29752623	G	A	B	B	B	B	B	B	B	A	B	LOW	MELO3C009594.2.1-gene
chr04	30408596	T	C	B	B	B	B	B	B	B	A	B	LOW	MELO3C009510.2.1-gene
chr04	30680176	G	A	B	B	B	B	B	B	B	A	B	LOW	MELO3C009471.2.1-gene
chr04	30868975	T	C	B	B	B	B	B	B	B	A	B	LOW	MELO3C009445.2.1-gene
chr04	30869053	C	T	B	B	B	B	B	B	B	A	B	LOW	MELO3C009445.2.1-gene
chr04	30905510	C	A	B	B	B	B	B	B	B	A	B	LOW	MELO3C009442.2.1-gene
chr04	30905692	CGTAT	TGTAT	B	B	B	B	B	B	B	A	B	LOW	MELO3C009442.2.1-gene
chr04	31109739	G	A	B	B	B	B	B	B	B	A	B	LOW	MELO3C009417.2.1-gene
chr04	31148885	C	T	B	B	B	B	B	B	B	A	B	LOW	MELO3C009408.2.1-gene
chr04	31591816	C	T	B	B	B	B	B	B	B	A	B	LOW	MELO3C009335.2.1-gene
chr04	31841889	T	C	B	B	B	B	B	B	B	A	B	LOW	MELO3C031020.2.1-gene
chr04	31929234	T	C	B	B	B	B	B	B	B	A	B	LOW	MELO3C009284.2.1-gene
chr04	32102669	T	C	B	B	B	B	B	B	B	A	B	LOW	MELO3C009256.2.1-gene
chr04	32205895	A	G	B	B	B	B	B	B	B	A	B	LOW	MELO3C009235.2.1-gene
chr04	32278576	T	C	A	A	A	A	A	A	A	A	H	LOW	MELO3C009221.2.1-gene
chr04	32684514	T	C	B	B	B	B	B	B	B	A	B	LOW	MELO3C009153.2.1-gene
chr04	32710101	T	C	B	B	B	B	B	B	B	A	B	LOW	MELO3C009149.2.1-gene
chr04	32754228	G	C	B	B	B	B	B	B	B	A	B	LOW	MELO3C009140.2.1-gene
chr04	32777634	C	T	B	B	B	B	B	B	B	A	B	LOW	MELO3C009136.2.1-gene
chr04	32836594	C	T	B	B	B	B	B	B	B	A	B	LOW	MELO3C009122.2.1-gene
chr04	32925457	C	T	H	B	H	B	H	A	H	A	B	LOW	MELO3C009110.2.1-gene
chr04	32996568	C	G	H	B	H	B	H	A	H	A	B	LOW	MELO3C009100.2.1-gene
chr04	33021850	A	G	H	B	H	B	H	A	H	A	B	LOW	MELO3C031041.2.1-gene
chr05	23894	G	T	A	H	H	H	H	H	H	A	B	LOW	MELO3C014737.2.1-gene
chr05	209536	G	A	A	H	H	H	H	H	H	A	B	LOW	MELO3C014719.2.1-gene
chr05	380524	T	C	A	H	H	H	H	H	H	A	B	LOW	MELO3C014687.2.1-gene
chr05	380548	G	A	A	H	H	H	H	H	H	A	B	LOW	MELO3C014687.2.1-gene
chr05	509355	C	T	A	H	H	H	H	H	H	A	B	LOW	MELO3C014673.2.1-gene
chr05	582635	C	T	A	H	H	H	H	H	H	A	B	LOW	MELO3C031049.2.1-gene
chr05	690755	G	A	A	H	H	H	H	H	H	A	B	LOW	MELO3C014642.2.1-gene
chr05	1100875	C	T	A	B	A	H	H	B	H	A	B	LOW	MELO3C014594.2.1-gene
chr05	1111076	G	C	A	B	H	H	H	H	H	A	B	LOW	MELO3C014592.2.1-gene
chr05	1158974	AGT	AT	A	B	H	H	H	H	H	A	B	LOW	MELO3C014584.2.1-gene
chr05	1204465	A	C	A	B	H	H	H	H	H	A	B	LOW	MELO3C014579.2.1-gene
chr05	1204485	A	G	A	B	H	H	H	H	H	A	B	LOW	MELO3C014579.2.1-gene
chr05	1205987	G	A	A	B	H	H	H	H	H	A	B	LOW	MELO3C014579.2.1-gene
chr05	1230525	A	G	H	B	H	H	H	H	H	A	B	LOW	MELO3C014576.2.1-gene
chr05	1302201	T	C	H	B	H	H	H	H	H	A	B	LOW	MELO3C014569.2.1-gene
chr05	1327525	A	G	H	B	H	H	H	H	H	A	B	LOW	MELO3C014566.2.1-gene
chr05	1518906	A	G	B	B	B	B	B	B	B	A	B	LOW	MELO3C014542.2.1-gene
chr05	1518913	CGT	CGC	B	B	B	B	B	B	B	A	B	LOW	MELO3C014542.2.1-gene
chr05	1804128	T	C	B	B	B	B	B	B	B	A	B	LOW	MELO3C014516.2.1-gene
chr05	2103330	G	A	B	B	B	B	B	B	B	A	B	LOW	MELO3C014478.2.1-gene
chr05	2208289	A	G	B	B	B	B	B	B	B	A	B	LOW	MELO3C031103.2.1-gene
chr05	2289689	T	C	B	B	B	B	B	B	B	A	B	LOW	MELO3C031066.2.1-gene
chr05	2332286	T	C	B	B	B	B	B	B	B	A	B	LOW	MELO3C014450.2.1-gene
chr05	2467408	C	T	B	B	B	B	B	B	B	A	B	LOW	MELO3C014431.2.1-gene
chr05	2835293	T	A	B	B	B	B	B	B	B	A	B	LOW	MELO3C014409.2.1-gene
chr05	3678369	C	T	A	A	A	A	A	A	A	A	H	LOW	MELO3C014345.2.1-gene
chr05	3678417	A	T	A	A	A	A	A	A	A	A	H	LOW	MELO3C014345.2.1-gene
chr05	4268396	C	T	B	B	B	B	B	B	B	A	B	LOW	MELO3C014301.2.1-gene
chr05	4410944	G	A	B	B	B	B	B	B	B	A	B	LOW	MELO3C014290.2.1-gene
chr05	4670684	CTT	CTC	B	B	B	B	B	B	B	A	B	LOW	MELO3C014271.2.1-gene
chr05	4842047	T	C	B	B	B	B	B	B	B	A	B	LOW	MELO3C026764.2.1-gene
chr05	4862338	T	C	B	B	B	B	B	B	B	A	B	LOW	MELO3C026765.2.1-gene
chr05	5126649	G	A	B	B	B	B	B	B	B	A	B	LOW	MELO3C026778.2.1-gene
chr05	5184552	A	G	B	B	B	B	B	B	B	A	B	LOW	MELO3C026782.2.1-gene
chr05	5759092	C	T	B	B	B	B	B	B	B	A	B	LOW	MELO3C031238.2.1-gene
chr05	5781203	GAAGTA	GAAGTAAGTA	B	B	B	B	B	B	B	A	B	LOW	MELO3C022998.2.1-gene
chr05	5826141	TGT	CGT	B	B	B	B	B	B	B	A	B	LOW	MELO3C023003.2.1-gene
chr05	5826353	G	A	B	B	B	B	B	B	B	A	B	LOW	MELO3C023003.2.1-gene
chr05	6195932	T	A	B	B	B	B	B	B	B	A	B	LOW	MELO3C023030.2.1-gene
chr05	6195992	C	T	B	B	B	B	B	B	B	H	B	LOW	MELO3C023030.2.1-gene
chr05	6587610	CT	CC	B	B	B	B	B	B	B	A	B	LOW	MELO3C023052.2.1-gene
chr05	6886790	A	G	B	B	B	B	B	B	B	A	B	LOW	MELO3C023072.2.1-gene
chr05	8031858	G	A	B	B	B	B	B	B	B	A	B	LOW	MELO3C020464.2.1-gene
chr05	8225026	C	T	B	B	B	B	B	B	B	A	B	LOW	MELO3C031311.2.1-gene
chr05	9748932	C	T	B	B	B	B	B	B	B	A	B	LOW	MELO3C020397.2.1-gene
chr05	9749109	G	T	B	B	B	B	B	B	B	A	B	LOW	MELO3C020397.2.1-gene
chr05	10523180	C	T	B	B	B	B	B	B	B	A	B	LOW	MELO3C000339.2.1-gene
chr05	10523190	T	G	B	B	B	B	B	B	B	A	B	LOW	MELO3C000339.2.1-gene
chr05	12261874	G	A	B	B	B	B	B	B	B	A	B	LOW	MELO3C031371.2.1-gene
chr05	14085040	A	G	B	B	B	B	B	B	B	A	B	LOW	MELO3C008594.2.1-gene
chr05	16187360	T	C	B	B	B	B	B	B	B	A	B	LOW	MELO3C008653.2.1-gene
chr05	16195548	T	C	B	B	B	B	B	B	B	A	B	LOW	MELO3C008653.2.1-gene
chr05	17116992	C	T	H	B	B	B	B	B	B	A	B	LOW	MELO3C031433.2.1-gene
chr05	17177876	C	T	B	B	B	B	B	B	B	A	B	LOW	MELO3C008690.2.1-gene
chr05	17953197	C	T	B	B	B	B	B	B	B	A	B	LOW	MELO3C008708.2.1-gene
chr05	18190209	C	T	B	B	B	B	B	B	B	A	B	LOW	MELO3C031439.2.1-gene
chr05	18190525	C	T	B	B	B	B	B	B	B	A	B	LOW	MELO3C031439.2.1-gene
chr05	18256780	G	A	B	B	B	B	B	B	B	A	B	LOW	MELO3C031440.2.1-gene
chr05	18378111	G	T	B	B	B	B	B	B	B	A	B	LOW	MELO3C031444.2.1-gene
chr05	18900074	C	T	B	B	B	B	B	B	B	A	B	LOW	MELO3C008756.2.1-gene
chr05	19026038	AGA	AGG	B	B	B	B	B	B	B	A	B	LOW	MELO3C031455.2.1-gene
chr05	19026067	G	A	B	B	B	B	B	B	B	A	B	LOW	MELO3C031455.2.1-gene
chr05	19222669	A	G	B	B	B	B	B	B	B	A	B	LOW	MELO3C008771.2.1-gene
chr05	19525398	A	C	B	B	B	B	B	B	B	A	B	LOW	MELO3C031462.2.1-gene
chr05	19612771	T	C	B	B	B	B	B	B	B	A	B	LOW	MELO3C003906.2.1-gene
chr05	19955653	CGTAG	TGTAA	B	B	B	B	B	B	B	A	B	LOW	MELO3C003927.2.1-gene
chr05	19958773	T	C	B	B	B	B	B	B	B	A	B	LOW	MELO3C003927.2.1-gene
chr05	19958788	C	T	B	B	B	B	B	B	B	A	B	LOW	MELO3C003927.2.1-gene
chr05	20917097	C	T	B	B	B	B	B	B	B	A	B	LOW	MELO3C028253.2.1-gene
chr05	22317166	A	G	B	B	B	B	B	B	B	A	B	LOW	MELO3C031494.2.1-gene
chr05	22317238	G	A	B	B	B	B	B	B	B	A	B	LOW	MELO3C031494.2.1-gene
chr05	22550832	C	A	B	B	B	B	B	B	B	A	B	LOW	MELO3C004012.2.1-gene
chr05	22567569	C	T	B	B	B	B	B	B	B	A	B	LOW	MELO3C031500.2.1-gene
chr05	23422464	AGA	AAA	B	B	B	B	B	B	B	A	B	LOW	MELO3C031288.2.1-gene
chr05	24110595	A	T	H	H	A	H	H	H	H	A	H	LOW	MELO3C004107.2.1-gene
chr05	24298241	G	A	B	B	B	B	B	B	B	A	B	LOW	MELO3C004128.2.1-gene
chr05	24298262	T	C	B	B	B	B	B	B	B	A	B	LOW	MELO3C004128.2.1-gene
chr05	24413491	C	T	B	B	B	B	B	B	B	A	B	LOW	MELO3C004140.2.1-gene
chr05	24815767	A	C	B	B	B	B	B	B	B	A	B	LOW	MELO3C004183.2.1-gene
chr05	24878456	G	A	B	B	B	B	B	B	B	A	B	LOW	MELO3C004193.2.1-gene
chr05	24878461	A	G	B	B	B	B	B	B	B	A	B	LOW	MELO3C004193.2.1-gene
chr05	24878539	T	C	B	B	B	B	B	B	B	A	B	LOW	MELO3C004193.2.1-gene
chr05	24878575	CAAACCG	CAAACTG,CACCG	B	B	B	B	B	B	B	A	B	LOW	MELO3C004193.2.1-gene
chr05	25014469	G	A	B	B	B	B	B	B	B	A	B	LOW	MELO3C004208.2.1-gene
chr05	25214739	A	G	B	B	B	B	B	B	B	A	B	LOW	MELO3C004230.2.1-gene
chr05	25287344	T	C	B	B	B	B	B	B	B	A	B	LOW	MELO3C004237.2.1-gene
chr05	25287404	A	G	B	B	B	B	B	B	B	A	B	LOW	MELO3C004237.2.1-gene
chr05	25432776	G	A,T	B	B	B	B	B	B	B	H	B	LOW	MELO3C031318.2.1-gene
chr05	25491336	T	C	B	B	B	B	B	B	B	A	B	LOW	MELO3C004250.2.1-gene
chr05	25537999	T	C	B	B	B	B	B	B	B	A	B	LOW	MELO3C004255.2.1-gene
chr05	25592269	C	T	B	B	B	B	B	B	B	A	B	LOW	MELO3C031543.2.1-gene
chr05	25766081	C	T	B	B	B	B	B	B	B	A	B	LOW	MELO3C031544.2.1-gene
chr05	26412623	G	C	B	B	B	B	B	B	B	A	B	LOW	MELO3C004336.2.1-gene
chr05	26544653	T	A	B	B	B	B	B	B	B	A	B	LOW	MELO3C004349.2.1-gene
chr05	26594878	C	T	B	B	B	B	B	B	B	A	B	LOW	MELO3C004354.2.1-gene
chr05	26786950	C	T	B	B	B	B	B	B	B	A	B	LOW	MELO3C004379.2.1-gene
chr05	26949823	G	C	B	B	B	B	B	B	B	A	B	LOW	MELO3C004402.2.1-gene
chr05	27136067	T	C	B	B	B	B	B	B	B	A	B	LOW	MELO3C004423.2.1-gene
chr05	27191864	A	C	B	B	B	B	B	B	B	A	B	LOW	MELO3C004430.2.1-gene
chr05	27191912	C	A	B	B	B	B	B	B	B	A	B	LOW	MELO3C004430.2.1-gene
chr05	27323489	C	T	B	B	B	B	B	H	B	A	B	LOW	MELO3C004447.2.1-gene
chr05	27642638	T	A	B	B	B	B	B	B	B	A	B	LOW	MELO3C004476.2.1-gene
chr05	27787526	C	A	B	B	B	B	B	B	B	A	B	LOW	MELO3C004496.2.1-gene
chr05	27791218	A	G	B	B	B	B	B	B	B	A	B	LOW	MELO3C004497.2.1-gene
chr05	27791263	C	G	B	B	B	B	B	B	B	A	B	LOW	MELO3C004497.2.1-gene
chr05	27791557	G	A	B	B	B	B	B	B	B	A	B	LOW	MELO3C004497.2.1-gene
chr05	27791713	G	T	B	B	B	B	B	B	B	A	B	LOW	MELO3C004497.2.1-gene
chr05	27791836	T	G	B	B	B	B	B	B	B	A	B	LOW	MELO3C004497.2.1-gene
chr05	27843022	C	T	B	B	B	B	B	B	B	A	B	LOW	MELO3C027143.2.1-gene
chr05	27843058	T	C	B	B	B	B	B	B	B	A	B	LOW	MELO3C027143.2.1-gene
chr05	28204706	G	A	B	B	B	B	B	B	B	A	B	LOW	MELO3C004547.2.1-gene
chr05	28263459	A	G	B	B	B	B	B	B	B	A	B	LOW	MELO3C004551.2.1-gene
chr05	28354850	C	T	B	H	B	B	B	B	B	A	B	LOW	MELO3C004565.2.1-gene
chr05	28378473	C	T	B	B	B	B	B	B	B	A	B	LOW	MELO3C004569.2.1-gene
chr05	28401826	T	C	B	B	B	B	B	B	B	A	B	LOW	MELO3C004572.2.1-gene
chr05	28481623	A	G	B	B	B	B	B	B	B	A	B	LOW	MELO3C004580.2.1-gene
chr05	28481992	C	T	B	B	B	B	B	B	B	A	B	LOW	MELO3C004580.2.1-gene
chr05	28901935	A	G	B	B	B	B	B	B	B	A	B	LOW	MELO3C004643.2.1-gene
chr05	28911084	G	A	B	B	B	B	B	B	B	A	B	LOW	MELO3C004646.2.1-gene
chr05	28948310	G	C	B	B	B	B	B	B	B	A	B	LOW	MELO3C004655.2.1-gene
chr05	28948367	A	C	B	B	B	B	B	B	B	A	B	LOW	MELO3C004655.2.1-gene
chr06	243848	C	T	A	A	A	A	A	A	A	A	B	LOW	MELO3C005963.2.1-gene
chr06	289472	C	G	A	A	A	A	A	A	A	A	B	LOW	MELO3C005969.2.1-gene
chr06	544316	T	G	A	A	A	A	A	A	A	A	B	LOW	MELO3C006012.2.1-gene
chr06	592472	A	C	A	A	A	A	A	A	A	A	B	LOW	MELO3C006018.2.1-gene
chr06	592489	A	G	A	A	A	A	A	A	A	A	B	LOW	MELO3C006018.2.1-gene
chr06	592516	A	G	A	A	A	A	A	A	A	A	B	LOW	MELO3C006018.2.1-gene
chr06	598088	C	T	A	A	A	A	A	A	A	A	B	LOW	MELO3C006019.2.1-gene
chr06	643600	C	T	A	A	A	A	A	A	A	A	B	LOW	MELO3C006028.2.1-gene
chr06	702308	G	A	A	A	A	A	A	A	A	A	B	LOW	MELO3C006039.2.1-gene
chr06	705039	A	C	A	A	A	A	A	A	A	A	B	LOW	MELO3C006040.2.1-gene
chr06	830818	C	T	A	A	A	A	A	A	A	A	B	LOW	MELO3C006063.2.1-gene
chr06	1146087	T	C	A	A	A	A	A	A	A	A	B	LOW	MELO3C006115.2.1-gene
chr06	1171813	T	G	A	A	A	A	A	A	A	A	B	LOW	MELO3C006121.2.1-gene
chr06	1343782	G	C	A	A	A	A	A	A	A	A	B	LOW	MELO3C006153.2.1-gene
chr06	1343824	C	T	A	A	A	A	A	A	A	A	B	LOW	MELO3C006153.2.1-gene
chr06	1569179	A	G	A	A	A	A	A	A	A	A	B	LOW	MELO3C006186.2.1-gene
chr06	1617383	A	G	A	A	A	A	A	A	A	A	B	LOW	MELO3C006194.2.1-gene
chr06	1645213	G	A	A	A	A	A	A	A	A	A	B	LOW	MELO3C006199.2.1-gene
chr06	1645341	G	A	A	A	A	A	A	A	A	A	B	LOW	MELO3C006199.2.1-gene
chr06	1787085	C	T	A	A	A	A	A	A	A	A	B	LOW	MELO3C006223.2.1-gene
chr06	1976511	T	C	A	A	A	A	A	A	A	A	B	LOW	MELO3C006248.2.1-gene
chr06	2101876	G	A	A	A	A	A	A	A	A	A	B	LOW	MELO3C006267.2.1-gene
chr06	2102026	T	C	A	A	A	A	A	A	A	A	B	LOW	MELO3C006267.2.1-gene
chr06	2151916	C	T	A	A	A	A	A	A	A	A	B	LOW	MELO3C006275.2.1-gene
chr06	2331986	G	A	A	A	A	A	A	A	A	A	B	LOW	MELO3C006304.2.1-gene
chr06	2377743	A	G	A	A	A	A	A	A	A	A	B	LOW	MELO3C006310.2.1-gene
chr06	2416542	T	G	A	A	A	A	A	A	A	A	B	LOW	MELO3C006314.2.1-gene
chr06	2416588	A	G	A	A	A	A	A	A	A	A	B	LOW	MELO3C006314.2.1-gene
chr06	3106282	CA	CG	A	A	A	A	A	A	A	A	B	LOW	MELO3C006425.2.1-gene
chr06	3106730	A	G	A	A	A	A	A	A	A	A	B	LOW	MELO3C006425.2.1-gene
chr06	3425212	C	A	A	A	A	A	A	A	A	A	B	LOW	MELO3C006472.2.1-gene
chr06	3843612	A	C,G	A	A	A	A	A	A	A	A	B	LOW	MELO3C006523.2.1-gene
chr06	4327804	C	T	A	A	A	A	A	A	A	A	B	LOW	MELO3C006588.2.1-gene
chr06	4359054	G	A	A	A	A	A	A	A	A	A	B	LOW	MELO3C006594.2.1-gene
chr06	4423896	T	C	A	A	A	A	A	A	A	A	B	LOW	MELO3C006601.2.1-gene
chr06	4592912	G	A	A	A	A	A	A	A	A	A	B	LOW	MELO3C006623.2.1-gene
chr06	4622552	A	G	A	A	A	A	A	A	A	A	B	LOW	MELO3C006627.2.1-gene
chr06	4970270	A	G	A	A	A	A	A	A	A	A	B	LOW	MELO3C006684.2.1-gene
chr06	5047707	T	C	A	A	A	A	A	A	A	A	B	LOW	MELO3C006693.2.1-gene
chr06	6717782	C	T	A	A	A	A	A	A	A	A	B	LOW	MELO3C006859.2.1-gene
chr06	6778076	A	G	A	A	A	A	A	A	A	A	B	LOW	MELO3C006864.2.1-gene
chr06	6778229	T	G	A	A	A	A	A	A	A	A	B	LOW	MELO3C006864.2.1-gene
chr06	6940451	A	G	A	A	A	A	A	A	A	A	B	LOW	MELO3C006886.2.1-gene
chr06	6948115	C	T	A	A	A	A	A	A	A	A	B	LOW	MELO3C006887.2.1-gene
chr06	7271680	C	T	A	A	A	A	A	A	A	A	B	LOW	MELO3C006920.2.1-gene
chr06	7324296	C	T	A	A	A	A	A	A	A	A	B	LOW	MELO3C006925.2.1-gene
chr06	7457233	A	T	A	A	A	A	A	A	A	A	B	LOW	MELO3C006935.2.1-gene
chr06	7599897	G	A	A	A	A	A	A	A	A	A	B	LOW	MELO3C006951.2.1-gene
chr06	7679438	T	A	A	A	A	A	A	A	A	A	B	LOW	MELO3C006960.2.1-gene
chr06	7915901	T	G	A	A	A	A	A	A	A	A	B	LOW	MELO3C006977.2.1-gene
chr06	8114398	G	T	H	B	B	H	B	H	B	H	B	LOW	MELO3C000332.2.1-gene
chr06	8675163	A	G	A	A	A	A	A	A	A	A	B	LOW	MELO3C008489.2.1-gene
chr06	10108136	G	A	A	A	A	A	A	A	A	A	B	LOW	MELO3C019454.2.1-gene
chr06	10108160	C	A	A	A	A	A	A	A	A	A	B	LOW	MELO3C019454.2.1-gene
chr06	10472506	TT	TC	A	A	A	A	A	A	A	A	B	LOW	MELO3C019474.2.1-gene
chr06	10522125	C	T	A	A	A	A	A	A	A	A	B	LOW	MELO3C019479.2.1-gene
chr06	11108395	G	A	A	A	A	A	A	A	A	A	B	LOW	MELO3C019507.2.1-gene
chr06	11108794	C	T	A	A	A	A	A	A	A	A	B	LOW	MELO3C019507.2.1-gene
chr06	11185500	G	T	A	A	A	A	A	A	A	A	B	LOW	MELO3C019513.2.1-gene
chr06	11578227	A	G	A	A	A	A	A	A	A	A	B	LOW	MELO3C019529.2.1-gene
chr06	11604863	C	T	A	A	A	A	A	A	A	A	B	LOW	MELO3C031985.2.1-gene
chr06	11604965	C	T	A	A	A	A	A	A	A	A	B	LOW	MELO3C031985.2.1-gene
chr06	11604980	A	G	A	A	A	A	A	A	A	A	B	LOW	MELO3C031985.2.1-gene
chr06	11605408	G	A	A	A	A	A	A	A	A	A	B	LOW	MELO3C031985.2.1-gene
chr06	11927801	T	A	A	A	A	A	A	A	A	A	B	LOW	MELO3C019544.2.1-gene
chr06	12169301	T	C	A	A	A	A	A	A	A	A	B	LOW	MELO3C027346.2.1-gene
chr06	12185434	A	G	A	A	A	A	A	A	A	A	B	LOW	MELO3C032005.2.1-gene
chr06	12185482	C	G	A	A	A	A	A	A	A	A	B	LOW	MELO3C032005.2.1-gene
chr06	12234871	T	A	A	A	A	A	A	A	A	A	B	LOW	MELO3C019560.2.1-gene
chr06	14890662	T	C	A	A	A	A	A	A	A	A	B	LOW	MELO3C020249.2.1-gene
chr06	15194221	T	C	A	A	A	A	A	A	A	A	B	LOW	MELO3C020235.2.1-gene
chr06	15478648	C	T	A	A	A	A	A	A	A	A	B	LOW	MELO3C020223.2.1-gene
chr06	16233771	C	A	A	A	A	A	A	A	A	A	B	LOW	MELO3C020192.2.1-gene
chr06	17334611	T	C	H	H	H	H	H	A	H	A	H	LOW	MELO3C023757.2.1-gene
chr06	17487978	A	G	A	A	A	A	A	A	A	A	B	LOW	MELO3C023764.2.1-gene
chr06	18819807	A	C	A	A	A	A	A	A	A	A	B	LOW	MELO3C014969.2.1-gene
chr06	18916434	C	T	A	A	A	A	A	A	A	A	B	LOW	MELO3C014965.2.1-gene
chr06	18916745	A	G	A	A	A	A	A	A	A	A	B	LOW	MELO3C014965.2.1-gene
chr06	19705907	T	A	A	A	A	A	A	A	A	A	B	LOW	MELO3C014940.2.1-gene
chr06	19714031	C	T	A	A	A	A	A	A	A	A	B	LOW	MELO3C014939.2.1-gene
chr06	19887399	C	A	A	A	A	A	A	A	A	A	B	LOW	MELO3C014935.2.1-gene
chr06	21294845	C	A	A	A	A	A	A	A	A	A	B	LOW	MELO3C014874.2.1-gene
chr06	21294863	A	T	A	A	A	A	A	A	A	A	B	LOW	MELO3C014874.2.1-gene
chr06	21523611	A	G	A	A	A	A	A	A	A	A	B	LOW	MELO3C014863.2.1-gene
chr06	21889335	TGAT	TGAA,CGAA	A	A	A	A	A	A	A	A	B	LOW	MELO3C014840.2.1-gene
chr06	22163731	T	G	A	A	A	A	A	A	A	A	B	LOW	MELO3C014826.2.1-gene
chr06	22250422	ACTGCTGC	ACTGC	A	A	A	A	A	A	A	A	B	LOW	MELO3C014821.2.1-gene
chr06	22561268	A	T	B	B	B	H	H	B	B	H	B	LOW	MELO3C031837.2.1-gene
chr06	22965616	G	A	A	A	A	A	A	A	A	A	B	LOW	MELO3C014790.2.1-gene
chr06	23082420	A	G	A	A	A	A	A	A	A	A	B	LOW	MELO3C014785.2.1-gene
chr06	23082844	G	A	A	A	A	A	A	A	A	A	B	LOW	MELO3C014785.2.1-gene
chr06	23837762	CCTG	TCTT,TCTG	A	A	A	A	A	A	A	A	B	LOW	MELO3C031732.2.1-gene
chr06	24166605	G	A	A	A	A	A	A	A	A	A	B	LOW	MELO3C014744.2.1-gene
chr06	24929510	T	C	A	A	A	A	A	A	A	A	B	LOW	MELO3C016609.2.1-gene
chr06	25043272	TGC	GGC	A	A	A	A	A	A	A	A	B	LOW	MELO3C016604.2.1-gene
chr06	25861185	T	A	A	A	A	A	A	A	A	A	B	LOW	MELO3C016573.2.1-gene
chr06	27149502	G	A	A	A	A	A	A	A	A	A	B	LOW	MELO3C016502.2.1-gene
chr06	27770060	G	C	A	A	A	A	A	A	A	A	B	LOW	MELO3C016475.2.1-gene
chr06	27770231	C	T	A	A	A	A	A	A	A	A	B	LOW	MELO3C016475.2.1-gene
chr06	28052806	G	A	A	A	A	A	A	A	A	A	B	LOW	MELO3C016461.2.1-gene
chr06	28561252	A	C	A	A	A	A	A	A	A	A	B	LOW	MELO3C016434.2.1-gene
chr06	28767209	G	A	A	A	A	A	A	A	A	A	B	LOW	MELO3C016421.2.1-gene
chr06	29003895	T	C	A	A	A	A	A	A	A	A	B	LOW	MELO3C016413.2.1-gene
chr06	30395940	T	C	A	A	A	A	A	A	A	A	B	LOW	MELO3C025428.2.1-gene
chr06	30969934	G	A	B	H	H	H	A	H	H	A	B	LOW	MELO3C013758.2.1-gene
chr06	30970078	T	C	B	H	H	H	A	H	H	A	B	LOW	MELO3C013758.2.1-gene
chr06	31049298	A	G	B	H	H	H	A	H	A	A	B	LOW	MELO3C013772.2.1-gene
chr06	31125868	C	T	H	A	H	H	A	B	A	A	B	LOW	MELO3C013782.2.1-gene
chr06	31149596	C	A	B	H	H	A	A	H	A	A	B	LOW	MELO3C013783.2.1-gene
chr06	31286488	A	G	B	H	H	A	A	H	A	A	B	LOW	MELO3C013800.2.1-gene
chr06	31458701	A	C	B	B	B	B	B	B	B	A	B	LOW	MELO3C013823.2.1-gene
chr06	31943545	G	C	A	A	A	A	A	A	A	A	B	LOW	MELO3C013872.2.1-gene
chr06	32008760	G	A	A	A	A	A	A	A	A	A	B	LOW	MELO3C013878.2.1-gene
chr06	32571421	G	A	A	A	A	A	A	A	A	A	B	LOW	MELO3C013928.2.1-gene
chr06	33637267	T	G	A	A	A	A	A	A	A	A	B	LOW	MELO3C014002.2.1-gene
chr06	33713595	T	C	A	A	A	A	A	A	A	A	B	LOW	MELO3C031954.2.1-gene
chr06	33882138	C	T	A	A	A	A	A	A	A	A	B	LOW	MELO3C014029.2.1-gene
chr06	34125549	C	T	A	A	A	A	A	A	A	A	H	LOW	MELO3C032279.2.1-gene
chr06	34311068	A	G	A	A	A	A	A	A	A	A	B	LOW	MELO3C014066.2.1-gene
chr06	34311290	A	G	A	A	A	A	A	A	A	A	B	LOW	MELO3C014066.2.1-gene
chr06	34356848	A	G	A	A	A	A	A	A	A	A	B	LOW	MELO3C014070.2.1-gene
chr06	34832739	G	A	A	A	A	A	A	A	A	A	B	LOW	MELO3C014108.2.1-gene
chr06	34999458	A	G	A	A	A	A	A	A	A	A	B	LOW	MELO3C014123.2.1-gene
chr06	35072942	CTTTTCTTCA	CTTTTTCTTCA	A	A	A	A	A	A	A	A	B	LOW	MELO3C014129.2.1-gene
chr07	252031	A	G	A	H	B	H	H	B	H	A	B	LOW	MELO3C017043.2.1-gene
chr07	252079	C	T	A	H	B	H	H	B	H	A	B	LOW	MELO3C017043.2.1-gene
chr07	252251	T	A	A	H	B	H	H	B	H	A	B	LOW	MELO3C017043.2.1-gene
chr07	364014	G	A	A	H	B	H	H	B	H	A	B	LOW	MELO3C017023.2.1-gene
chr07	364137	A	G	A	H	B	H	H	B	H	A	B	LOW	MELO3C017023.2.1-gene
chr07	399840	CCC	CCG	A	H	B	H	H	B	H	A	B	LOW	MELO3C017018.2.1-gene
chr07	706890	G	C	A	B	B	H	H	B	H	A	B	LOW	MELO3C016972.2.1-gene
chr07	766315	C	A	A	B	B	H	H	B	H	A	B	LOW	MELO3C016967.2.1-gene
chr07	838885	C	T	A	B	B	H	H	B	H	A	B	LOW	MELO3C016957.2.1-gene
chr07	879674	C	G	A	B	B	H	H	B	H	A	B	LOW	MELO3C016951.2.1-gene
chr07	992530	C	T	A	B	B	H	H	B	H	A	B	LOW	MELO3C016937.2.1-gene
chr07	1144093	G	A	A	B	H	H	H	B	H	A	B	LOW	MELO3C016916.2.1-gene
chr07	1380275	A	G	A	B	H	H	H	H	H	A	B	LOW	MELO3C016887.2.1-gene
chr07	1465017	C	T	A	B	H	H	H	H	H	A	B	LOW	MELO3C016875.2.1-gene
chr07	2060446	G	T	A	B	H	A	H	H	H	A	B	LOW	MELO3C016784.2.1-gene
chr07	2249423	C	T	A	B	H	A	B	H	A	A	B	LOW	MELO3C016759.2.1-gene
chr07	2447453	C	T	A	B	H	A	B	H	A	A	B	LOW	MELO3C016731.2.1-gene
chr07	2458225	G	A	A	B	H	A	B	H	A	A	B	LOW	MELO3C016729.2.1-gene
chr07	2571208	G	A	A	B	H	A	B	H	A	A	B	LOW	MELO3C016717.2.1-gene
chr07	2612133	G	A	A	B	H	A	B	H	A	A	B	LOW	MELO3C016713.2.1-gene
chr07	2696931	G	T	A	A	A	A	A	A	A	A	B	LOW	MELO3C016701.2.1-gene
chr07	2771761	A	G	A	A	A	A	A	A	A	A	B	LOW	MELO3C016693.2.1-gene
chr07	2798662	G	A	A	A	A	A	A	A	A	A	B	LOW	MELO3C016690.2.1-gene
chr07	2801009	A	G	A	A	A	A	A	A	A	A	B	LOW	MELO3C016689.2.1-gene
chr07	3061029	A	G	H	H	A	H	H	H	H	A	H	LOW	MELO3C032421.2.1-gene
chr07	3061059	T	C	H	H	A	H	H	H	H	A	H	LOW	MELO3C032421.2.1-gene
chr07	3061101	C	T	H	H	B	H	H	B	H	A	B	LOW	MELO3C032421.2.1-gene
chr07	5076984	G	A	B	A	H	H	A	H	B	A	B	LOW	MELO3C025595.2.1-gene
chr07	5149673	G	A	B	A	H	H	A	H	B	A	B	LOW	MELO3C032507.2.1-gene
chr07	5154354	C	T	A	A	A	A	A	A	A	A	H	LOW	MELO3C034595.2.1-gene
chr07	5172688	G	C	B	H	B	B	B	B	B	H	B	LOW	MELO3C027886.2.1-gene
chr07	5176471	A	T	A	A	A	H	H	H	H	A	H	LOW	MELO3C028015.2.1-gene
chr07	5414862	G	A	B	B	B	B	B	B	B	H	B	LOW	MELO3C026357.2.1-gene
chr07	5414874	A	G	B	A	H	A	A	H	B	A	B	LOW	MELO3C026357.2.1-gene
chr07	6005029	C	T	B	A	H	H	A	H	B	A	B	LOW	MELO3C004850.2.1-gene
chr07	6213966	T	C	H	A	H	H	A	H	B	A	B	LOW	MELO3C026966.2.1-gene
chr07	6214059	A	G	H	A	H	H	A	H	B	A	B	LOW	MELO3C026966.2.1-gene
chr07	6724195	GCAG	ACAA	H	A	H	H	A	H	B	A	B	LOW	MELO3C032569.2.1-gene
chr07	7027269	A	G	H	A	H	H	A	H	B	A	B	LOW	MELO3C010553.2.1-gene
chr07	7492893	C	T	A	A	A	A	A	A	A	A	H	LOW	MELO3C030662.2.1-gene
chr07	7492920	G	A	A	A	A	A	A	A	A	A	H	LOW	MELO3C030662.2.1-gene
chr07	7567169	T	C	H	A	H	H	A	H	B	A	B	LOW	MELO3C010521.2.1-gene
chr07	7724235	T	C	H	H	H	H	A	H	B	A	B	LOW	MELO3C010511.2.1-gene
chr07	7882486	C	T	H	A	H	H	A	H	B	A	B	LOW	MELO3C010505.2.1-gene
chr07	7882513	A	G	H	A	H	H	A	H	B	A	B	LOW	MELO3C010505.2.1-gene
chr07	7882528	G	A	H	A	H	H	A	H	B	A	B	LOW	MELO3C010505.2.1-gene
chr07	7882615	C	T	H	A	H	H	A	H	B	A	B	LOW	MELO3C010505.2.1-gene
chr07	8372767	G	A	H	A	H	H	A	H	B	A	B	LOW	MELO3C010479.2.1-gene
chr07	8372863	A	G	H	A	H	H	A	H	B	A	B	LOW	MELO3C010479.2.1-gene
chr07	8503575	G	T	H	A	H	H	A	H	B	A	B	LOW	MELO3C010472.2.1-gene
chr07	8731925	C	T	H	A	H	H	A	H	B	A	B	LOW	MELO3C010460.2.1-gene
chr07	8757829	C	T	H	A	H	H	A	H	B	A	B	LOW	MELO3C032637.2.1-gene
chr07	9090873	C	T	H	A	H	H	A	H	B	A	B	LOW	MELO3C010444.2.1-gene
chr07	10025719	C	T	H	A	H	H	A	H	B	A	B	LOW	MELO3C035431.2.1-gene
chr07	10543982	T	G	H	A	H	H	A	H	B	A	B	LOW	MELO3C032672.2.1-gene
chr07	10755242	G	A	H	A	H	H	A	H	B	A	B	LOW	MELO3C010375.2.1-gene
chr07	10768461	C	T	H	A	H	H	A	H	B	A	B	LOW	MELO3C010375.2.1-gene
chr07	10769853	C	T	H	A	H	H	A	H	B	A	B	LOW	MELO3C010375.2.1-gene
chr07	10770510	T	C	H	A	H	H	A	H	B	A	B	LOW	MELO3C010375.2.1-gene
chr07	11108296	TT	TC	H	A	H	H	A	H	B	A	B	LOW	MELO3C026310.2.1-gene
chr07	12822210	G	A	B	B	B	B	B	B	B	H	B	LOW	MELO3C032704.2.1-gene
chr07	15763550	GG	AG	H	A	H	H	A	H	B	A	B	LOW	MELO3C032511.2.1-gene
chr07	16457272	G	A	H	A	H	H	A	H	B	A	B	LOW	MELO3C032752.2.1-gene
chr07	16531441	G	A	H	A	H	H	A	H	B	A	B	LOW	MELO3C032753.2.1-gene
chr07	16531449	AGGAA	CGGAA	H	A	H	H	A	H	B	A	B	LOW	MELO3C032753.2.1-gene
chr07	16824372	A	C	H	H	A	H	H	H	H	A	H	LOW	MELO3C032758.2.1-gene
chr07	16824398	G	A	H	H	A	H	H	H	H	A	H	LOW	MELO3C032758.2.1-gene
chr07	17511548	G	A	H	A	H	H	A	H	B	A	B	LOW	MELO3C024826.2.1-gene
chr07	19238121	G	A	H	A	H	H	A	H	B	A	B	LOW	MELO3C016130.2.1-gene
chr07	20288627	G	A	H	A	H	H	A	B	B	A	B	LOW	MELO3C016196.2.1-gene
chr07	20288825	T	C	H	A	H	H	A	B	B	A	B	LOW	MELO3C016196.2.1-gene
chr07	21508180	A	G	H	A	H	H	A	B	B	A	B	LOW	MELO3C016299.2.1-gene
chr07	21521524	A	G	H	A	H	H	A	B	B	A	B	LOW	MELO3C032817.2.1-gene
chr07	21645695	T	C	H	A	H	H	A	B	B	A	B	LOW	MELO3C016311.2.1-gene
chr07	21645749	T	C	H	A	H	H	A	B	B	A	B	LOW	MELO3C016311.2.1-gene
chr07	21740796	G	T	H	A	H	H	A	B	B	A	B	LOW	MELO3C016322.2.1-gene
chr07	22096281	A	T	H	H	H	H	A	B	B	A	B	LOW	MELO3C016358.2.1-gene
chr07	22259847	C	T	H	H	H	H	A	H	B	A	B	LOW	MELO3C016383.2.1-gene
chr07	22871413	A	T	H	H	B	B	H	H	H	A	B	LOW	MELO3C017577.2.1-gene
chr07	23304190	C	T	H	H	B	B	H	H	H	A	B	LOW	MELO3C017611.2.1-gene
chr07	23349660	G	A	H	H	B	B	H	H	H	A	B	LOW	MELO3C017619.2.1-gene
chr07	23350108	GAACAACT	GAACT	H	H	B	B	H	H	H	A	B	LOW	MELO3C017619.2.1-gene
chr07	23350136	A	T	H	H	B	B	H	H	H	A	B	LOW	MELO3C017619.2.1-gene
chr07	23350313	G	A	H	H	B	B	H	H	H	A	B	LOW	MELO3C017619.2.1-gene
chr07	23350610	T	A	B	B	B	B	B	B	B	A	B	LOW	MELO3C017619.2.1-gene
chr07	23515169	C	T	H	H	B	B	H	H	H	A	B	LOW	MELO3C017642.2.1-gene
chr07	23866784	ACAT	CCAT	H	H	B	B	H	H	H	A	B	LOW	MELO3C017669.2.1-gene
chr07	24234550	C	T	H	H	B	B	H	H	H	A	B	LOW	MELO3C017720.2.1-gene
chr07	24879998	GT	AT	A	A	A	A	A	A	A	A	B	LOW	MELO3C017799.2.1-gene
chr07	24894764	T	C	A	A	A	A	A	A	A	A	B	LOW	MELO3C017802.2.1-gene
chr07	24894806	G	C	A	A	A	A	A	A	A	A	B	LOW	MELO3C017802.2.1-gene
chr07	24894920	C	T	A	A	A	A	A	A	A	A	B	LOW	MELO3C017802.2.1-gene
chr07	24896696	A	G	A	A	A	A	A	A	A	A	B	LOW	MELO3C017802.2.1-gene
chr07	24896894	A	G	A	A	A	A	A	A	A	A	B	LOW	MELO3C017802.2.1-gene
chr07	24976298	A	G	A	A	A	A	A	A	A	A	B	LOW	MELO3C017810.2.1-gene
chr07	24993522	A	G	A	A	A	A	A	A	A	A	B	LOW	MELO3C017813.2.1-gene
chr07	25083217	C	T	A	A	A	A	A	A	A	A	B	LOW	MELO3C017823.2.1-gene
chr07	25089449	T	C	A	A	A	A	A	A	A	A	B	LOW	MELO3C017824.2.1-gene
chr07	25135013	G	A	A	A	A	A	A	A	A	A	B	LOW	MELO3C017828.2.1-gene
chr07	25278540	C	T	A	A	A	A	A	A	A	A	B	LOW	MELO3C017848.2.1-gene
chr07	25279048	A	T	A	A	A	A	A	A	A	A	B	LOW	MELO3C017848.2.1-gene
chr07	25452081	AGGG	AGGA	A	A	A	A	A	A	A	A	B	LOW	MELO3C017874.2.1-gene
chr07	25455274	A	G	A	A	A	A	A	A	A	A	B	LOW	MELO3C017875.2.1-gene
chr07	25455379	G	C	A	A	A	A	A	A	A	A	B	LOW	MELO3C017875.2.1-gene
chr07	25455400	G	A	A	A	A	A	A	A	A	A	B	LOW	MELO3C017875.2.1-gene
chr07	25500031	A	G	A	A	A	A	A	A	A	A	B	LOW	MELO3C017882.2.1-gene
chr07	25786985	T	C	A	A	A	A	A	A	A	A	B	LOW	MELO3C017931.2.1-gene
chr07	25800966	T	C	A	A	A	A	A	A	A	A	B	LOW	MELO3C017935.2.1-gene
chr07	25938504	A	G	A	A	A	A	A	A	A	A	B	LOW	MELO3C017958.2.1-gene
chr07	26016549	T	C	A	A	A	A	A	A	A	A	B	LOW	MELO3C017969.2.1-gene
chr07	26037100	AAG	AATTAG	A	A	A	A	A	A	A	A	B	LOW	MELO3C017974.2.1-gene
chr07	26039740	G	A	A	A	A	A	A	A	A	A	B	LOW	MELO3C017974.2.1-gene
chr07	26039968	T	C	A	A	A	A	A	A	A	A	B	LOW	MELO3C017974.2.1-gene
chr08	50133	A	G	H	B	H	H	A	H	H	A	B	LOW	MELO3C006996.2.1-gene
chr08	55141	G	T	H	B	H	H	A	H	H	A	B	LOW	MELO3C006997.2.1-gene
chr08	95759	T	A	A	B	H	H	A	H	H	A	B	LOW	MELO3C007001.2.1-gene
chr08	181659	TCCAA	ACCAA	H	B	H	H	A	H	H	A	B	LOW	MELO3C007014.2.1-gene
chr08	363988	T	C	H	B	H	H	A	H	H	A	B	LOW	MELO3C007036.2.1-gene
chr08	399323	T	C	H	B	H	H	A	H	H	A	B	LOW	MELO3C007040.2.1-gene
chr08	874740	T	A	H	B	H	H	A	H	H	A	B	LOW	MELO3C007110.2.1-gene
chr08	1287361	G	T	H	B	B	H	H	H	A	A	B	LOW	MELO3C007179.2.1-gene
chr08	1590681	T	C	H	B	B	H	H	H	A	A	B	LOW	MELO3C007228.2.1-gene
chr08	1763949	T	C	B	B	B	H	H	H	A	A	B	LOW	MELO3C007260.2.1-gene
chr08	1764072	G	A	B	B	B	H	H	H	A	A	B	LOW	MELO3C007260.2.1-gene
chr08	1805391	C	T	B	B	B	H	H	H	A	A	B	LOW	MELO3C007267.2.1-gene
chr08	2011194	G	A	B	B	B	H	H	H	A	A	B	LOW	MELO3C007300.2.1-gene
chr08	2011224	G	A	B	B	B	H	H	H	A	A	B	LOW	MELO3C007300.2.1-gene
chr08	2082143	T	C	B	B	B	H	H	H	A	A	B	LOW	MELO3C007309.2.1-gene
chr08	2207842	G	A	H	B	B	H	H	H	A	A	B	LOW	MELO3C007332.2.1-gene
chr08	2720508	T	C	H	B	B	H	H	H	A	A	B	LOW	MELO3C007432.2.1-gene
chr08	3079607	T	C	H	B	B	H	B	H	H	A	B	LOW	MELO3C007490.2.1-gene
chr08	3132616	C	T	H	B	B	H	H	H	H	A	B	LOW	MELO3C007499.2.1-gene
chr08	3193736	C	A	H	B	B	H	H	H	H	A	B	LOW	MELO3C007504.2.1-gene
chr08	3231767	G	A	H	B	B	H	H	H	H	A	B	LOW	MELO3C007510.2.1-gene
chr08	3949891	C	T	A	B	H	H	H	H	H	A	B	LOW	MELO3C007597.2.1-gene
chr08	3958649	A	G	A	B	H	H	H	H	H	A	B	LOW	MELO3C007598.2.1-gene
chr08	4262762	G	A	A	B	H	H	H	H	H	A	B	LOW	MELO3C007634.2.1-gene
chr08	4280066	T	C	A	B	H	H	H	H	H	A	B	LOW	MELO3C007638.2.1-gene
chr08	4280279	G	A	A	B	H	H	A	H	H	A	B	LOW	MELO3C007638.2.1-gene
chr08	4280579	GTT	ATT	A	B	H	H	A	H	H	A	B	LOW	MELO3C007638.2.1-gene
chr08	4640846	G	A	A	B	H	H	H	H	H	A	B	LOW	MELO3C007687.2.1-gene
chr08	4640852	T	C	A	B	H	H	H	H	H	A	B	LOW	MELO3C007687.2.1-gene
chr08	4640894	T	C	A	B	H	H	H	H	H	A	B	LOW	MELO3C007687.2.1-gene
chr08	4641138	G	A	A	B	H	H	H	H	H	A	B	LOW	MELO3C007687.2.1-gene
chr08	4641171	A	G	A	B	H	H	H	H	H	A	B	LOW	MELO3C007687.2.1-gene
chr08	4718260	T	C	A	B	H	H	H	H	H	A	B	LOW	MELO3C007695.2.1-gene
chr08	4783136	T	C	A	B	H	H	H	H	H	A	B	LOW	MELO3C007705.2.1-gene
chr08	5262758	C	T	A	B	H	H	H	B	H	A	B	LOW	MELO3C007776.2.1-gene
chr08	5269708	G	A	A	B	H	H	H	B	H	A	B	LOW	MELO3C007777.2.1-gene
chr08	5269771	C	T	A	B	H	H	H	B	H	A	B	LOW	MELO3C007777.2.1-gene
chr08	5269809	T	C	A	B	H	H	H	B	H	A	B	LOW	MELO3C007777.2.1-gene
chr08	5451178	ATA	ATG	A	B	H	H	H	B	H	A	B	LOW	MELO3C007806.2.1-gene
chr08	5541289	G	A	A	A	A	A	A	A	A	A	H	LOW	MELO3C007819.2.1-gene
chr08	5636212	A	G	A	A	A	A	A	A	A	A	H	LOW	MELO3C007835.2.1-gene
chr08	5636437	A	G	A	A	A	A	A	A	A	A	H	LOW	MELO3C007835.2.1-gene
chr08	5636551	A	G	A	B	H	H	H	B	H	A	B	LOW	MELO3C007835.2.1-gene
chr08	5908375	C	T	A	B	H	H	H	B	H	A	B	LOW	MELO3C007876.2.1-gene
chr08	6069068	G	A	A	B	H	H	A	B	H	A	B	LOW	MELO3C007899.2.1-gene
chr08	6187927	CTTGT	TTTGT	A	B	H	H	A	B	H	A	B	LOW	MELO3C007915.2.1-gene
chr08	6373742	C	T	A	A	A	A	A	A	A	A	H	LOW	MELO3C007944.2.1-gene
chr08	6460480	G	A	A	A	A	A	A	A	A	A	H	LOW	MELO3C007968.2.1-gene
chr08	6531655	A	C	A	A	A	A	A	A	A	A	B	LOW	MELO3C007980.2.1-gene
chr08	6630558	A	G	A	A	A	A	A	A	A	A	H	LOW	MELO3C007999.2.1-gene
chr08	6630584	A	G	A	A	A	A	A	A	A	A	H	LOW	MELO3C007999.2.1-gene
chr08	6630714	C	T	A	A	A	A	A	A	A	A	H	LOW	MELO3C007999.2.1-gene
chr08	7143033	G	T	A	A	A	A	A	A	A	A	B	LOW	MELO3C008053.2.1-gene
chr08	7958891	A	T	A	A	A	A	H	A	A	A	B	LOW	MELO3C032928.2.1-gene
chr08	7959055	T	C	A	A	A	A	H	A	A	A	B	LOW	MELO3C032928.2.1-gene
chr08	8148038	T	C	A	A	A	A	A	A	A	A	H	LOW	MELO3C024587.2.1-gene
chr08	8221215	G	T	A	A	A	A	A	A	A	A	H	LOW	MELO3C024575.2.1-gene
chr08	8535392	T	G	A	A	A	A	A	A	A	A	H	LOW	MELO3C024534.2.1-gene
chr08	8665125	T	C	A	A	A	A	A	A	A	A	H	LOW	MELO3C024518.2.1-gene
chr08	8669795	G	A	A	A	A	A	A	A	A	A	B	LOW	MELO3C024518.2.1-gene
chr08	8732811	T	A	A	A	A	A	A	A	A	A	H	LOW	MELO3C024515.2.1-gene
chr08	8969146	CCA	CACA	H	H	H	H	H	H	H	H	B	LOW	MELO3C024496.2.1-gene
chr08	8969193	G	A	H	H	H	H	H	H	H	A	H	LOW	MELO3C024496.2.1-gene
chr08	9147925	ACTTTCG	ACTTACG	A	A	A	A	A	A	A	A	B	LOW	MELO3C033170.2.1-gene
chr08	9761672	C	T	A	A	A	A	A	A	A	A	H	LOW	MELO3C020733.2.1-gene
chr08	10685571	C	T	A	A	A	A	A	A	A	A	B	LOW	MELO3C033219.2.1-gene
chr08	12597055	C	T	A	A	A	A	A	A	A	A	B	LOW	MELO3C019113.2.1-gene
chr08	12664303	A	T	A	A	A	A	A	A	A	A	H	LOW	MELO3C033234.2.1-gene
chr08	12942834	A	G	A	A	A	A	A	A	A	A	H	LOW	MELO3C033238.2.1-gene
chr08	12943904	ATTTTTTTTGGTTGTTC	ATTTTTTTGGTTGTTC,ATTTTTTTTTGTTGTTC,ATTTTTTTTTTGTTGTTC	A	A	A	A	A	A	A	A	H	LOW	MELO3C033238.2.1-gene
chr08	14085597	A	G	A	A	A	A	A	A	A	A	B	LOW	MELO3C019181.2.1-gene
chr08	14446835	A	G	A	A	A	A	A	A	A	A	H	LOW	MELO3C032998.2.1-gene
chr08	16155193	A	G	A	A	A	A	A	A	A	A	B	LOW	MELO3C033282.2.1-gene
chr08	16325453	A	T	A	A	A	A	A	A	A	A	B	LOW	MELO3C033284.2.1-gene
chr08	16406342	T	C	A	A	A	A	A	A	A	A	H	LOW	MELO3C023134.2.1-gene
chr08	16406450	T	C	A	A	A	A	A	A	A	A	B	LOW	MELO3C023134.2.1-gene
chr08	18628121	G	T	B	B	B	B	B	B	B	H	B	LOW	MELO3C033327.2.1-gene
chr08	19127964	G	A	A	A	A	A	A	A	A	A	H	LOW	MELO3C033048.2.1-gene
chr08	19767628	C	T	A	A	A	A	A	A	A	A	B	LOW	MELO3C033340.2.1-gene
chr08	19887310	A	G	A	A	A	A	A	A	A	A	H	LOW	MELO3C009017.2.1-gene
chr08	20160286	T	C	A	A	A	A	A	A	A	A	H	LOW	MELO3C009002.2.1-gene
chr08	20515956	C	T	A	A	A	A	A	A	A	A	H	LOW	MELO3C008990.2.1-gene
chr08	20751348	C	T	A	A	A	A	A	A	A	A	H	LOW	MELO3C033357.2.1-gene
chr08	21678495	C	A	A	A	A	A	A	A	A	A	H	LOW	MELO3C008947.2.1-gene
chr08	22562427	A	G	A	A	A	A	A	A	A	A	B	LOW	MELO3C008924.2.1-gene
chr08	22597177	C	T	A	A	A	A	A	A	A	A	B	LOW	MELO3C033377.2.1-gene
chr08	22683681	C	T	A	A	A	A	A	A	A	A	B	LOW	MELO3C008915.2.1-gene
chr08	22683735	C	T	A	A	A	A	A	A	A	A	B	LOW	MELO3C008915.2.1-gene
chr08	22704478	A	G	A	A	A	A	A	A	A	A	B	LOW	MELO3C008914.2.1-gene
chr08	22735736	T	C	A	A	A	A	A	A	A	A	H	LOW	MELO3C008911.2.1-gene
chr08	22948045	C	T	A	A	A	A	A	A	A	A	B	LOW	MELO3C033384.2.1-gene
chr08	23110885	G	T	A	A	A	A	A	A	A	A	B	LOW	MELO3C008898.2.1-gene
chr08	23248887	C	A	A	A	A	A	A	A	A	A	B	LOW	MELO3C008893.2.1-gene
chr08	23551454	A	C	A	A	A	A	A	A	A	A	B	LOW	MELO3C008884.2.1-gene
chr08	23738580	T	C	A	A	A	A	A	A	A	A	H	LOW	MELO3C033392.2.1-gene
chr08	23930366	A	T	A	A	A	A	H	A	A	A	B	LOW	MELO3C008865.2.1-gene
chr08	25016977	G	A	A	A	A	A	A	A	A	A	B	LOW	MELO3C008813.2.1-gene
chr08	25016998	T	C	A	A	A	A	A	A	A	A	B	LOW	MELO3C008813.2.1-gene
chr08	25070077	G	A	A	A	A	A	A	A	A	A	B	LOW	MELO3C008811.2.1-gene
chr08	25097383	T	C	A	H	B	B	H	B	H	A	B	LOW	MELO3C008808.2.1-gene
chr08	25097440	C	T	A	H	B	B	H	B	H	A	B	LOW	MELO3C008808.2.1-gene
chr08	25130473	C	T	A	H	B	B	H	B	H	A	B	LOW	MELO3C008805.2.1-gene
chr08	25178301	A	T	A	H	B	B	H	B	H	A	B	LOW	MELO3C008802.2.1-gene
chr08	25191260	TCT	TCCT	A	H	B	B	H	B	H	A	B	LOW	MELO3C008800.2.1-gene
chr08	25357836	T	C	A	H	B	B	H	B	H	A	B	LOW	MELO3C027955.2.1-gene
chr08	25794950	A	G	A	H	B	B	H	B	B	A	B	LOW	MELO3C033128.2.1-gene
chr08	25794956	G	A	A	H	B	B	H	B	B	A	B	LOW	MELO3C033128.2.1-gene
chr08	27007719	G	A	A	H	B	B	H	B	B	A	B	LOW	MELO3C033433.2.1-gene
chr08	27007783	TGG	TGA	A	H	B	B	H	B	B	A	B	LOW	MELO3C033433.2.1-gene
chr08	27255029	T	C	A	H	B	B	H	B	B	A	B	LOW	MELO3C026047.2.1-gene
chr08	27509919	AT	GC	A	H	B	B	H	B	B	A	B	LOW	MELO3C033439.2.1-gene
chr08	27509966	A	G	A	H	B	B	H	B	B	A	B	LOW	MELO3C033439.2.1-gene
chr08	27510123	C	T	A	H	B	B	H	B	B	A	B	LOW	MELO3C033439.2.1-gene
chr08	27570163	T	C	A	H	B	B	H	B	B	A	B	LOW	MELO3C026036.2.1-gene
chr08	27634676	T	C	A	H	B	B	H	B	B	A	B	LOW	MELO3C026030.2.1-gene
chr08	27730011	G	A	A	H	B	B	H	B	B	A	B	LOW	MELO3C026023.2.1-gene
chr08	27804446	C	T	A	H	B	B	H	B	B	A	B	LOW	MELO3C026018.2.1-gene
chr08	27859084	A	G	A	H	B	B	H	B	B	A	B	LOW	MELO3C026011.2.1-gene
chr08	28922512	A	G	A	H	B	B	H	B	B	A	B	LOW	MELO3C026324.2.1-gene
chr08	29099726	G	A	A	H	B	B	H	B	B	A	B	LOW	MELO3C026332.2.1-gene
chr08	29854578	C	T	A	H	B	B	H	B	B	A	B	LOW	MELO3C014212.2.1-gene
chr08	29953118	A	G	A	H	B	B	H	B	B	A	B	LOW	MELO3C014224.2.1-gene
chr08	30046305	T	C	A	H	B	B	H	B	B	A	B	LOW	MELO3C014235.2.1-gene
chr08	30220923	A	T	A	H	B	B	H	B	H	A	B	LOW	MELO3C014261.2.1-gene
chr08	30409249	CT	CA	A	H	B	B	H	B	H	A	B	LOW	MELO3C003072.2.1-gene
chr08	30432946	T	C	A	H	B	B	H	B	H	A	B	LOW	MELO3C003075.2.1-gene
chr08	30504518	T	C	A	H	B	B	H	B	H	A	B	LOW	MELO3C003088.2.1-gene
chr08	30505830	TCA	TCG	A	H	B	B	H	B	H	A	B	LOW	MELO3C003088.2.1-gene
chr08	30522714	GT	GC	A	H	B	B	A	B	H	A	B	LOW	MELO3C033477.2.1-gene
chr08	30522760	G	A	A	H	B	B	A	B	H	A	B	LOW	MELO3C033477.2.1-gene
chr08	30616380	T	A	A	H	B	B	H	B	H	A	B	LOW	MELO3C003099.2.1-gene
chr08	30616434	A	G	A	H	B	B	H	B	H	A	B	LOW	MELO3C003099.2.1-gene
chr08	31201483	T	C	A	H	B	H	H	B	H	A	B	LOW	MELO3C003153.2.1-gene
chr08	31909167	GATCTTTTTTTTCCTCG	TATCTTTTTTCCCCG	A	H	B	A	H	B	H	A	B	LOW	MELO3C035564.2.1-gene
chr08	32655866	C	T	A	A	A	A	A	A	A	A	H	LOW	MELO3C003267.2.1-gene
chr08	32655901	G	A	A	A	A	A	A	A	A	A	H	LOW	MELO3C003267.2.1-gene
chr08	32655916	G	T	A	A	A	A	A	A	A	A	H	LOW	MELO3C003267.2.1-gene
chr08	32655934	A	G	A	A	A	A	A	A	A	A	H	LOW	MELO3C003267.2.1-gene
chr08	32655967	A	G	A	A	A	A	A	A	A	A	H	LOW	MELO3C003267.2.1-gene
chr08	32655994	G	A	A	A	A	A	A	A	A	A	H	LOW	MELO3C003267.2.1-gene
chr08	32656018	G	A	A	A	A	A	A	A	A	A	H	LOW	MELO3C003267.2.1-gene
chr08	32656072	T	A	A	A	A	A	A	A	A	A	H	LOW	MELO3C003267.2.1-gene
chr08	32656129	A	G	A	A	A	A	A	A	A	A	H	LOW	MELO3C003267.2.1-gene
chr08	32656168	A	G	A	A	A	A	A	A	A	A	H	LOW	MELO3C003267.2.1-gene
chr08	32656228	G	A	A	A	A	A	A	A	A	A	H	LOW	MELO3C003267.2.1-gene
chr08	33224006	C	T	A	A	A	A	A	A	A	A	H	LOW	MELO3C033212.2.1-gene
chr09	199919	C	G	B	B	B	B	B	B	B	A	B	LOW	MELO3C033526.2.1-gene
chr09	339150	T	C	B	B	B	B	B	B	B	A	B	LOW	MELO3C022195.2.1-gene
chr09	431914	T	C	B	B	B	B	B	B	B	A	B	LOW	MELO3C022181.2.1-gene
chr09	587432	T	C	B	B	B	B	B	B	B	A	B	LOW	MELO3C022164.2.1-gene
chr09	587489	A	G	B	B	B	B	B	B	B	A	B	LOW	MELO3C022164.2.1-gene
chr09	587513	AGCG	AGCA,GGCA	B	B	B	B	B	B	B	A	B	LOW	MELO3C022164.2.1-gene
chr09	613822	G	A	B	B	B	B	B	B	B	A	B	LOW	MELO3C022161.2.1-gene
chr09	614104	G	A	B	B	B	B	B	B	B	A	B	LOW	MELO3C022161.2.1-gene
chr09	745812	C	A	B	B	B	B	B	B	B	A	B	LOW	MELO3C022146.2.1-gene
chr09	840760	T	C	B	B	B	B	B	B	B	A	B	LOW	MELO3C027184.2.1-gene
chr09	975139	G	A	B	B	B	B	B	B	B	A	B	LOW	MELO3C022113.2.1-gene
chr09	1222585	G	A	A	A	B	H	B	H	B	A	B	LOW	MELO3C033559.2.1-gene
chr09	1222750	A	G	A	A	B	H	B	H	B	A	B	LOW	MELO3C033559.2.1-gene
chr09	1222762	A	T	A	A	B	H	B	H	B	A	B	LOW	MELO3C033559.2.1-gene
chr09	1222798	T	C	A	A	B	H	B	H	B	A	B	LOW	MELO3C033559.2.1-gene
chr09	1339529	G	A	A	A	B	H	B	H	B	A	B	LOW	MELO3C022073.2.1-gene
chr09	1442029	G	A	A	A	B	H	B	H	B	A	B	LOW	MELO3C022061.2.1-gene
chr09	1778852	A	C	A	A	B	H	B	H	H	A	B	LOW	MELO3C022018.2.1-gene
chr09	2637091	C	G	H	H	B	H	H	H	H	A	B	LOW	MELO3C021492.2.1-gene
chr09	2637127	T	C	H	H	B	H	H	H	H	A	B	LOW	MELO3C021492.2.1-gene
chr09	2637145	T	G	H	H	B	H	H	H	H	A	B	LOW	MELO3C021492.2.1-gene
chr09	2730352	A	G	H	H	B	H	H	H	H	A	B	LOW	MELO3C021504.2.1-gene
chr09	2730379	A	G	H	H	B	H	H	H	H	A	B	LOW	MELO3C021504.2.1-gene
chr09	2981668	C	T	A	A	A	A	A	A	A	A	H	LOW	MELO3C033657.2.1-gene
chr09	3060640	G	A	B	B	B	B	B	B	B	A	B	LOW	MELO3C033661.2.1-gene
chr09	3093021	G	A	H	H	B	H	H	H	H	A	B	LOW	MELO3C021530.2.1-gene
chr09	3763697	AC	GA	H	H	B	H	H	A	H	A	B	LOW	MELO3C021563.2.1-gene
chr09	4994032	G	T	B	B	B	B	B	B	B	A	B	LOW	MELO3C021658.2.1-gene
chr09	6410907	A	G	B	B	B	B	B	B	B	A	B	LOW	MELO3C025505.2.1-gene
chr09	6545759	G	C	B	B	B	B	B	B	B	A	B	LOW	MELO3C025511.2.1-gene
chr09	7912909	CTTC	TTTT	B	B	B	B	B	B	B	A	B	LOW	MELO3C002931.2.1-gene
chr09	8957245	C	T	B	B	B	B	B	B	B	A	B	LOW	MELO3C033845.2.1-gene
chr09	8957251	C	T	B	B	B	B	B	B	B	A	B	LOW	MELO3C033845.2.1-gene
chr09	10234435	A	C	H	H	H	H	H	A	A	A	B	LOW	MELO3C033869.2.1-gene
chr09	11875885	T	A	H	H	H	H	H	A	H	A	B	LOW	MELO3C022799.2.1-gene
chr09	14222874	C	T	H	H	H	H	H	H	H	A	H	LOW	MELO3C033916.2.1-gene
chr09	15969851	G	C	A	H	B	H	H	H	H	A	B	LOW	MELO3C005100.2.1-gene
chr09	16018400	G	A	A	H	B	H	H	H	H	A	B	LOW	MELO3C033745.2.1-gene
chr09	16053097	T	C	A	H	B	H	H	H	H	A	B	LOW	MELO3C005109.2.1-gene
chr09	16150496	G	A	A	H	B	H	H	H	H	A	B	LOW	MELO3C005116.2.1-gene
chr09	16150557	A	C	A	H	B	H	H	H	H	A	B	LOW	MELO3C005116.2.1-gene
chr09	16192258	T	C	B	B	B	B	B	B	B	H	B	LOW	MELO3C033946.2.1-gene
chr09	16287284	G	A	A	H	B	H	H	H	H	A	B	LOW	MELO3C005129.2.1-gene
chr09	17015610	G	A	A	H	B	H	H	H	H	A	B	LOW	MELO3C005180.2.1-gene
chr09	17273882	A	G	A	H	B	H	H	A	H	A	B	LOW	MELO3C005201.2.1-gene
chr09	17288297	T	C	A	H	B	H	H	A	H	A	B	LOW	MELO3C005203.2.1-gene
chr09	17419804	C	T	A	H	B	H	H	A	A	A	B	LOW	MELO3C005213.2.1-gene
chr09	17495493	T	C	A	H	B	H	H	A	H	A	B	LOW	MELO3C005218.2.1-gene
chr09	17510794	G	T	A	H	B	H	H	A	H	A	B	LOW	MELO3C005221.2.1-gene
chr09	17682016	A	G	A	H	H	H	H	A	H	A	H	LOW	MELO3C033970.2.1-gene
chr09	17755886	A	G	A	H	B	H	H	A	H	A	B	LOW	MELO3C005235.2.1-gene
chr09	18499159	A	C	A	A	H	H	A	A	H	A	H	LOW	MELO3C027851.2.1-gene
chr09	18963474	G	A	A	H	B	H	H	A	H	A	B	LOW	MELO3C005294.2.1-gene
chr09	19463500	T	C	A	H	H	H	H	A	H	A	B	LOW	MELO3C005344.2.1-gene
chr09	19584161	T	C	A	H	H	H	H	A	H	A	B	LOW	MELO3C005354.2.1-gene
chr09	20620933	T	A	A	H	A	H	B	A	H	A	B	LOW	MELO3C005482.2.1-gene
chr09	20701169	G	A	H	H	A	H	B	A	B	A	B	LOW	MELO3C005497.2.1-gene
chr09	20751326	AGTA	GGTA	H	H	A	H	B	A	B	A	B	LOW	MELO3C005507.2.1-gene
chr09	20841846	G	A	H	H	A	H	B	A	B	A	B	LOW	MELO3C005519.2.1-gene
chr09	20891253	C	T	H	H	A	H	B	A	B	A	B	LOW	MELO3C033997.2.1-gene
chr09	20891646	A	G	H	H	A	H	B	A	B	A	B	LOW	MELO3C033997.2.1-gene
chr09	20905223	CCGG	TCGA	H	H	A	H	B	A	B	A	B	LOW	MELO3C005528.2.1-gene
chr09	21366262	C	T	B	B	B	B	B	B	B	A	B	LOW	MELO3C005582.2.1-gene
chr09	21454452	T	C	B	B	B	B	B	B	B	A	B	LOW	MELO3C005591.2.1-gene
chr09	21454526	G	T	B	B	B	B	B	B	B	A	B	LOW	MELO3C005591.2.1-gene
chr09	21555023	A	G	H	H	H	H	H	H	H	A	H	LOW	MELO3C005602.2.1-gene
chr09	21555101	CCAC	GCAT,CCAT	H	H	H	H	H	H	H	A	H	LOW	MELO3C005602.2.1-gene
chr09	21555155	G	A	H	H	H	H	H	H	H	A	H	LOW	MELO3C005602.2.1-gene
chr09	21555161	C	T	H	H	H	H	H	H	H	A	H	LOW	MELO3C005602.2.1-gene
chr09	21555176	T	C	H	H	H	H	H	H	H	A	H	LOW	MELO3C005602.2.1-gene
chr09	21683979	GTTTTATTTTTATTTTTTTTCATCA	GTTTTTTATTTTTATTTTTTTGAATTTTTTTTCATCA,GTTTTATTTTTATTTTTTTTCATTTTTTTTCATCA	B	B	B	B	B	B	B	A	B	LOW	MELO3C005616.2.1-gene
chr09	21754427	A	T	B	B	B	B	B	B	B	A	B	LOW	MELO3C005624.2.1-gene
chr09	21789944	G	T	B	B	B	B	B	B	B	A	B	LOW	MELO3C005627.2.1-gene
chr09	21791394	AAT	AAC	B	B	B	B	B	B	B	A	B	LOW	MELO3C005627.2.1-gene
chr09	21855442	A	G	B	B	B	B	B	B	B	A	B	LOW	MELO3C005634.2.1-gene
chr09	22212587	A	G	B	B	B	B	B	B	B	A	B	LOW	MELO3C005690.2.1-gene
chr09	22601596	G	A	B	B	B	B	B	B	B	A	B	LOW	MELO3C005744.2.1-gene
chr09	22601734	C	T	B	B	B	B	B	B	B	A	B	LOW	MELO3C005744.2.1-gene
chr09	22631909	G	A	B	B	B	B	B	B	B	A	B	LOW	MELO3C005749.2.1-gene
chr09	22684570	A	G	B	B	B	B	B	B	B	A	B	LOW	MELO3C005755.2.1-gene
chr09	22772742	C	T	B	B	B	B	B	B	B	A	B	LOW	MELO3C005764.2.1-gene
chr09	22772880	T	C	B	B	B	B	B	B	B	A	B	LOW	MELO3C005764.2.1-gene
chr09	22881791	A	G	B	B	B	B	B	B	B	A	B	LOW	MELO3C005781.2.1-gene
chr09	22897879	A	C	B	B	B	B	B	B	B	A	B	LOW	MELO3C027083.2.1-gene
chr09	22898173	A	T	B	B	B	B	B	B	B	A	B	LOW	MELO3C027083.2.1-gene
chr09	22915836	T	C	B	B	B	B	B	B	B	A	B	LOW	MELO3C005785.2.1-gene
chr09	23280921	T	C	B	B	B	B	B	B	B	A	B	LOW	MELO3C005822.2.1-gene
chr09	23466626	G	A	B	B	B	B	B	B	B	A	B	LOW	MELO3C005850.2.1-gene
chr09	23466632	G	A	B	B	B	B	B	B	B	A	B	LOW	MELO3C005850.2.1-gene
chr09	23466653	C	T	B	B	B	B	B	B	B	A	B	LOW	MELO3C005850.2.1-gene
chr10	110831	C	T	H	A	H	H	H	A	H	A	B	LOW	MELO3C012490.2.1-gene
chr10	182688	ATTTTTTGGTGTC	CTTTTTTGGTGTC	H	A	H	H	H	A	H	A	B	LOW	MELO3C012481.2.1-gene
chr10	280396	G	A	H	A	H	H	H	A	H	A	B	LOW	MELO3C012469.2.1-gene
chr10	284813	T	C	H	A	H	H	H	A	H	A	B	LOW	MELO3C012468.2.1-gene
chr10	444189	C	T	H	A	H	H	H	A	H	A	B	LOW	MELO3C012441.2.1-gene
chr10	721490	A	G	H	A	H	H	H	A	H	A	B	LOW	MELO3C012396.2.1-gene
chr10	721538	G	A	H	A	H	H	H	A	H	A	B	LOW	MELO3C012396.2.1-gene
chr10	721613	G	A	H	A	H	H	H	A	H	A	B	LOW	MELO3C012396.2.1-gene
chr10	879516	T	C	H	A	H	H	H	A	H	A	B	LOW	MELO3C012377.2.1-gene
chr10	1011453	C	T	H	A	H	H	H	A	H	A	B	LOW	MELO3C012361.2.1-gene
chr10	1011507	C	T	H	A	H	H	H	A	H	A	B	LOW	MELO3C012361.2.1-gene
chr10	1209123	A	T	H	A	H	H	H	A	H	A	B	LOW	MELO3C012326.2.1-gene
chr10	1394618	T	C	H	A	H	H	H	A	A	A	B	LOW	MELO3C012294.2.1-gene
chr10	1394714	A	G	H	A	H	H	H	A	A	A	B	LOW	MELO3C012294.2.1-gene
chr10	1394879	G	C	H	A	A	H	B	A	A	A	B	LOW	MELO3C012294.2.1-gene
chr10	1394888	T	C	H	A	A	H	B	A	A	A	B	LOW	MELO3C012294.2.1-gene
chr10	1399257	A	T	H	A	H	H	H	A	A	A	B	LOW	MELO3C012293.2.1-gene
chr10	1399281	T	C	H	A	H	H	H	A	A	A	B	LOW	MELO3C012293.2.1-gene
chr10	1402178	G	T	H	A	H	H	H	A	A	A	B	LOW	MELO3C012292.2.1-gene
chr10	1532405	T	C	H	A	H	H	H	A	A	A	B	LOW	MELO3C012275.2.1-gene
chr10	1562242	G	A	H	A	H	H	H	A	A	A	B	LOW	MELO3C012268.2.1-gene
chr10	1562278	A	G	H	A	H	H	H	A	A	A	B	LOW	MELO3C012268.2.1-gene
chr10	1562404	C	T	H	A	H	H	H	A	A	A	B	LOW	MELO3C012268.2.1-gene
chr10	1580972	A	G	H	A	H	H	H	A	A	A	B	LOW	MELO3C012265.2.1-gene
chr10	1813546	C	A	H	A	H	H	H	A	A	A	B	LOW	MELO3C012228.2.1-gene
chr10	1828251	G	A	H	A	H	H	H	A	A	A	B	LOW	MELO3C012224.2.1-gene
chr10	1828290	G	A	H	A	H	H	H	A	A	A	B	LOW	MELO3C012224.2.1-gene
chr10	1828392	A	C	H	A	H	H	H	A	A	A	B	LOW	MELO3C012224.2.1-gene
chr10	1831622	ACCCG	GCCCG	H	A	H	H	H	A	A	A	B	LOW	MELO3C012223.2.1-gene
chr10	1831686	G	T	H	A	H	H	H	A	A	A	B	LOW	MELO3C012223.2.1-gene
chr10	1946577	C	T	H	A	H	H	B	A	A	A	B	LOW	MELO3C012210.2.1-gene
chr10	1946710	C	A	H	A	H	H	B	A	A	A	B	LOW	MELO3C012210.2.1-gene
chr10	1946806	A	C	H	A	H	H	B	A	A	A	B	LOW	MELO3C012210.2.1-gene
chr10	1947581	T	C	H	A	H	H	H	A	A	A	B	LOW	MELO3C012210.2.1-gene
chr10	2023604	G	A	A	A	A	A	A	A	A	A	B	LOW	MELO3C012197.2.1-gene
chr10	2023611	A	G	A	A	A	A	A	A	A	A	B	LOW	MELO3C012197.2.1-gene
chr10	2290141	A	G	A	A	A	A	A	A	A	A	B	LOW	MELO3C012156.2.1-gene
chr10	2313231	C	T	A	A	A	A	A	A	A	A	B	LOW	MELO3C012152.2.1-gene
chr10	2313276	G	A	A	A	A	A	A	A	A	A	B	LOW	MELO3C012152.2.1-gene
chr10	2488999	T	C	A	A	A	A	A	A	A	A	B	LOW	MELO3C012125.2.1-gene
chr10	2620602	T	A	A	A	A	A	A	A	A	A	B	LOW	MELO3C012100.2.1-gene
chr10	2621115	T	A	A	A	A	A	A	A	A	A	B	LOW	MELO3C012100.2.1-gene
chr10	2918253	A	G	A	A	A	A	A	A	A	A	B	LOW	MELO3C012055.2.1-gene
chr10	3135721	G	A	A	A	A	A	A	A	A	A	B	LOW	MELO3C012030.2.1-gene
chr10	4138280	G	A	A	A	A	A	A	A	A	A	B	LOW	MELO3C011878.2.1-gene
chr10	4138304	T	C	A	A	A	A	A	A	A	A	B	LOW	MELO3C011878.2.1-gene
chr10	4150592	G	T	A	A	A	A	A	A	A	A	B	LOW	MELO3C011876.2.1-gene
chr10	4150610	G	A	A	A	A	A	A	A	A	A	B	LOW	MELO3C011876.2.1-gene
chr10	4202940	GTGTG	ATGTG,ATGTA	A	A	A	A	A	A	A	A	B	LOW	MELO3C011869.2.1-gene
chr10	4249230	G	A	A	A	A	A	A	A	A	A	B	LOW	MELO3C011863.2.1-gene
chr10	4914769	A	C	A	A	A	A	A	A	A	A	B	LOW	MELO3C011771.2.1-gene
chr10	5355067	A	G	A	A	A	A	A	A	A	A	B	LOW	MELO3C011727.2.1-gene
chr10	5642848	G	T	A	A	A	A	A	A	A	A	B	LOW	MELO3C023810.2.1-gene
chr10	5720440	T	G	A	A	H	A	A	A	A	A	H	LOW	MELO3C023823.2.1-gene
chr10	5720518	T	A	A	A	H	A	A	A	A	A	H	LOW	MELO3C023823.2.1-gene
chr10	6170110	G	C	A	A	A	A	A	A	A	A	B	LOW	MELO3C023843.2.1-gene
chr10	6261787	T	G	A	A	A	A	A	A	A	A	B	LOW	MELO3C023852.2.1-gene
chr10	6963197	G	A	H	H	B	H	H	H	B	H	B	LOW	MELO3C034274.2.1-gene
chr10	8654688	T	C	A	A	A	A	A	A	A	A	B	LOW	MELO3C034326.2.1-gene
chr10	9201519	G	A	A	A	A	A	A	A	A	A	B	LOW	MELO3C028034.2.1-gene
chr10	11179928	T	C	A	A	A	A	A	A	A	A	B	LOW	MELO3C027960.2.1-gene
chr10	11179982	C	T	A	A	A	A	A	A	A	A	B	LOW	MELO3C027960.2.1-gene
chr10	11179985	G	A	A	A	A	A	A	A	A	A	B	LOW	MELO3C027960.2.1-gene
chr10	12186710	C	T	A	A	A	A	A	A	A	A	B	LOW	MELO3C020099.2.1-gene
chr10	12574918	T	A	A	A	A	A	A	A	A	A	B	LOW	MELO3C020121.2.1-gene
chr10	12844461	C	T	A	A	A	A	A	A	A	A	B	LOW	MELO3C020132.2.1-gene
chr10	12844611	T	A	A	A	A	A	A	A	A	A	B	LOW	MELO3C020132.2.1-gene
chr10	13454479	G	A	A	A	A	A	A	A	A	A	B	LOW	MELO3C020165.2.1-gene
chr10	13685773	T	A	A	A	A	A	A	A	A	A	B	LOW	MELO3C029062.2.1-gene
chr10	13685821	G	A	A	A	A	A	A	A	A	A	B	LOW	MELO3C029062.2.1-gene
chr10	13685860	T	C	A	A	A	A	A	A	A	A	B	LOW	MELO3C029062.2.1-gene
chr10	14122171	GCCAT	GCCAC,ACCAC	A	A	A	A	H	A	A	A	B	LOW	MELO3C034392.2.1-gene
chr10	14402745	A	G	A	A	A	A	A	A	A	A	B	LOW	MELO3C022543.2.1-gene
chr10	15224886	A	G	A	A	A	A	A	A	A	A	B	LOW	MELO3C034404.2.1-gene
chr10	16633289	G	A	H	A	H	H	A	H	B	A	B	LOW	MELO3C022627.2.1-gene
chr10	17085130	T	G	A	A	A	A	A	A	A	A	B	LOW	MELO3C018389.2.1-gene
chr10	17484042	T	A	A	A	A	A	A	A	A	A	B	LOW	MELO3C018376.2.1-gene
chr10	19328803	GCA	GCG	H	A	H	H	H	B	H	A	B	LOW	MELO3C034470.2.1-gene
chr10	19329299	T	C	H	A	H	H	H	B	H	A	B	LOW	MELO3C034470.2.1-gene
chr10	19329344	C	T	H	A	H	H	H	B	H	A	B	LOW	MELO3C034470.2.1-gene
chr10	19433846	T	C	H	A	H	H	H	B	H	A	B	LOW	MELO3C018312.2.1-gene
chr10	20575408	A	G	H	A	H	H	H	B	H	A	B	LOW	MELO3C018265.2.1-gene
chr10	22079773	G	A	A	A	B	B	H	B	H	A	B	LOW	MELO3C022882.2.1-gene
chr10	22133501	C	T	A	A	B	B	H	B	H	A	B	LOW	MELO3C034512.2.1-gene
chr10	22133507	A	G	A	A	B	B	H	B	H	A	B	LOW	MELO3C034512.2.1-gene
chr10	22162129	T	C	A	A	B	B	H	B	H	A	B	LOW	MELO3C034509.2.1-gene
chr10	23355656	TT	AT	A	A	B	B	H	B	H	A	B	LOW	MELO3C022932.2.1-gene
chr10	23698552	A	T	A	A	B	B	H	B	H	A	B	LOW	MELO3C027175.2.1-gene
chr10	23785175	G	A	A	A	B	B	B	B	H	A	B	LOW	MELO3C034536.2.1-gene
chr11	479083	A	G	A	A	A	A	A	A	A	A	B	LOW	MELO3C023240.2.1-gene
chr11	493954	T	A	A	A	A	A	A	A	A	A	B	LOW	MELO3C023241.2.1-gene
chr11	561863	T	C	A	A	A	A	A	A	A	A	B	LOW	MELO3C023255.2.1-gene
chr11	724310	C	T	A	A	A	A	A	A	A	A	B	LOW	MELO3C023272.2.1-gene
chr11	1293486	C	T	A	A	A	A	A	A	A	A	B	LOW	MELO3C034600.2.1-gene
chr11	2020423	G	A	A	A	A	A	A	A	A	A	H	LOW	MELO3C023358.2.1-gene
chr11	2400663	G	A	A	A	A	A	A	A	A	A	B	LOW	MELO3C020969.2.1-gene
chr11	2539322	C	T	A	A	A	A	A	A	A	A	B	LOW	MELO3C020958.2.1-gene
chr11	2591766	A	G	A	A	A	A	A	A	A	A	B	LOW	MELO3C020951.2.1-gene
chr11	2592254	A	G	A	A	A	A	A	A	A	A	B	LOW	MELO3C020951.2.1-gene
chr11	2620981	A	T	A	A	A	A	A	A	A	A	B	LOW	MELO3C034646.2.1-gene
chr11	2706866	G	A	A	A	A	A	A	A	A	A	B	LOW	MELO3C020940.2.1-gene
chr11	2706946	G	A	A	A	A	A	A	A	A	A	B	LOW	MELO3C020940.2.1-gene
chr11	2791974	C	T	A	H	A	H	A	A	H	A	B	LOW	MELO3C020929.2.1-gene
chr11	2798877	A	G	A	H	A	H	A	A	A	A	B	LOW	MELO3C020928.2.1-gene
chr11	2804305	T	C	A	H	A	H	A	A	A	A	B	LOW	MELO3C020927.2.1-gene
chr11	2804326	C	T	A	H	A	H	A	A	A	A	B	LOW	MELO3C020927.2.1-gene
chr11	2958139	C	A	A	H	A	H	A	A	A	A	B	LOW	MELO3C020910.2.1-gene
chr11	3131556	C	T	A	H	A	H	A	A	A	A	B	LOW	MELO3C020895.2.1-gene
chr11	3237872	T	A	A	B	A	H	A	A	A	A	B	LOW	MELO3C020885.2.1-gene
chr11	3947773	A	C	A	A	A	A	A	A	A	A	H	LOW	MELO3C020806.2.1-gene
chr11	4310223	C	T	A	A	A	A	A	A	A	A	H	LOW	MELO3C020760.2.1-gene
chr11	4310253	C	T	A	H	H	H	H	H	A	A	H	LOW	MELO3C020760.2.1-gene
chr11	4829759	A	G	A	A	A	A	A	A	A	A	H	LOW	MELO3C021931.2.1-gene
chr11	5078574	A	G	A	H	H	H	B	H	A	A	B	LOW	MELO3C034753.2.1-gene
chr11	5227662	C	T	A	H	H	H	B	H	A	A	B	LOW	MELO3C021912.2.1-gene
chr11	5949483	T	C	A	A	A	A	A	A	A	A	H	LOW	MELO3C021873.2.1-gene
chr11	5949489	T	C	A	A	A	A	A	A	A	A	H	LOW	MELO3C021873.2.1-gene
chr11	5991483	T	A	A	A	A	A	A	A	A	A	H	LOW	MELO3C021871.2.1-gene
chr11	5991540	A	G	A	A	A	A	A	A	A	A	H	LOW	MELO3C021871.2.1-gene
chr11	5991591	C	T	A	A	A	A	A	A	A	A	H	LOW	MELO3C021871.2.1-gene
chr11	5991658	T	C	A	A	A	A	A	A	A	A	H	LOW	MELO3C021871.2.1-gene
chr11	7008336	G	A	A	H	H	H	B	H	A	A	B	LOW	MELO3C024717.2.1-gene
chr11	7646095	C	T	H	H	H	H	B	H	A	A	B	LOW	MELO3C034854.2.1-gene
chr11	8149429	A	C	A	A	A	A	A	A	A	A	H	LOW	MELO3C024777.2.1-gene
chr11	8149695	A	G	H	H	H	H	B	H	A	A	B	LOW	MELO3C024777.2.1-gene
chr11	8572122	T	G	H	H	H	H	B	H	A	A	B	LOW	MELO3C034896.2.1-gene
chr11	10421679	G	A	H	H	H	H	B	H	A	A	B	LOW	MELO3C034939.2.1-gene
chr11	11357723	T	G	H	H	H	H	B	H	A	A	B	LOW	MELO3C019320.2.1-gene
chr11	11687457	T	C	H	H	H	H	H	H	H	A	H	LOW	MELO3C019328.2.1-gene
chr11	12231426	C	T	H	H	H	H	B	H	A	A	B	LOW	MELO3C019349.2.1-gene
chr11	14021471	C	T	H	H	H	H	B	H	A	A	B	LOW	MELO3C035001.2.1-gene
chr11	15407741	C	T	H	H	H	H	B	B	A	A	B	LOW	MELO3C013505.2.1-gene
chr11	16093658	G	T	H	H	H	H	B	B	A	A	B	LOW	MELO3C035027.2.1-gene
chr11	16093775	T	A	H	H	H	H	B	B	A	A	B	LOW	MELO3C035027.2.1-gene
chr11	16742504	G	A	H	H	H	H	B	B	A	A	B	LOW	MELO3C035037.2.1-gene
chr11	16742733	C	T	H	H	H	H	B	B	A	A	B	LOW	MELO3C035037.2.1-gene
chr11	16810768	T	C	H	H	H	H	B	B	A	A	B	LOW	MELO3C013563.2.1-gene
chr11	17340262	C	T	H	H	H	H	B	B	A	A	B	LOW	MELO3C013581.2.1-gene
chr11	17353336	C	A	H	H	H	H	B	B	A	A	B	LOW	MELO3C013583.2.1-gene
chr11	18238171	T	C	H	H	H	H	B	B	A	A	B	LOW	MELO3C013621.2.1-gene
chr11	18460350	G	A	H	H	A	H	H	H	H	A	H	LOW	MELO3C035067.2.1-gene
chr11	18460437	G	A	B	B	H	B	B	B	B	H	B	LOW	MELO3C035067.2.1-gene
chr11	18460516	C	T	B	H	H	B	B	B	H	H	B	LOW	MELO3C035067.2.1-gene
chr11	18460527	G	A	H	H	H	H	H	H	H	A	H	LOW	MELO3C035067.2.1-gene
chr11	19128179	T	C	H	H	H	H	B	B	A	A	B	LOW	MELO3C013657.2.1-gene
chr11	19608429	C	T	H	B	B	H	B	B	A	A	B	LOW	MELO3C034811.2.1-gene
chr11	19608448	C	T	H	B	B	H	B	B	A	A	B	LOW	MELO3C034811.2.1-gene
chr11	20034163	G	A	H	B	B	H	B	B	A	A	B	LOW	MELO3C035092.2.1-gene
chr11	20246111	C	T	H	B	B	H	B	B	A	A	B	LOW	MELO3C035097.2.1-gene
chr11	20994335	CTA	TTC,CTC	H	B	B	H	B	B	A	A	B	LOW	MELO3C026830.2.1-gene
chr11	21335981	C	T	H	B	B	H	B	B	A	A	B	LOW	MELO3C035113.2.1-gene
chr11	21357977	A	G	H	B	B	H	B	B	A	A	B	LOW	MELO3C027266.2.1-gene
chr11	21995419	A	G	H	B	B	H	B	B	A	A	B	LOW	MELO3C034074.2.1-gene
chr11	22261322	C	T	H	B	B	H	B	B	A	A	B	LOW	MELO3C035120.2.1-gene
chr11	23182072	A	T	H	B	B	H	B	B	A	A	B	LOW	MELO3C019686.2.1-gene
chr11	23204142	G	A	H	B	B	H	B	B	A	A	B	LOW	MELO3C019683.2.1-gene
chr11	24633823	T	C	H	B	B	H	B	B	A	A	B	LOW	MELO3C011642.2.1-gene
chr11	24634075	A	G	H	B	B	H	B	B	A	A	B	LOW	MELO3C011642.2.1-gene
chr11	25058518	A	T	B	B	B	B	H	B	H	H	B	LOW	MELO3C019867.2.1-gene
chr11	25098247	T	C	H	B	B	H	B	B	A	A	B	LOW	MELO3C025681.2.1-gene
chr11	25099205	A	G	H	B	B	H	B	B	A	A	B	LOW	MELO3C025681.2.1-gene
chr11	25240648	A	G	A	H	H	H	H	H	A	A	H	LOW	MELO3C025693.2.1-gene
chr11	25244591	G	A	H	B	B	H	B	B	A	A	B	LOW	MELO3C025694.2.1-gene
chr11	25663147	G	C	H	B	B	H	B	B	A	A	B	LOW	MELO3C025723.2.1-gene
chr11	25950275	T	C	H	B	B	H	B	B	A	A	B	LOW	MELO3C025746.2.1-gene
chr11	26392463	T	C	B	B	B	H	B	B	A	A	B	LOW	MELO3C026925.2.1-gene
chr11	26723362	T	C	B	B	H	H	B	B	A	A	B	LOW	MELO3C026960.2.1-gene
chr11	27692958	C	T	B	B	H	H	B	B	A	A	B	LOW	MELO3C021370.2.1-gene
chr11	27693054	C	T	B	B	H	H	B	B	A	A	B	LOW	MELO3C021370.2.1-gene
chr11	27693294	C	T	B	B	H	H	B	B	A	A	B	LOW	MELO3C021370.2.1-gene
chr11	27752584	T	C	B	A	H	H	B	B	A	A	B	LOW	MELO3C021362.2.1-gene
chr11	27752623	C	G	B	A	H	H	B	B	A	A	B	LOW	MELO3C021362.2.1-gene
chr11	28000214	C	T	B	B	H	H	B	H	A	A	B	LOW	MELO3C021328.2.1-gene
chr11	28036030	A	G	B	B	H	H	B	B	A	A	B	LOW	MELO3C035190.2.1-gene
chr11	28068764	G	C	B	B	H	H	B	B	A	A	B	LOW	MELO3C021319.2.1-gene
chr11	28296558	A	G	B	B	H	H	B	B	A	A	B	LOW	MELO3C021290.2.1-gene
chr11	28659423	A	G	B	B	H	A	B	B	A	A	B	LOW	MELO3C021251.2.1-gene
chr11	28746712	T	C	B	B	H	A	B	B	A	A	B	LOW	MELO3C021237.2.1-gene
chr11	28746721	G	T	B	B	H	A	B	B	A	A	B	LOW	MELO3C021237.2.1-gene
chr11	28822373	A	G	B	B	H	A	B	B	H	A	B	LOW	MELO3C021226.2.1-gene
chr11	28831062	G	A	B	B	H	A	B	B	H	A	B	LOW	MELO3C021226.2.1-gene
chr11	29068037	C	T	B	B	H	A	B	B	H	A	B	LOW	MELO3C021203.2.1-gene
chr11	29979282	T	C	B	B	H	A	B	H	H	A	B	LOW	MELO3C022279.2.1-gene
chr11	30159412	A	G	B	B	H	A	B	H	H	A	B	LOW	MELO3C022300.2.1-gene
chr11	30197679	T	C	B	B	H	A	H	H	H	A	B	LOW	MELO3C022304.2.1-gene
chr11	30197706	A	C	B	B	H	A	H	H	H	A	B	LOW	MELO3C022304.2.1-gene
chr11	30197725	A	G	B	B	H	A	H	H	H	A	B	LOW	MELO3C022304.2.1-gene
chr11	30202708	A	G	B	B	H	A	H	H	H	A	B	LOW	MELO3C022305.2.1-gene
chr11	30202810	T	C	B	B	H	A	H	H	H	A	B	LOW	MELO3C022305.2.1-gene
chr11	30202831	C	T	B	B	H	A	H	H	H	A	B	LOW	MELO3C022305.2.1-gene
chr11	30494985	C	T	A	A	A	A	A	A	A	A	B	LOW	MELO3C022339.2.1-gene
chr11	30670404	T	A	A	A	A	A	A	A	A	A	B	LOW	MELO3C022357.2.1-gene
chr11	30759278	T	C	A	A	A	A	A	A	A	A	B	LOW	MELO3C022371.2.1-gene
chr11	30759305	C	T	A	A	A	A	A	A	A	A	B	LOW	MELO3C022371.2.1-gene
chr11	30759343	G	A	A	A	A	A	A	A	A	A	B	LOW	MELO3C022371.2.1-gene
chr11	30779759	C	T	A	A	A	A	A	A	A	A	B	LOW	MELO3C022374.2.1-gene
chr11	30878345	G	A	A	A	A	A	A	A	A	A	B	LOW	MELO3C022390.2.1-gene
chr11	30888477	G	A	A	A	A	A	A	A	A	A	B	LOW	MELO3C022392.2.1-gene
chr11	31261048	A	G	A	A	A	A	A	A	A	A	B	LOW	MELO3C022442.2.1-gene
chr11	31486174	G	A	A	A	A	A	A	A	A	A	B	LOW	MELO3C022476.2.1-gene
chr11	31541401	ATGATTTG	AA	A	A	A	A	A	A	A	A	B	LOW	MELO3C022486.2.1-gene
chr11	31564594	G	A	A	A	A	A	A	A	A	A	B	LOW	MELO3C022488.2.1-gene
chr11	31598151	C	T	A	A	A	A	A	A	A	A	B	LOW	MELO3C022495.2.1-gene
chr11	31648337	C	T	A	A	A	A	A	A	A	A	B	LOW	MELO3C022501.2.1-gene
chr11	31734925	C	G	A	A	A	A	A	A	A	A	B	LOW	MELO3C022511.2.1-gene
chr11	31904405	C	T	A	A	A	A	A	A	A	A	B	LOW	MELO3C022533.2.1-gene
chr12	198374	ACT	ACC	H	H	H	B	B	A	H	A	B	LOW	MELO3C020488.2.1-gene
chr12	516769	TAATAAC	TATAAC	H	H	H	B	B	A	H	A	B	LOW	MELO3C020522.2.1-gene
chr12	946146	G	T	H	H	H	B	B	A	H	A	B	LOW	MELO3C020555.2.1-gene
chr12	950595	G	A	H	H	H	B	B	A	H	A	B	LOW	MELO3C020556.2.1-gene
chr12	1392903	T	C	H	H	H	B	B	A	H	A	B	LOW	MELO3C035311.2.1-gene
chr12	1442554	T	C	H	H	H	B	B	A	H	A	B	LOW	MELO3C020604.2.1-gene
chr12	1617891	A	T	H	H	H	B	B	A	H	A	B	LOW	MELO3C020621.2.1-gene
chr12	2905353	C	A	H	B	H	B	B	H	B	H	B	LOW	MELO3C035378.2.1-gene
chr12	2931528	C	T	A	A	A	A	A	A	A	A	B	LOW	MELO3C020708.2.1-gene
chr12	2931741	A	T	A	A	A	A	A	A	A	A	B	LOW	MELO3C020708.2.1-gene
chr12	3017863	G	A	A	A	A	A	A	A	A	A	B	LOW	MELO3C020712.2.1-gene
chr12	3335856	T	G	A	A	A	A	A	A	A	A	B	LOW	MELO3C026845.2.1-gene
chr12	3648193	C	T	A	A	A	A	A	A	A	A	B	LOW	MELO3C005060.2.1-gene
chr12	3989684	C	T	A	A	A	A	A	A	A	A	B	LOW	MELO3C035417.2.1-gene
chr12	3997551	A	G	H	H	H	H	H	H	H	A	H	LOW	MELO3C035417.2.1-gene
chr12	3997635	C	A	H	H	H	H	H	H	H	A	H	LOW	MELO3C035417.2.1-gene
chr12	5618449	G	A	A	A	A	A	A	A	A	A	H	LOW	MELO3C004957.2.1-gene
chr12	5654556	T	C	A	A	A	A	A	A	A	A	B	LOW	MELO3C004953.2.1-gene
chr12	6254253	C	T	A	A	A	A	A	A	A	A	H	LOW	MELO3C035485.2.1-gene
chr12	6254268	GTCA	ATCG,GTCG	A	A	A	A	A	A	A	A	H	LOW	MELO3C035485.2.1-gene
chr12	6254292	TT	TGA	A	A	A	A	A	A	A	A	H	LOW	MELO3C035485.2.1-gene
chr12	6254506	A	G	A	A	A	A	A	A	A	A	H	LOW	MELO3C035485.2.1-gene
chr12	7286481	TAACA	CAACG	A	A	A	A	A	A	A	A	B	LOW	MELO3C035514.2.1-gene
chr12	7286503	C	T	A	A	A	A	A	A	A	A	B	LOW	MELO3C035514.2.1-gene
chr12	8576249	CT	GT	A	A	A	A	A	A	A	A	B	LOW	MELO3C035550.2.1-gene
chr12	9386789	T	C	A	A	A	A	A	A	A	A	H	LOW	MELO3C004818.2.1-gene
chr12	9388347	G	A	A	A	A	A	A	A	A	A	H	LOW	MELO3C004818.2.1-gene
chr12	11213886	C	T	A	A	A	A	A	A	A	A	H	LOW	MELO3C004733.2.1-gene
chr12	11250204	C	T	A	A	A	A	A	A	A	A	H	LOW	MELO3C035584.2.1-gene
chr12	11250222	G	A	A	A	A	A	A	A	A	A	B	LOW	MELO3C035584.2.1-gene
chr12	11250229	T	C	A	A	A	A	A	A	A	A	H	LOW	MELO3C035584.2.1-gene
chr12	11326366	C	T	A	A	A	A	A	A	A	A	H	LOW	MELO3C035412.2.1-gene
chr12	12898844	G	A	A	A	A	A	A	A	A	A	H	LOW	MELO3C025574.2.1-gene
chr12	13606283	C	T	A	A	A	A	A	A	A	A	H	LOW	MELO3C025537.2.1-gene
chr12	14479285	T	C	A	A	A	A	A	A	A	A	H	LOW	MELO3C026085.2.1-gene
chr12	14479300	A	G	A	A	A	A	A	A	A	A	H	LOW	MELO3C026085.2.1-gene
chr12	15613590	A	G	A	A	A	A	A	A	A	A	B	LOW	MELO3C021706.2.1-gene
chr12	15619440	C	T	A	A	A	A	A	A	A	A	B	LOW	MELO3C035649.2.1-gene
chr12	15643532	T	C	A	A	A	A	A	A	A	A	H	LOW	MELO3C021708.2.1-gene
chr12	15788937	G	A	A	A	A	A	A	A	A	A	B	LOW	MELO3C021717.2.1-gene
chr12	15832129	A	G	A	A	A	A	A	A	A	A	B	LOW	MELO3C021720.2.1-gene
chr12	15832195	A	G	A	A	A	A	A	A	A	A	B	LOW	MELO3C021720.2.1-gene
chr12	16030729	C	T	A	A	A	A	A	A	A	A	B	LOW	MELO3C021730.2.1-gene
chr12	16100573	GCT	GT	A	A	A	A	A	A	A	A	B	LOW	MELO3C035657.2.1-gene
chr12	16100618	C	T	A	A	A	A	A	A	A	A	H	LOW	MELO3C035657.2.1-gene
chr12	16395199	T	C	A	A	A	A	A	A	A	A	B	LOW	MELO3C035469.2.1-gene
chr12	16568796	GCA	ACA,ACT	A	A	A	A	A	A	A	A	H	LOW	MELO3C028433.2.1-gene
chr12	16568884	G	A	H	H	A	H	A	H	H	A	H	LOW	MELO3C028433.2.1-gene
chr12	16943736	C	G	A	A	A	A	A	A	A	A	H	LOW	MELO3C021780.2.1-gene
chr12	16985282	A	T	A	A	A	A	A	A	A	A	H	LOW	MELO3C021783.2.1-gene
chr12	17414430	C	G	A	A	A	A	A	A	A	A	H	LOW	MELO3C021803.2.1-gene
chr12	17893176	G	A	A	A	A	A	A	A	A	A	B	LOW	MELO3C035679.2.1-gene
chr12	18072719	G	A	A	A	A	A	A	A	A	A	B	LOW	MELO3C033142.2.1-gene
chr12	18505102	T	C	A	A	A	A	A	A	A	A	B	LOW	MELO3C002837.2.1-gene
chr12	19214591	A	G	A	A	A	A	A	A	A	A	H	LOW	MELO3C002793.2.1-gene
chr12	19720855	G	A	A	A	A	A	A	A	A	A	B	LOW	MELO3C002766.2.1-gene
chr12	19728549	C	G	A	A	A	A	A	A	A	A	B	LOW	MELO3C002765.2.1-gene
chr12	19728613	A	G	A	A	A	A	A	A	A	A	B	LOW	MELO3C002765.2.1-gene
chr12	19873288	G	A	A	A	A	A	A	A	A	A	H	LOW	MELO3C002755.2.1-gene
chr12	19974429	A	G	A	A	A	A	A	A	A	A	H	LOW	MELO3C002748.2.1-gene
chr12	19974640	G	A	A	A	A	A	A	A	A	A	H	LOW	MELO3C002748.2.1-gene
chr12	20074599	G	A	A	A	A	A	A	A	A	A	H	LOW	MELO3C002738.2.1-gene
chr12	20900477	C	A	A	A	A	A	A	A	A	A	H	LOW	MELO3C002661.2.1-gene
chr12	20921215	AG	GG	A	A	A	A	A	A	A	A	B	LOW	MELO3C002658.2.1-gene
chr12	21005726	T	C	A	A	A	A	A	A	A	A	B	LOW	MELO3C002651.2.1-gene
chr12	21059101	A	G	A	A	A	A	A	A	A	A	H	LOW	MELO3C002642.2.1-gene
chr12	21377025	A	G	A	A	A	A	A	A	A	A	H	LOW	MELO3C002612.2.1-gene
chr12	21377151	C	T	A	A	A	A	A	A	A	A	B	LOW	MELO3C002612.2.1-gene
chr12	21469425	C	T	A	A	A	A	A	A	A	A	B	LOW	MELO3C002603.2.1-gene
chr12	21471261	T	C	A	A	A	A	A	A	A	A	B	LOW	MELO3C002603.2.1-gene
chr12	21695371	A	G	A	A	A	A	A	A	A	A	B	LOW	MELO3C000806.2.1-gene
chr12	21695386	G	T	A	A	A	A	A	A	A	A	B	LOW	MELO3C000806.2.1-gene
chr12	21695419	C	T	A	A	A	A	A	A	A	A	B	LOW	MELO3C000806.2.1-gene
chr12	21861387	A	G	A	A	A	A	A	A	A	A	B	LOW	MELO3C002557.2.1-gene
chr12	21861592	T	C	A	A	A	A	A	A	A	A	B	LOW	MELO3C002557.2.1-gene
chr12	21868843	G	C	A	A	A	A	A	A	A	A	B	LOW	MELO3C002556.2.1-gene
chr12	21953602	C	G	A	A	A	A	A	A	A	A	B	LOW	MELO3C002545.2.1-gene
chr12	22073291	G	A	A	A	A	A	A	A	A	A	B	LOW	MELO3C002522.2.1-gene
chr12	22263444	T	A	A	A	A	A	A	A	A	A	B	LOW	MELO3C002501.2.1-gene
chr12	22421697	C	T	A	A	A	A	A	A	A	A	B	LOW	MELO3C002473.2.1-gene
chr12	22421703	G	A	A	A	A	A	A	A	A	A	B	LOW	MELO3C002473.2.1-gene
chr12	22516700	A	G	A	A	A	A	A	A	A	A	B	LOW	MELO3C002458.2.1-gene
chr12	22517255	G	C	A	A	A	A	A	A	A	A	B	LOW	MELO3C002458.2.1-gene
chr12	22529397	T	C	A	A	A	A	A	A	A	A	B	LOW	MELO3C035731.2.1-gene
chr12	22595379	GGTGGC	GGGGGG	H	H	B	H	B	H	B	H	B	LOW	MELO3C002445.2.1-gene
chr12	22599357	C	A	A	A	A	A	A	A	A	A	B	LOW	MELO3C002444.2.1-gene
chr12	22668006	A	C	A	A	A	A	A	A	A	A	B	LOW	MELO3C002434.2.1-gene
chr12	22668100	T	C	A	A	A	A	A	A	A	A	B	LOW	MELO3C002434.2.1-gene
chr12	22691990	A	G	A	A	A	A	A	A	A	A	B	LOW	MELO3C002429.2.1-gene
chr12	22716292	C	T	A	A	A	A	A	A	A	A	H	LOW	MELO3C002426.2.1-gene
chr12	22913956	G	T	A	A	A	A	A	A	A	A	B	LOW	MELO3C002403.2.1-gene
chr12	22954288	T	G	A	A	A	A	A	A	A	A	B	LOW	MELO3C002394.2.1-gene
chr12	23655034	T	C	A	A	A	A	A	A	A	A	B	LOW	MELO3C002297.2.1-gene
chr12	23665540	C	T	A	A	A	A	A	A	A	A	B	LOW	MELO3C002295.2.1-gene
chr12	23665567	T	C	A	A	A	A	A	A	A	A	B	LOW	MELO3C002295.2.1-gene
chr12	23743240	G	A	A	A	A	A	A	A	A	A	B	LOW	MELO3C002282.2.1-gene
chr12	23960650	A	G	A	A	A	A	A	A	A	A	B	LOW	MELO3C002243.2.1-gene
chr12	23960659	G	A	A	A	A	A	A	A	A	A	B	LOW	MELO3C002243.2.1-gene
chr12	24180167	T	C	A	A	A	A	A	A	A	A	B	LOW	MELO3C002211.2.1-gene
chr12	24262159	G	A	A	A	A	A	A	A	A	A	B	LOW	MELO3C002198.2.1-gene
chr12	24313381	A	T	A	A	A	A	A	A	A	A	H	LOW	MELO3C035752.2.1-gene
chr12	24313537	T	C	A	A	A	A	A	A	A	A	B	LOW	MELO3C000410.2.1-gene
chr12	24508410	G	A	A	A	A	A	A	A	A	A	B	LOW	MELO3C002158.2.1-gene
chr12	24647498	TGGAA	TGGGA,CGGGA	A	A	A	A	A	A	A	A	B	LOW	MELO3C002140.2.1-gene
chr12	24794850	C	T	A	A	A	A	A	A	A	A	B	LOW	MELO3C002118.2.1-gene
chr12	25097538	C	T	A	A	A	A	A	A	A	A	B	LOW	MELO3C002074.2.1-gene
chr12	25097737	A	C	A	A	A	A	A	A	A	A	H	LOW	MELO3C002074.2.1-gene
chr12	25130234	T	C	A	A	A	A	A	A	A	A	B	LOW	MELO3C002070.2.1-gene
chr12	25198012	G	A	A	A	A	A	A	A	A	A	B	LOW	MELO3C002059.2.1-gene
chr12	25198018	C	T	A	A	A	A	A	A	A	A	B	LOW	MELO3C002059.2.1-gene

## Sheet: Modifier effect
Modifier effect SNPs found in the genotyping by sequencing of 7 F3 plants derived from the initial cross WM-7 × RC selected after ToLCNDV resistance evaluation (5 and 2, susceptible and resistant to ToLCNDV respectivelly) and the two parents WM-7 and RC. CHROM = chromosome POS= Physical position in the last version of the melon genome v4.0, available at https://www.melonomics.net/ REF= reference …
				Resistant	Resistant	Susceptible	Susceptible	Susceptible	Susceptible	Susceptible
CHROM	POS	REF	ALT	8	4	11	17	14	7	4B	RC	WM-7	IMPACT	GENE
chr01	33821	A	C	B	B	B	B	B	B	B	A	B	MODIFIER	MELO3C018406.2.1-gene
chr01	33871	A	T	B	B	B	B	B	B	B	A	B	MODIFIER	MELO3C018406.2.1-gene
chr01	34020	C	A	B	B	B	B	B	B	B	A	B	MODIFIER	MELO3C018406.2.1-gene
chr01	34053	G	A	B	B	B	B	B	B	B	A	B	MODIFIER	MELO3C018406.2.1-gene
chr01	38359	G	A	B	B	B	B	B	B	B	A	B	MODIFIER	MELO3C018407.2.1-gene
chr01	38364	C	T	B	B	B	B	B	B	B	A	B	MODIFIER	MELO3C018407.2.1-gene
chr01	38381	TG	CA	B	B	B	B	B	B	B	A	B	MODIFIER	MELO3C018407.2.1-gene
chr01	61503	G	A	B	B	B	B	B	B	B	A	B	MODIFIER	MELO3C018409.2.1-gene
chr01	115909	G	A	B	B	B	B	B	B	B	A	B	MODIFIER	MELO3C018414.2.1-gene-MELO3C018416.2.1-gene
chr01	116010	T	C	B	B	B	B	B	B	B	A	B	MODIFIER	MELO3C018414.2.1-gene-MELO3C018416.2.1-gene
chr01	140285	A	T	B	B	B	B	B	B	B	A	B	MODIFIER	MELO3C018417.2.1-gene
chr01	196286	AGCTTGG	AG	B	B	B	B	B	B	B	A	B	MODIFIER	MELO3C018428.2.1-gene
chr01	219005	A	G	B	B	B	B	B	B	B	A	B	MODIFIER	MELO3C018430.2.1-gene
chr01	219015	G	C	B	B	B	B	B	B	B	A	B	MODIFIER	MELO3C018430.2.1-gene
chr01	236961	T	G	B	B	B	B	B	B	B	A	B	MODIFIER	MELO3C018432.2.1-gene
chr01	236973	T	A	B	B	B	B	B	B	B	A	B	MODIFIER	MELO3C018432.2.1-gene
chr01	243343	G	C	B	B	B	B	B	B	B	A	B	MODIFIER	MELO3C018433.2.1-gene
chr01	243509	ACA	AA	B	B	B	B	B	B	B	A	B	MODIFIER	MELO3C018433.2.1-gene
chr01	248621	C	G	B	B	B	B	B	B	B	A	B	MODIFIER	MELO3C028579.2.1-gene
chr01	260668	T	A	B	B	B	B	B	B	B	A	B	MODIFIER	MELO3C018434.2.1-gene
chr01	260807	A	G	B	B	B	B	B	B	B	A	B	MODIFIER	MELO3C018434.2.1-gene
chr01	330029	G	T	B	B	B	B	B	B	B	A	B	MODIFIER	MELO3C018442.2.1-gene
chr01	339814	C	A	B	B	B	B	B	B	B	A	B	MODIFIER	MELO3C018444.2.1-gene
chr01	340785	C	T	B	B	B	B	B	B	B	A	B	MODIFIER	MELO3C018444.2.1-gene
chr01	373902	G	A	B	B	B	B	B	B	B	A	B	MODIFIER	MELO3C018448.2.1-gene
chr01	373961	ACCTA	ACCCTA	B	B	B	B	B	B	B	A	B	MODIFIER	MELO3C018448.2.1-gene
chr01	419661	G	A	B	B	B	B	B	B	B	A	B	MODIFIER	MELO3C018453.2.1-gene
chr01	419729	A	G	B	B	B	B	B	B	B	A	B	MODIFIER	MELO3C018453.2.1-gene
chr01	419753	G	A	B	B	B	B	B	B	B	A	B	MODIFIER	MELO3C018453.2.1-gene
chr01	470998	G	A	B	B	B	B	B	B	B	A	B	MODIFIER	MELO3C018462.2.1-gene
chr01	471016	T	A	B	B	B	B	B	B	B	A	B	MODIFIER	MELO3C018462.2.1-gene
chr01	471023	C	T	B	B	B	B	B	B	B	A	B	MODIFIER	MELO3C018462.2.1-gene
chr01	471029	T	C	B	B	B	B	B	B	B	A	B	MODIFIER	MELO3C018462.2.1-gene
chr01	478974	G	A	B	B	B	B	B	B	B	A	B	MODIFIER	MELO3C018465.2.1-gene
chr01	478985	A	C	B	B	B	B	B	B	B	A	B	MODIFIER	MELO3C018465.2.1-gene
chr01	479000	T	C	B	B	B	B	B	B	B	A	B	MODIFIER	MELO3C018465.2.1-gene
chr01	522385	A	G	B	B	B	B	B	B	B	A	B	MODIFIER	MELO3C018473.2.1-gene
chr01	534797	A	G	B	B	B	B	B	B	B	A	B	MODIFIER	MELO3C018475.2.1-gene
chr01	534869	A	G	B	B	B	B	B	B	B	A	B	MODIFIER	MELO3C018475.2.1-gene
chr01	534985	C	T	B	B	B	B	B	B	B	A	B	MODIFIER	MELO3C018475.2.1-gene
chr01	535015	TGAA	TGAG	B	B	B	B	B	B	B	A	B	MODIFIER	MELO3C018475.2.1-gene
chr01	535029	G	T	B	B	B	B	B	B	B	A	B	MODIFIER	MELO3C018475.2.1-gene
chr01	535037	A	C	B	B	B	B	B	B	B	A	B	MODIFIER	MELO3C018475.2.1-gene
chr01	553979	A	G	B	B	B	B	B	B	B	A	B	MODIFIER	MELO3C018477.2.1-gene
chr01	647387	G	A	B	B	B	B	B	B	B	A	B	MODIFIER	MELO3C018494.2.1-gene
chr01	647459	A	T	B	B	B	B	B	B	B	A	B	MODIFIER	MELO3C018494.2.1-gene
chr01	662497	C	G	B	B	B	B	B	B	B	A	B	MODIFIER	MELO3C018495.2.1-gene-MELO3C018496.2.1-gene
chr01	662532	T	C	B	B	B	B	B	B	B	A	B	MODIFIER	MELO3C018495.2.1-gene-MELO3C018496.2.1-gene
chr01	662603	T	A	B	B	B	B	B	B	B	A	B	MODIFIER	MELO3C018495.2.1-gene-MELO3C018496.2.1-gene
chr01	662662	T	C	B	B	B	B	B	B	B	A	B	MODIFIER	MELO3C018495.2.1-gene-MELO3C018496.2.1-gene
chr01	662767	T	C	B	B	B	B	B	B	B	A	B	MODIFIER	MELO3C018495.2.1-gene-MELO3C018496.2.1-gene
chr01	662802	A	G	B	B	B	B	B	B	B	A	B	MODIFIER	MELO3C018495.2.1-gene-MELO3C018496.2.1-gene
chr01	662879	G	A	B	B	B	B	B	B	B	A	B	MODIFIER	MELO3C018495.2.1-gene-MELO3C018496.2.1-gene
chr01	662960	A	T	B	B	B	B	B	B	B	A	B	MODIFIER	MELO3C018495.2.1-gene-MELO3C018496.2.1-gene
chr01	662977	T	G	B	B	B	B	B	B	B	A	B	MODIFIER	MELO3C018495.2.1-gene-MELO3C018496.2.1-gene
chr01	662993	T	C	B	B	B	B	B	B	B	A	B	MODIFIER	MELO3C018495.2.1-gene-MELO3C018496.2.1-gene
chr01	663540	G	A	B	B	B	B	B	B	B	A	B	MODIFIER	MELO3C018495.2.1-gene-MELO3C018496.2.1-gene
chr01	663637	T	C	B	B	B	B	B	B	B	A	B	MODIFIER	MELO3C018495.2.1-gene-MELO3C018496.2.1-gene
chr01	663678	C	T	B	B	B	B	B	B	B	A	B	MODIFIER	MELO3C018495.2.1-gene-MELO3C018496.2.1-gene
chr01	665258	CAAATAAAATTG	CAAAATAAAATTG	B	B	B	B	B	B	B	A	B	MODIFIER	MELO3C018495.2.1-gene-MELO3C018496.2.1-gene
chr01	665428	AAGTTA	AA	B	B	B	B	B	B	B	A	B	MODIFIER	MELO3C018495.2.1-gene-MELO3C018496.2.1-gene
chr01	669669	C	G	B	B	B	B	B	B	B	A	B	MODIFIER	MELO3C018495.2.1-gene-MELO3C018496.2.1-gene
chr01	669678	TA	AA,TG	B	B	B	B	B	B	B	A	B	MODIFIER	MELO3C018495.2.1-gene-MELO3C018496.2.1-gene
chr01	669818	C	T	B	B	B	B	B	B	B	A	B	MODIFIER	MELO3C018495.2.1-gene-MELO3C018496.2.1-gene
chr01	670137	A	T	B	B	B	B	B	B	B	A	B	MODIFIER	MELO3C018495.2.1-gene-MELO3C018496.2.1-gene
chr01	670302	A	C	B	B	B	B	B	B	B	A	B	MODIFIER	MELO3C018495.2.1-gene-MELO3C018496.2.1-gene
chr01	673666	T	C	B	B	B	B	B	B	B	A	B	MODIFIER	MELO3C018495.2.1-gene-MELO3C018496.2.1-gene
chr01	684932	A	T	B	B	B	B	B	B	B	A	B	MODIFIER	MELO3C018496.2.1-gene
chr01	684955	CTAAC	CTGAT,TTGAT	B	B	B	B	B	B	B	A	B	MODIFIER	MELO3C018496.2.1-gene
chr01	685015	T	C	B	B	B	B	B	B	B	A	B	MODIFIER	MELO3C018496.2.1-gene
chr01	685039	C	T	B	B	B	B	B	B	B	A	B	MODIFIER	MELO3C018496.2.1-gene
chr01	685117	TTCC	TTCT	B	B	B	B	B	B	B	A	B	MODIFIER	MELO3C018496.2.1-gene
chr01	709437	T	C	B	B	B	B	B	B	B	A	B	MODIFIER	MELO3C018501.2.1-gene
chr01	709510	A	G	B	B	B	B	B	B	B	A	B	MODIFIER	MELO3C018501.2.1-gene
chr01	709522	T	C	B	B	B	B	B	B	B	A	B	MODIFIER	MELO3C018501.2.1-gene
chr01	709612	T	C	B	B	B	B	B	B	B	A	B	MODIFIER	MELO3C018501.2.1-gene
chr01	709620	AGATTA	ACATTC,ACATTCGTCATTC	B	B	B	B	B	B	B	A	B	MODIFIER	MELO3C018501.2.1-gene
chr01	723472	GCT	ACC,ACT	B	B	B	B	B	B	B	A	B	MODIFIER	MELO3C018503.2.1-gene
chr01	723482	G	A	B	B	B	B	B	B	B	A	B	MODIFIER	MELO3C018503.2.1-gene
chr01	723526	T	C	B	B	B	B	B	B	B	A	B	MODIFIER	MELO3C018503.2.1-gene
chr01	723546	A	G	B	B	B	B	B	B	B	A	B	MODIFIER	MELO3C018503.2.1-gene
chr01	723622	A	G	B	B	B	B	B	B	B	A	B	MODIFIER	MELO3C018503.2.1-gene
chr01	723645	CGGG	CGGT,TGGT	B	B	B	B	B	B	B	A	B	MODIFIER	MELO3C018503.2.1-gene
chr01	723659	C	T	B	B	B	B	B	B	B	A	B	MODIFIER	MELO3C018503.2.1-gene
chr01	723670	G	A	B	B	B	B	B	B	B	A	B	MODIFIER	MELO3C018503.2.1-gene
chr01	738336	A	G	B	B	B	B	B	B	B	A	B	MODIFIER	MELO3C028587.2.1-gene
chr01	738552	T	A	B	B	B	B	B	B	B	A	B	MODIFIER	MELO3C028587.2.1-gene
chr01	738621	T	G	B	B	B	B	B	B	B	A	B	MODIFIER	MELO3C028587.2.1-gene
chr01	738723	G	T	B	B	B	B	B	B	B	A	B	MODIFIER	MELO3C028587.2.1-gene
chr01	747758	TC	CT	B	B	B	B	B	B	B	A	B	MODIFIER	MELO3C018507.2.1-gene
chr01	747782	C	T	B	B	B	B	B	B	B	A	B	MODIFIER	MELO3C018507.2.1-gene
chr01	815505	ATTTTTTTCAA	ATTTTTTTTCAA	B	B	B	B	B	B	B	A	B	MODIFIER	MELO3C018515.2.1-gene
chr01	815624	G	A	B	B	B	B	B	B	B	A	B	MODIFIER	MELO3C018515.2.1-gene
chr01	815641	TATTT	TTGAATTC,TATTC	B	B	B	B	B	B	B	A	B	MODIFIER	MELO3C018515.2.1-gene
chr01	878804	T	A	B	B	B	B	B	B	B	A	B	MODIFIER	MELO3C018521.2.1-gene
chr01	878819	G	A	B	B	B	B	B	B	B	A	B	MODIFIER	MELO3C018521.2.1-gene
chr01	909423	TAAGC	TAGC	B	B	B	B	B	B	B	A	B	MODIFIER	MELO3C018524.2.1-gene
chr01	909483	T	G	B	B	B	B	B	B	B	A	B	MODIFIER	MELO3C018524.2.1-gene
chr01	967062	G	T	B	B	B	B	B	B	B	A	B	MODIFIER	MELO3C018532.2.1-gene
chr01	1004149	T	C	H	B	H	H	H	H	B	A	B	MODIFIER	MELO3C018533.2.1-gene
chr01	1004416	A	G	H	B	H	H	H	H	B	A	B	MODIFIER	MELO3C018533.2.1-gene
chr01	1007417	A	G	H	B	H	H	H	H	B	A	B	MODIFIER	MELO3C018536.2.1-gene
chr01	1020599	GTTGG	GTAATTGG	H	B	H	H	H	H	B	A	B	MODIFIER	MELO3C018537.2.1-gene
chr01	1042621	A	G	H	B	H	H	H	H	B	A	B	MODIFIER	MELO3C018544.2.1-gene
chr01	1042656	TAAACT	TAACT	H	B	H	H	H	H	B	A	B	MODIFIER	MELO3C018544.2.1-gene
chr01	1055354	T	A	H	B	H	H	H	H	B	A	B	MODIFIER	MELO3C018547.2.1-gene
chr01	1055540	CATA	CATATA	H	B	H	H	H	H	B	A	B	MODIFIER	MELO3C018547.2.1-gene
chr01	1076112	CTG	CTATG	H	H	H	H	H	H	B	A	B	MODIFIER	MELO3C018550.2.1-gene
chr01	1106853	T	C	H	H	H	H	H	H	B	A	B	MODIFIER	MELO3C018554.2.1-gene
chr01	1122477	T	C	H	H	H	H	H	H	B	A	B	MODIFIER	MELO3C018559.2.1-gene
chr01	1126969	T	C	H	H	H	H	H	H	B	A	B	MODIFIER	MELO3C018558.2.1-gene
chr01	1142314	T	A	A	H	B	H	B	H	B	A	B	MODIFIER	MELO3C018560.2.1-gene
chr01	1165336	T	C	H	H	H	H	H	B	B	A	B	MODIFIER	MELO3C028580.2.1-gene
chr01	1175160	G	A	H	H	H	H	H	B	B	A	B	MODIFIER	MELO3C018568.2.1-gene
chr01	1175212	A	G	H	H	H	H	H	B	B	A	B	MODIFIER	MELO3C018568.2.1-gene
chr01	1175220	C	T	H	H	H	H	H	B	B	A	B	MODIFIER	MELO3C018568.2.1-gene
chr01	1175259	C	T	H	H	H	H	H	B	B	A	B	MODIFIER	MELO3C018568.2.1-gene
chr01	1175266	A	G	H	H	H	H	H	B	B	A	B	MODIFIER	MELO3C018568.2.1-gene
chr01	1207382	A	G	H	H	H	H	H	B	B	A	B	MODIFIER	MELO3C018571.2.1-gene
chr01	1207779	G	A	A	A	H	H	A	B	B	A	B	MODIFIER	MELO3C018571.2.1-gene
chr01	1222311	C	T	H	H	H	H	H	B	B	A	B	MODIFIER	MELO3C018574.2.1-gene
chr01	1222331	T	C	H	H	H	H	H	B	B	A	B	MODIFIER	MELO3C018574.2.1-gene
chr01	1243170	T	C	H	H	H	H	H	B	B	A	B	MODIFIER	MELO3C028599.2.1-gene
chr01	1257903	A	C	H	H	H	B	B	B	B	A	B	MODIFIER	MELO3C018577.2.1-gene
chr01	1258000	T	C	H	H	H	B	B	B	B	A	B	MODIFIER	MELO3C018577.2.1-gene
chr01	1258008	A	G	H	H	H	B	B	B	B	A	B	MODIFIER	MELO3C018577.2.1-gene
chr01	1258018	A	G	H	H	H	B	B	B	B	A	B	MODIFIER	MELO3C018577.2.1-gene
chr01	1258047	T	A	H	H	H	B	B	B	B	A	B	MODIFIER	MELO3C018578.2.1-gene
chr01	1258056	G	A	H	H	H	B	B	B	B	A	B	MODIFIER	MELO3C018578.2.1-gene
chr01	1276633	A	T	H	H	H	H	H	B	B	A	B	MODIFIER	MELO3C018582.2.1-gene
chr01	1285936	C	T	H	H	H	H	H	B	B	A	B	MODIFIER	MELO3C018583.2.1-gene
chr01	1285986	A	C	H	H	H	H	H	B	B	A	B	MODIFIER	MELO3C018583.2.1-gene
chr01	1297248	A	G	H	H	H	H	H	B	B	A	B	MODIFIER	MELO3C028595.2.1-gene
chr01	1297297	GAAAAATATAAG	GAAAATATAAG	H	H	H	H	H	B	B	A	B	MODIFIER	MELO3C028595.2.1-gene
chr01	1297331	T	A	H	H	H	H	H	B	B	A	B	MODIFIER	MELO3C028595.2.1-gene
chr01	1297362	CGC	GGT,CGT	H	H	H	H	H	B	B	A	B	MODIFIER	MELO3C028595.2.1-gene
chr01	1297442	AC	GT,AT	H	H	H	H	H	B	B	A	B	MODIFIER	MELO3C028595.2.1-gene
chr01	1312619	ATTTTTCTTAG	ATTTTCTTAG	H	H	H	H	H	B	B	A	B	MODIFIER	MELO3C028597.2.1-gene
chr01	1369021	C	T	H	H	H	H	H	B	B	A	B	MODIFIER	MELO3C018593.2.1-gene
chr01	1369072	GTTTTTTTTTAAG	GTTTTTTTTAAG	H	H	H	H	H	B	B	A	B	MODIFIER	MELO3C018593.2.1-gene
chr01	1369238	CAC	CAGTAC	H	H	H	H	H	B	B	A	B	MODIFIER	MELO3C018593.2.1-gene
chr01	1413564	GAAAAAAAAGACT	GAAAAAAAGACT	H	H	H	H	H	B	B	A	B	MODIFIER	MELO3C018600.2.1-gene-MELO3C018602.2.1-gene
chr01	1413784	G	A	H	H	H	H	H	B	B	A	B	MODIFIER	MELO3C018600.2.1-gene-MELO3C018602.2.1-gene
chr01	1426513	A	T	H	H	H	H	H	B	B	A	B	MODIFIER	MELO3C018600.2.1-gene-MELO3C018602.2.1-gene
chr01	1426618	G	A	H	H	H	H	H	B	B	A	B	MODIFIER	MELO3C018600.2.1-gene-MELO3C018602.2.1-gene
chr01	1426735	G	A	H	H	H	H	H	B	B	A	B	MODIFIER	MELO3C018600.2.1-gene-MELO3C018602.2.1-gene
chr01	1426803	G	T	H	H	H	H	H	B	B	A	B	MODIFIER	MELO3C018600.2.1-gene-MELO3C018602.2.1-gene
chr01	1430612	GCTTTTTTTTTTTTTTTTTTTGTGGTTTGAAGC	GATTTTTTTTTTTTTTTTTTTGTGGTTTGAAGC	A	H	A	B	H	A	B	A	B	MODIFIER	MELO3C018600.2.1-gene-MELO3C018602.2.1-gene
chr01	1453979	C	T	H	H	H	H	H	B	B	A	B	MODIFIER	MELO3C018603.2.1-gene
chr01	1454924	G	T	H	H	H	H	H	B	B	A	B	MODIFIER	MELO3C018603.2.1-gene
chr01	1455162	G	A	H	H	H	H	H	B	B	A	B	MODIFIER	MELO3C018603.2.1-gene
chr01	1476203	A	G	H	H	H	H	H	B	B	A	B	MODIFIER	MELO3C018604.2.1-gene
chr01	1506880	T	C	H	H	H	H	H	B	B	A	B	MODIFIER	MELO3C018609.2.1-gene
chr01	1571796	A	G	H	H	H	H	H	B	B	A	B	MODIFIER	MELO3C018619.2.1-gene
chr01	1575280	T	A	H	H	H	H	H	B	B	A	B	MODIFIER	MELO3C028606.2.1-gene
chr01	1575305	A	G	H	H	H	H	H	B	B	A	B	MODIFIER	MELO3C028606.2.1-gene
chr01	1581380	GTTTTTTTTTTCTTCCA	GTTTTTTTTTCTTCCA,GTTTTTTTTTTTCTTCCA	H	H	H	H	H	B	B	H	B	MODIFIER	MELO3C018619.2.1-gene
chr01	1581466	T	C	H	H	H	H	H	B	B	A	B	MODIFIER	MELO3C018619.2.1-gene
chr01	1581533	G	A	H	H	H	H	H	B	B	A	B	MODIFIER	MELO3C018619.2.1-gene
chr01	1581551	TGT	TGAGT	H	H	H	H	H	B	B	A	B	MODIFIER	MELO3C018619.2.1-gene
chr01	1581572	A	G	H	H	H	H	H	B	B	A	B	MODIFIER	MELO3C018619.2.1-gene
chr01	1612268	C	T	H	H	H	H	H	B	B	A	B	MODIFIER	MELO3C018626.2.1-gene
chr01	1612276	C	T	H	H	H	H	H	B	B	A	B	MODIFIER	MELO3C018626.2.1-gene
chr01	1612530	A	G	H	H	H	H	H	B	B	A	B	MODIFIER	MELO3C018626.2.1-gene
chr01	1623049	CA	TG,CG	H	H	H	H	H	B	B	A	B	MODIFIER	MELO3C018627.2.1-gene
chr01	1623084	AGGAA	AGAA	H	H	H	H	H	B	B	A	B	MODIFIER	MELO3C018627.2.1-gene
chr01	1638574	A	C	H	H	H	H	H	B	H	A	B	MODIFIER	MELO3C018631.2.1-gene
chr01	1638581	AA	GG,AG	H	H	H	H	H	B	H	A	B	MODIFIER	MELO3C018631.2.1-gene
chr01	1638587	C	A	H	H	H	H	H	B	H	A	B	MODIFIER	MELO3C018631.2.1-gene
chr01	1638613	C	A	H	H	H	H	H	B	H	A	B	MODIFIER	MELO3C018631.2.1-gene
chr01	1638641	A	G	H	H	H	H	H	B	H	A	B	MODIFIER	MELO3C018631.2.1-gene
chr01	1638646	C	G	H	H	H	H	H	B	H	A	B	MODIFIER	MELO3C018631.2.1-gene
chr01	1638681	T	A	H	H	H	H	H	B	H	A	B	MODIFIER	MELO3C018631.2.1-gene
chr01	1638692	G	A	H	H	H	H	H	B	H	A	B	MODIFIER	MELO3C018631.2.1-gene
chr01	1667917	GAATT	GATT	H	H	H	H	H	B	H	A	B	MODIFIER	MELO3C018635.2.1-gene
chr01	1667927	G	A	H	H	H	H	H	B	H	A	B	MODIFIER	MELO3C018635.2.1-gene
chr01	1667934	G	T	H	H	H	H	H	B	H	A	B	MODIFIER	MELO3C018635.2.1-gene
chr01	1667955	ATTTT	ACTTA,ACTTAA	H	H	H	H	H	B	H	A	B	MODIFIER	MELO3C018635.2.1-gene
chr01	1668024	A	G	H	H	H	H	H	B	H	A	B	MODIFIER	MELO3C018635.2.1-gene
chr01	1668033	G	A	H	H	H	H	H	B	H	A	B	MODIFIER	MELO3C018635.2.1-gene
chr01	1668042	GTGCTTAC	GTGCTTAG,TTGTTTAG	H	H	H	H	H	B	H	A	B	MODIFIER	MELO3C018635.2.1-gene
chr01	1668091	GA	CA,CG	H	H	H	H	H	B	H	A	B	MODIFIER	MELO3C018635.2.1-gene
chr01	1701955	A	G	H	H	H	H	H	B	H	A	B	MODIFIER	MELO3C018637.2.1-gene
chr01	1702006	A	G	H	H	H	H	H	B	H	A	B	MODIFIER	MELO3C018637.2.1-gene
chr01	1702099	CAAAG	AAAAT	A	A	A	A	A	A	A	A	H	MODIFIER	MELO3C018637.2.1-gene
chr01	1702121	CAATGAC	CAACGC,CAACGAC	H	H	H	H	H	B	H	A	B	MODIFIER	MELO3C018637.2.1-gene
chr01	1717853	G	A	H	H	H	H	H	B	H	A	B	MODIFIER	MELO3C018640.2.1-gene
chr01	1775176	A	G	H	H	H	H	H	B	H	A	B	MODIFIER	MELO3C018646.2.1-gene
chr01	1775521	C	T	H	H	H	H	H	B	H	A	B	MODIFIER	MELO3C018646.2.1-gene
chr01	1795593	C	T	H	H	H	H	H	B	H	A	B	MODIFIER	MELO3C018648.2.1-gene
chr01	1799570	C	T	H	H	H	H	H	B	H	A	B	MODIFIER	MELO3C018648.2.1-gene-MELO3C018651.2.1-gene
chr01	1799601	C	T	H	H	H	H	H	B	H	A	B	MODIFIER	MELO3C018648.2.1-gene-MELO3C018651.2.1-gene
chr01	1809045	CTTTTTCA	CTTTCA	B	B	B	B	B	B	B	A	B	MODIFIER	MELO3C018648.2.1-gene-MELO3C018651.2.1-gene
chr01	1811965	C	T	H	H	H	H	H	B	H	A	B	MODIFIER	MELO3C018648.2.1-gene-MELO3C018651.2.1-gene
chr01	1844625	T	C	H	H	H	H	H	B	H	A	B	MODIFIER	MELO3C028585.2.1-gene
chr01	1844652	T	C	H	H	H	H	H	B	H	A	B	MODIFIER	MELO3C028585.2.1-gene
chr01	1844688	A	G	H	H	H	H	H	B	H	A	B	MODIFIER	MELO3C028585.2.1-gene
chr01	1845222	C	A	H	H	H	H	H	B	H	A	B	MODIFIER	MELO3C018656.2.1-gene
chr01	1901038	CAAA	GGAC,CAAC	H	H	H	H	H	B	H	A	B	MODIFIER	MELO3C018661.2.1-gene
chr01	1901208	G	A	H	H	H	H	H	B	H	A	B	MODIFIER	MELO3C018661.2.1-gene
chr01	1984188	C	T	H	H	H	H	H	B	H	A	B	MODIFIER	MELO3C018670.2.1-gene
chr01	2013763	A	G	H	H	H	H	H	B	H	A	B	MODIFIER	MELO3C018672.2.1-gene
chr01	2013796	G	T	H	H	H	H	H	B	H	A	B	MODIFIER	MELO3C018672.2.1-gene
chr01	2013920	GGA	GGATCGA	H	H	H	H	H	B	H	A	B	MODIFIER	MELO3C018672.2.1-gene
chr01	2030847	G	C	H	H	H	H	H	B	H	A	B	MODIFIER	MELO3C018674.2.1-gene
chr01	2032650	T	C	H	H	H	H	H	B	H	A	B	MODIFIER	MELO3C018674.2.1-gene
chr01	2032700	C	G	H	H	H	H	H	B	H	A	B	MODIFIER	MELO3C018674.2.1-gene
chr01	2032705	TCCC	TCA	H	H	H	H	H	B	H	A	B	MODIFIER	MELO3C018674.2.1-gene
chr01	2032816	C	T	H	H	H	H	H	B	H	A	B	MODIFIER	MELO3C018674.2.1-gene
chr01	2032833	C	T	H	H	H	H	H	B	H	A	B	MODIFIER	MELO3C018674.2.1-gene
chr01	2062147	A	C	B	B	B	B	B	B	B	A	B	MODIFIER	MELO3C018679.2.1-gene
chr01	2062165	CTAACTA	TTAACAACACTCATCACTAACAACTA,TTAACAACACTCATCACTAACTACTA	H	B	B	B	H	B	H	A	B	MODIFIER	MELO3C018679.2.1-gene
chr01	2062174	A	C	H	H	H	H	H	B	H	A	B	MODIFIER	MELO3C018679.2.1-gene
chr01	2062189	GC	TT	H	H	H	H	H	B	H	A	B	MODIFIER	MELO3C018679.2.1-gene
chr01	2062200	ACAA	GTAA,GTAG	H	H	H	H	H	B	H	A	B	MODIFIER	MELO3C018679.2.1-gene
chr01	2062221	GT	AC,AT	H	H	H	H	H	B	H	A	B	MODIFIER	MELO3C018679.2.1-gene
chr01	2062253	G	C	H	H	H	H	H	B	H	A	B	MODIFIER	MELO3C018679.2.1-gene
chr01	2101775	G	A	H	H	H	H	H	B	H	A	B	MODIFIER	MELO3C018681.2.1-gene
chr01	2101795	TGA	TAGA	H	H	H	H	H	B	H	A	B	MODIFIER	MELO3C018681.2.1-gene
chr01	2101801	TTATATATATG	TTATATATATATG	H	H	H	H	H	B	H	A	B	MODIFIER	MELO3C018681.2.1-gene
chr01	2101841	G	A	H	H	H	H	H	B	H	A	B	MODIFIER	MELO3C018682.2.1-gene
chr01	2101985	T	C	H	H	H	H	H	B	H	A	B	MODIFIER	MELO3C018682.2.1-gene
chr01	2102019	T	C	H	H	H	H	H	B	H	A	B	MODIFIER	MELO3C018682.2.1-gene
chr01	2132610	ATTTTTTTAAATTTG	ATTTTTTAAATTTG	B	B	B	B	B	B	B	A	B	MODIFIER	MELO3C018686.2.1-gene
chr01	2132687	G	A	B	B	B	B	B	B	B	A	B	MODIFIER	MELO3C018686.2.1-gene
chr01	2132711	G	A	B	B	B	B	B	B	B	A	B	MODIFIER	MELO3C018686.2.1-gene
chr01	2145370	C	T	H	H	H	H	H	B	H	A	B	MODIFIER	MELO3C018687.2.1-gene
chr01	2145561	G	A	H	H	H	H	H	B	H	A	B	MODIFIER	MELO3C018687.2.1-gene
chr01	2150457	A	T	H	H	H	H	H	B	H	A	B	MODIFIER	MELO3C018688.2.1-gene
chr01	2181646	T	C	H	H	H	H	H	B	H	A	B	MODIFIER	MELO3C018694.2.1-gene
chr01	2181793	CTTTTAAC	CTTTAAC	H	H	H	H	H	B	H	A	B	MODIFIER	MELO3C018694.2.1-gene
chr01	2181808	G	A	H	H	H	H	H	B	H	A	B	MODIFIER	MELO3C018694.2.1-gene
chr01	2181875	GAAAAAAAAAGTT	GAAAAAAAAAAGTT,GAAAAAAAAAAAGTT	H	H	H	H	H	B	H	H	B	MODIFIER	MELO3C018694.2.1-gene
chr01	2205386	T	C	H	H	H	H	H	B	H	A	B	MODIFIER	MELO3C018695.2.1-gene
chr01	2205661	CGC	CGAACTACGTGACAACTGC	H	H	H	H	H	B	H	A	B	MODIFIER	MELO3C018697.2.1-gene
chr01	2224463	T	G	A	B	H	B	B	B	H	A	B	MODIFIER	MELO3C018700.2.1-gene
chr01	2233954	ACTAAAT	ACTAAATAAAT	H	H	H	H	H	B	A	A	B	MODIFIER	MELO3C018700.2.1-gene
chr01	2234033	G	T	H	H	H	H	H	B	H	A	B	MODIFIER	MELO3C018700.2.1-gene
chr01	2240793	G	T	H	H	H	H	H	B	H	A	B	MODIFIER	MELO3C018704.2.1-gene
chr01	2240815	GATTTTTTTTTCGTTA	GATTTTTTTTTTCGTTA,GATTTTTTTTTTTCGTTA	H	H	H	H	H	B	H	H	B	MODIFIER	MELO3C018704.2.1-gene
chr01	2247847	A	T	H	H	H	H	H	B	H	A	B	MODIFIER	MELO3C018704.2.1-gene
chr01	2247939	T	A	H	H	H	H	H	B	H	A	B	MODIFIER	MELO3C018704.2.1-gene
chr01	2247951	AGGTA	AGGGTA	H	H	H	H	H	B	H	A	B	MODIFIER	MELO3C018704.2.1-gene
chr01	2248001	A	G	H	B	H	H	H	B	H	A	B	MODIFIER	MELO3C018704.2.1-gene
chr01	2261058	C	A	H	H	H	H	H	B	H	A	B	MODIFIER	MELO3C018707.2.1-gene
chr01	2261142	A	C	H	H	H	H	H	B	H	A	B	MODIFIER	MELO3C018707.2.1-gene
chr01	2365391	A	C	H	H	H	H	H	B	H	A	B	MODIFIER	MELO3C018719.2.1-gene-MELO3C018720.2.1-gene
chr01	2430353	C	T	H	H	H	H	H	B	H	A	B	MODIFIER	MELO3C018724.2.1-gene
chr01	2430398	T	A	H	H	H	H	H	B	H	A	B	MODIFIER	MELO3C018724.2.1-gene
chr01	2430499	A	G	H	H	H	H	H	B	H	A	B	MODIFIER	MELO3C018724.2.1-gene
chr01	2432781	A	C	H	H	H	H	H	B	H	A	B	MODIFIER	MELO3C018726.2.1-gene
chr01	2432816	TAAAAAAATGT	TAAAAAATGT,TAAAAAATGTT	H	H	H	H	H	B	H	A	B	MODIFIER	MELO3C018726.2.1-gene
chr01	2432917	GAAAAAAATTAATG	GAAAAAAATAAATG,GAAAAAATTAATG	B	H	H	H	H	B	H	A	B	MODIFIER	MELO3C018726.2.1-gene
chr01	2432946	A	C	B	H	H	H	H	B	H	A	B	MODIFIER	MELO3C018726.2.1-gene
chr01	2433069	TAATAATAAATAAAAATAAAAATATATTAAG	TAATAATGAATAATAAATAAAAATAAAATATATTAAG	B	H	H	H	H	B	H	A	B	MODIFIER	MELO3C018726.2.1-gene
chr01	2544400	TAGTGAGTGA	TAGTGAGTGAGTGA	H	H	H	H	H	B	H	A	B	MODIFIER	MELO3C018743.2.1-gene
chr01	2556923	T	C	B	B	B	B	B	B	B	A	B	MODIFIER	MELO3C018744.2.1-gene
chr01	2556929	G	A	B	B	B	B	B	B	B	A	B	MODIFIER	MELO3C018744.2.1-gene
chr01	2556939	C	T	B	B	B	B	B	B	B	A	B	MODIFIER	MELO3C018744.2.1-gene
chr01	2556953	TAAAAAAAACAAACTC	TAAAAAAAGCAAACTC	B	H	B	B	B	B	B	A	B	MODIFIER	MELO3C018744.2.1-gene
chr01	2557004	CAGTGA	CA	B	B	B	B	B	B	B	A	B	MODIFIER	MELO3C018744.2.1-gene
chr01	2557027	C	A	B	B	B	B	B	B	B	A	B	MODIFIER	MELO3C018744.2.1-gene
chr01	2573514	C	A	H	H	H	H	H	B	H	A	B	MODIFIER	MELO3C018747.2.1-gene
chr01	2573541	T	C	H	H	H	H	H	B	H	A	B	MODIFIER	MELO3C018747.2.1-gene
chr01	2573548	TAAAAAAAACTC	TAAAAAAAACTT,TAAAAAAAAAACTT,TAAAAAAAAAAACTT	H	H	H	H	H	B	H	A	B	MODIFIER	MELO3C018747.2.1-gene
chr01	2573651	T	C	H	H	H	H	H	B	H	A	B	MODIFIER	MELO3C018747.2.1-gene
chr01	2599893	A	G	H	H	H	H	H	B	H	A	B	MODIFIER	MELO3C018754.2.1-gene
chr01	2600020	G	A	H	H	H	H	H	B	H	A	B	MODIFIER	MELO3C018754.2.1-gene
chr01	2600177	G	T	H	H	H	H	H	B	H	A	B	MODIFIER	MELO3C018754.2.1-gene
chr01	2600240	A	T	H	H	H	H	H	B	H	A	B	MODIFIER	MELO3C018754.2.1-gene
chr01	2600248	C	T	H	H	H	H	H	B	H	A	B	MODIFIER	MELO3C018754.2.1-gene
chr01	2600310	G	A	H	H	H	H	H	B	H	A	B	MODIFIER	MELO3C018754.2.1-gene
chr01	2600321	G	A	H	H	H	H	H	B	H	A	B	MODIFIER	MELO3C018754.2.1-gene
chr01	2600332	A	G	H	H	H	H	H	B	H	A	B	MODIFIER	MELO3C018754.2.1-gene
chr01	2600346	T	C	H	H	H	H	H	B	H	A	B	MODIFIER	MELO3C018754.2.1-gene
chr01	2600390	C	T	H	H	H	H	H	B	H	A	B	MODIFIER	MELO3C018754.2.1-gene
chr01	2654707	G	T	B	B	B	B	B	B	B	A	B	MODIFIER	MELO3C018762.2.1-gene
chr01	2739581	T	C	H	H	H	H	H	B	H	A	B	MODIFIER	MELO3C028590.2.1-gene
chr01	2739766	ATTTTTCTG	ATTTGTCTA,TTTTGTCTA	H	H	H	H	H	B	H	A	B	MODIFIER	MELO3C028590.2.1-gene
chr01	2739792	AA	GC,AC	H	H	H	H	H	B	H	A	B	MODIFIER	MELO3C028590.2.1-gene
chr01	2739833	C	T	H	H	H	H	H	B	H	A	B	MODIFIER	MELO3C028590.2.1-gene
chr01	2746480	AATT	TATG,TATT	H	H	H	H	H	B	H	A	B	MODIFIER	MELO3C028644.2.1-gene
chr01	2746539	TTATATATTC	TTATTC	H	H	H	H	H	B	H	A	B	MODIFIER	MELO3C028644.2.1-gene
chr01	2776127	TAACAACAACAT	TAACAACAT	H	H	H	H	H	B	H	A	B	MODIFIER	MELO3C018782.2.1-gene
chr01	2776424	T	C	H	H	H	H	H	B	H	A	B	MODIFIER	MELO3C018781.2.1-gene
chr01	2778221	T	G	H	H	H	H	H	B	H	A	B	MODIFIER	MELO3C018781.2.1-gene
chr01	2780496	C	G	H	H	H	H	H	B	H	A	B	MODIFIER	MELO3C018781.2.1-gene
chr01	2780543	T	A	H	H	H	H	H	B	H	A	B	MODIFIER	MELO3C018781.2.1-gene
chr01	2780814	GTCTTCTTCTTCTTCA	GTCTTCTTCTTCTTCTTCTTCTTCA	H	A	A	H	A	B	A	A	B	MODIFIER	MELO3C018781.2.1-gene
chr01	2781093	A	G	H	A	H	H	A	B	A	A	B	MODIFIER	MELO3C018782.2.1-gene
chr01	2805200	C	T	H	H	H	H	H	B	H	A	B	MODIFIER	MELO3C027922.2.1-gene
chr01	2805236	ATTG	GTTA	H	H	H	H	H	B	H	A	B	MODIFIER	MELO3C027922.2.1-gene
chr01	2805281	G	T	H	H	H	H	H	B	H	A	B	MODIFIER	MELO3C027922.2.1-gene
chr01	2805334	C	T	H	H	H	H	H	B	H	A	B	MODIFIER	MELO3C027922.2.1-gene
chr01	2805378	TAAAAGAT	TAT	H	H	H	H	H	B	H	A	B	MODIFIER	MELO3C027922.2.1-gene
chr01	2805437	ATTTCA	ATTTTCA	H	H	H	H	H	B	H	A	B	MODIFIER	MELO3C027922.2.1-gene
chr01	2805455	A	C	H	H	H	H	H	B	H	A	B	MODIFIER	MELO3C027922.2.1-gene
chr01	2805465	ATTTTTTTAATG	ATTTTTAAATG,ATTTTTTAATG	H	H	H	H	H	B	H	A	B	MODIFIER	MELO3C027922.2.1-gene
chr01	2836654	T	A	H	H	H	H	H	B	H	A	B	MODIFIER	MELO3C018791.2.1-gene
chr01	2836734	C	T	H	H	H	H	H	B	H	A	B	MODIFIER	MELO3C018791.2.1-gene
chr01	2836858	C	T	H	H	H	H	H	B	H	A	B	MODIFIER	MELO3C018791.2.1-gene
chr01	2836883	C	T	H	H	H	H	H	B	H	A	B	MODIFIER	MELO3C018791.2.1-gene
chr01	2841449	A	G	H	B	B	B	B	B	B	A	B	MODIFIER	MELO3C018791.2.1-gene
chr01	2859112	G	A	H	H	H	H	H	B	H	A	B	MODIFIER	MELO3C018794.2.1-gene
chr01	2877095	CAAAC	AAAAT,CAAAT	B	B	H	H	H	B	H	A	B	MODIFIER	MELO3C018798.2.1-gene
chr01	2877122	CAAA	CAAG,TAAG	B	B	H	H	H	B	H	A	B	MODIFIER	MELO3C018799.2.1-gene
chr01	2877146	T	C	B	B	H	H	H	B	H	A	B	MODIFIER	MELO3C018799.2.1-gene
chr01	2877201	T	C	B	B	H	H	H	B	H	A	B	MODIFIER	MELO3C018799.2.1-gene
chr01	2877259	ATTC	GTTC,GTTA	B	B	H	H	H	B	H	A	B	MODIFIER	MELO3C018799.2.1-gene
chr01	2877306	G	A	B	B	H	H	H	B	H	A	B	MODIFIER	MELO3C018799.2.1-gene
chr01	2877323	T	A	B	B	H	H	H	B	H	A	B	MODIFIER	MELO3C018799.2.1-gene
chr01	2889345	A	C	H	H	H	H	H	B	H	A	B	MODIFIER	MELO3C018802.2.1-gene
chr01	2889362	AGGCA	AGCA	H	H	H	H	H	B	H	A	B	MODIFIER	MELO3C018802.2.1-gene
chr01	2889427	A	G	H	H	H	H	H	B	H	A	B	MODIFIER	MELO3C018802.2.1-gene
chr01	3049462	G	C	H	H	H	B	B	B	H	A	B	MODIFIER	MELO3C018818.2.1-gene
chr01	3051594	G	C	H	H	H	B	B	B	H	A	B	MODIFIER	MELO3C018818.2.1-gene
chr01	3051657	A	G	H	H	H	B	B	B	H	A	B	MODIFIER	MELO3C018818.2.1-gene
chr01	3052184	C	A	B	B	B	B	B	B	B	H	B	MODIFIER	MELO3C018818.2.1-gene
chr01	3101303	CCTATATATATATATTG	CCTATATATATATATATTG	H	H	H	B	B	H	H	A	B	MODIFIER	MELO3C018822.2.1-gene
chr01	3101376	T	C	H	H	H	B	B	B	H	A	B	MODIFIER	MELO3C018822.2.1-gene
chr01	3180562	G	C	H	B	A	B	B	B	H	A	B	MODIFIER	MELO3C018828.2.1-gene
chr01	3205756	AAT	GAC	H	H	H	B	B	B	H	A	B	MODIFIER	MELO3C018834.2.1-gene
chr01	3322156	G	A	H	H	H	B	B	B	H	A	B	MODIFIER	MELO3C018848.2.1-gene
chr01	3389817	T	C	H	H	H	B	B	B	H	A	B	MODIFIER	MELO3C018856.2.1-gene
chr01	3389891	G	A	H	H	H	B	B	B	H	A	B	MODIFIER	MELO3C018856.2.1-gene
chr01	3422791	G	A	H	H	H	B	B	B	H	A	B	MODIFIER	MELO3C018859.2.1-gene
chr01	3422819	G	T	H	H	H	B	B	B	H	A	B	MODIFIER	MELO3C018859.2.1-gene
chr01	3422848	A	G	H	H	H	B	B	B	H	A	B	MODIFIER	MELO3C018859.2.1-gene
chr01	3426555	A	C	H	H	H	B	B	B	H	A	B	MODIFIER	MELO3C018859.2.1-gene
chr01	3434015	C	G	B	A	A	B	B	B	H	A	B	MODIFIER	MELO3C028667.2.1-gene
chr01	3434030	C	T	B	A	A	B	B	B	H	A	B	MODIFIER	MELO3C028667.2.1-gene
chr01	3434035	A	C	B	A	A	B	B	B	H	A	B	MODIFIER	MELO3C028667.2.1-gene
chr01	3434102	TTA	AGT,TAA	B	A	A	B	B	B	H	A	B	MODIFIER	MELO3C028667.2.1-gene
chr01	3442395	TT	CC	H	H	H	B	B	B	H	A	B	MODIFIER	MELO3C018861.2.1-gene
chr01	3442509	G	A	H	H	H	B	B	B	H	A	B	MODIFIER	MELO3C018861.2.1-gene
chr01	3488109	T	C	H	H	H	B	B	B	H	A	B	MODIFIER	MELO3C018866.2.1-gene
chr01	3497384	ATTCTCAC	GTTCTCAC,GTTTTCAT	H	B	H	B	B	B	H	A	B	MODIFIER	MELO3C018868.2.1-gene
chr01	3497574	T	G	H	H	H	B	B	B	H	A	B	MODIFIER	MELO3C018868.2.1-gene
chr01	3497675	T	A	H	H	H	B	B	B	H	A	B	MODIFIER	MELO3C018868.2.1-gene
chr01	3497797	A	C	H	H	A	B	B	B	A	A	B	MODIFIER	MELO3C018868.2.1-gene
chr01	3497806	ATATGACGTTTTGT	AT	A	H	A	B	B	B	A	A	B	MODIFIER	MELO3C018868.2.1-gene
chr01	3497834	C	A	H	H	H	B	B	B	H	A	B	MODIFIER	MELO3C018868.2.1-gene
chr01	3497844	G	T	H	H	H	B	B	B	H	A	B	MODIFIER	MELO3C018868.2.1-gene
chr01	3497856	A	C	H	H	H	B	B	B	H	A	B	MODIFIER	MELO3C018868.2.1-gene
chr01	3497886	C	T	H	H	H	B	B	B	H	A	B	MODIFIER	MELO3C018868.2.1-gene
chr01	3497949	A	G	H	H	H	B	B	B	H	A	B	MODIFIER	MELO3C018868.2.1-gene
chr01	3520804	G	A	H	H	H	B	B	B	H	A	B	MODIFIER	MELO3C018870.2.1-gene
chr01	3543060	A	G	H	H	H	B	B	B	H	A	B	MODIFIER	MELO3C018876.2.1-gene
chr01	3624860	T	G	H	H	H	B	B	B	H	A	B	MODIFIER	MELO3C018881.2.1-gene
chr01	3624970	T	G	H	H	H	B	B	B	H	A	B	MODIFIER	MELO3C018881.2.1-gene
chr01	3625008	C	T	H	H	H	B	B	B	H	A	B	MODIFIER	MELO3C018881.2.1-gene
chr01	3625040	T	A	H	H	H	B	B	B	H	A	B	MODIFIER	MELO3C018881.2.1-gene
chr01	3636010	TTG	GTT	H	B	B	B	B	B	H	A	B	MODIFIER	MELO3C028596.2.1-gene
chr01	3636043	T	G	H	B	B	B	B	B	H	A	B	MODIFIER	MELO3C028596.2.1-gene
chr01	3636082	C	G	H	B	B	B	B	B	H	A	B	MODIFIER	MELO3C028596.2.1-gene
chr01	3648271	A	T	H	H	H	B	B	B	H	A	B	MODIFIER	MELO3C018882.2.1-gene-MELO3C018883.2.1-gene
chr01	3677085	G	T	H	H	H	B	B	B	H	A	B	MODIFIER	MELO3C028671.2.1-gene
chr01	3677112	C	T	H	H	H	B	B	B	H	A	B	MODIFIER	MELO3C028671.2.1-gene
chr01	3677129	C	A	H	H	H	B	B	B	H	A	B	MODIFIER	MELO3C028671.2.1-gene
chr01	3677278	C	T	H	H	H	B	B	B	H	A	B	MODIFIER	MELO3C028671.2.1-gene
chr01	3677352	C	T	H	H	H	B	B	B	H	A	B	MODIFIER	MELO3C028671.2.1-gene
chr01	3677404	C	T	H	H	H	B	B	B	H	A	B	MODIFIER	MELO3C028671.2.1-gene
chr01	3677416	T	C	H	H	H	B	B	B	H	A	B	MODIFIER	MELO3C028671.2.1-gene
chr01	3677546	T	G	H	H	H	B	B	B	H	A	B	MODIFIER	MELO3C028671.2.1-gene
chr01	3677580	C	T	H	H	H	B	B	B	H	A	B	MODIFIER	MELO3C028671.2.1-gene
chr01	3677622	C	T	H	H	H	B	B	B	H	A	B	MODIFIER	MELO3C028671.2.1-gene
chr01	3682157	C	T	B	H	H	B	H	H	B	H	B	MODIFIER	MELO3C027515.2.1-gene
chr01	3682183	G	A	H	H	H	H	B	H	H	H	B	MODIFIER	MELO3C027515.2.1-gene
chr01	3682218	CTC	ATT	H	H	H	H	B	H	H	H	B	MODIFIER	MELO3C027515.2.1-gene
chr01	3684140	TC	CC,CT	H	H	H	B	B	B	A	A	B	MODIFIER	MELO3C028671.2.1-gene
chr01	3684193	CAC	CAT	H	H	H	B	B	B	A	A	B	MODIFIER	MELO3C028671.2.1-gene
chr01	3684207	TAAAAAAAAACTATAC	TTAAAAAAAACTATAC,TAAAAAAAAAACTATAC	H	H	H	B	B	B	A	A	B	MODIFIER	MELO3C028671.2.1-gene
chr01	3684235	A	T	H	H	H	B	B	B	A	A	B	MODIFIER	MELO3C028671.2.1-gene
chr01	3718368	TCATACATAT	TCATAT,TCGTATAT	A	H	H	B	B	B	H	A	B	MODIFIER	MELO3C028337.2.1-gene-MELO3C018887.2.1-gene
chr01	3718569	A	T	A	H	H	B	B	B	H	A	B	MODIFIER	MELO3C028337.2.1-gene-MELO3C018887.2.1-gene
[truncated: 50,938 more rows]
