# Supplementary material for: Genetic Dissection of ToLCNDV Resistance in Resistant Sources of Cucumis melo
Source: Int J Mol Sci. 2024 Aug 15;25(16):8880. doi: 10.3390/ijms25168880 (PMC11354858; doi:10.3390/ijms25168880)
Supplement: Supplementary file 1 [file ijms-25-08880-s001.zip › Supplementary Table S3.xlsx]

## Sheet: Table_S3
Table S3. Primers List of SNP markers polymorphic in the F3 population derived from the cross RC × WM-7 designed near MELO3C022319.2 physical position. Their position in the genome is according to version 4.0 of the melon genome (www.melonomics.net). Primers for amplification are included.
Marker	Position (bp)	Primers
NDHRM08-F	30,339,408	CTCTGCAGCATCATCATTTCTC
NDHRM08-R	30,339,408	GGGGATTGTAACTTTTAGTTGTGG
NDHRM26-F	30,358,926	ATCACCATTCTGATGTAATTTCTG
NDHRM26-R	30,358,926	ATTCCTTCTGGTCCCTCCAG
