# Supplementary material for: Genetic Dissection of ToLCNDV Resistance in Resistant Sources of Cucumis melo
Source: Int J Mol Sci. 2024 Aug 15;25(16):8880. doi: 10.3390/ijms25168880 (PMC11354858; doi:10.3390/ijms25168880)
Supplement: Supplementary file 1 [file ijms-25-08880-s001.zip › Supplementary Table S4.xlsx]

## Sheet: Table_S4
Table S4. SNP set used to genotype the the F2 population (PI 414723 × PS ´Piñonet´). The SNPs set has been retrieves from López et al., 2022. The physical position of the SNPs in versions v.3.6.1 and v.4.0 of the melon genome (available at https://melonomics.net/) is indicated. The SNPs (in brackets) and flanking sequences are included. Markers that could be accurately called in the Sequenom assa…
Chromosome	Marker name	Genomic position (bp) v.3.6.1	Genomic position (bp) v.4.0	SNP and flanking sequences
chr01	AI_09-F07	2191986	2198323	GTTACCCAACTTCTTCTGCTGTGGTTGATAGGTATTCTACTTGGTGCTGTTCATGGAAT[T/C]GTGGAGTCCTTGTTCAGAAGGTACACTGAAAATGGAATGGCGGAAGAGCTGGCTTACAAGA	X
chr01	CMPSNP1095	2307507	2312018	CTAAAGTTATTGCTTGGTAATGTTGGAGTTGGTACGTCTGCTTTGTTGGGAAATGGGAG[A/G]GCTAATGCTGATGACCAAGGGGTATCTTCATCTAGGATGTCTTATTCTAGGTTTTTGGAGT
chr01	CMPSNP83	7678616	7319552	AAAACATGGACACGTTGGTTTTTCTTTTGGAAGGAGAACAAGCTGAATCTTTTTGTAAG[T/C]AGTTGAAGGAAAACAATAGCAAGGGATTTTGGTCCATGGAATTTTGCTAAACCTCACAAAT	X
chr01	AI_17-E07	20367567	19092955	TACCCTCACCGGCCCCAAAAGTGAAGTGCAAGACCAAGGTAACGATGCTGACCTTGTCA[A/G]CTAATTTGTTTGTTGGATATAGCTTAACACATTTGGCTTGCAGGTGTATCATCCTAATATT	X
chr01	CMPSNP711	27749108	26521245	GTTCTAAACGAAATAACCCGAGAAGCAGACGGGTTACTTACCGGTCATCTGTGGCTTAC[T/C]TACAAATCAAATCTTTTTGCAATGTGATGATATTAGAGCAAAACCATAGTAGTTCAGTTAG	X
chr01	CMPSNP410	33034724	32202477	GGACTAAGRCCAGGAGATTTTATGTGAATGGAGTCGATATGAACAGTCTTGCAACCGTC[A/G]AATCTGAAGTGGAATTGAGGGCTATTTGTGATTTTAAGTCCGTGGACAGTCAAATTGGAGC	X
chr01	F116	33706637	32888517	AGAGTACATAATTTACGATTTAATTCCAAACTACCAAATCCAAAAAATAAGATAAAGAT[A/G]TTTATCCACAATCAAATCCTCCAATGTGACTGCTGCACATATTCATCAAATTTAAATTGTC
chr01	AI_05-G01	33772708	32949791	CTGATGAATCGGCGAAACGAGAGGTGAATCGTTGTTCTGGATGTAGAAAACGCGTTGGA[T/C]TGACTGGATTTAGATGCCGATGTGGTGATTTGTTCTGTGCGGAGCATCGGTATTCAGATCG	X
chr01	CMPSNP731	34725764	33888913	GCAGCAACTTTGCAACCGGTCTGCCTTGCAAGCACCCCCATCACATGTCTCCATGAGAA[C/G]ACTCCTCCTCCAAAACCGTGCACCAAGACAATACCGAGTTGACCGTTATTCTCTAAGTTTC	X
chr01	CMPSNP204	36651937	35463795	GCCCGAATTTACGCGGAGAACGCGATCCGTAAACGAACAGAACAGATGAACTATCTCCG[T/C]CTTTCTTCGAGGCTTGATGCTGTTGTTGCTCGCCTCGACACACAGGCCAAGATGACCACGA
chr02	CMPSNP774	170757	174248	GTATTGATAGAAAAAGAGAGAAACGAATCCTTAGAACCTCCAAAGAATAAGGAGCAATC[A/G]GATGAAGCTATTTCCCAAAGAGGATCTGAAGAAGTCACAACAAATGAGGTTGGCTTATCCT
chr02	CMPSNP431	827515	810455	AGGCCTGAATGTTCATGAAATCCTGTTTACTCATAGTGTTTGGTGTTAGAGAGAATAAAGT[G/A]TTGTGTTGATGGAAGAGTGTGTTGTTGTGTCTTGTGAGAGACAAAAATGAAAGTGGGTT	X
chr02	CMPSNP502	2718723	2693416	GAGGAAGAGGAGGAGGAAGAAGAAGAAGAATGAGGGATGGATGAAGCATTGGGGGAATG[A/G]TCTTTGAAGCAAGTAGCGGACATGCAAGCGGCTACAAGCCAAGTACAGAAAGGGGAAGAAA	X
chr02	CMPSNP1057	3609955	3581755	GTTCCAGAAGATGGCCAAAAGTTGATCAGTGAGCTCATGTCGATCTACGACACCAACAT[T/C]CAAGGAAACAAGAACAACTTAAACACTGGTAACAGTGCCACCACAGAGAACCAAAATCTCC	X
chr02	AI_14-H05	8177102	9680134	TATAAACCCATTTGCTGCGTTCTCCAGAAAGGTTTTTTGCTCCTCATTCTTATTGTATT[T/C]TAGAATTTAGATGCTGTTCATCTAGTTCTCTAGGTCATGCCTACATTGCATTTTCTCTCTC	X
chr02	CMPSNP1003	15836032	15790534	GCTTCCAACGACGACTTCCTCGAACAAATGCTCAACACAATCCCTTCCTGTTCTTGGCC[T/C]GACCTCAATCCTTCAAACCCTAAATCCCCTTGGGACCTTAACCCCATTAATAAACCCTCTA
chr02	CMPSNP128	18371829	18248799	TTGTATTTTCTTACCCGTCCTCGCCCTGTTTACCTTGTTAACTTTTCATGCTACAAGCC[T/C]GATGAATCTCGTAAATGCACGAAGAAAATTTTTATGGAGCAATCTCAGATGACGGGGACGT
chr02	CMPSNP246	20498814	20359078	AATGCAGTCTCGTGATGACTCTTAGTTTAGATTACTCTCTTAATCCTATGTGTCATGGT[A/C]TTAGGAATTCAGTGTCAATTAATATAGCCTCGAATGTGTGCAGTGGGGCGTTTTGCCCTTT
chr02	CMPSNP886	22704163	22550418	TCAATTCTCTGGAATCCCCAACGCATTGTGTAAGTTCAATCCCAATCATAAAATCAAAC[A/G]CCCACAATCAAAATCGAAATCGAAATTGAAAATTCCTCTGTTTTTGGTTTGCAGCTTCTAC	X
chr02	CMPSNP658	25249284	25174774	GTTGCTGTATATTAATCATCCATGGCTTGGTTTTGTAATTTGTATGTATTTTGCAGTCA[T/C]AGATTTGGCGGTTCAATCCCAGCTGCAACCAAAAAGATCAGTCCCGGCTAATTGCAATTCG	X
chr02	CMPSNP566	25841944	25753592	GATGATTCTCGCTTGGCTAGTTGAATATCAGAAAGGGGTTGGAAAACGACTTGAGCTAT[T/G]AAACGTCATTAATTTAAAGGCCAGTAGCTTCTCTTGCATTCTTGTATTAATGGATGTCTAC	X
chr02	CMPSNP94	26989616	26883079	CTATTCCAGACCCTGTAGGATTGAACAGAAACATGATGAACGAGGCAGATGTGATGCAT[T/C]CCAATGTACATCAAATCCATTCCATCGAGTCTGGCCTGAAGTCTGAACTACCTAGGGGTTC
chr03	AI_18-E05	3631174	3633428	GTGCTCTAGTGGAGATGAAGGATTCGAAGGAGGCGAAATCTGTGATCGCCGTTATAGCT[C/G]AATTCCCTTTCATGATGTCTGGAATGCCGAGACCGGTGAAGGCTCGCCCTGCCGAAGCAGA	X
chr03	CMPSNP275	22700105	21225880	GGGAAGAAATCTCATCAGAAGCCAAACAGACTAACTCAAGTTGGACCTTTTAAAGGATG[T/C]ATGATATCTGGCCCTAGTTCTATGGTTGCCAATTGCCACATTAGTTCAAATGGGTATCATT	X
chr03	CMPSNP540	23506476	22251074	CAAATCCTTTCCTTCCATGCTAGAGCAGCAGCAATTTTTCACCTCATCCTCTCCATTAC[T/C]TTATTATGGAAAGTCTCCATCCATATATTCACTTCTAAATCCATCCATCAAGACGAGGTAG	X
chr03	CMPSNP165	25960809	23646385	CAGAGGCTGATCTTGGTTTTTTGAACGAGAATGCTAAAAGATACATACGGCAATTACCT[T/C]ATTACCACCGTCAATCATTCACCGAAAAGTTTCCACATGTCCATCCTGCAGCCATTGATCT
chr03	CMPSNP769	27954286	25605559	TCTATCACAACAGCCAAAAATGGCTCCTGAAATTGTTGGTTTAACATCTGTGTGGAAAC[A/G]TCAATACCCGAAAGCCAGCATCCGTAACCTGGATGAGAATGGTACCATCCTACAACGTTCT
chr03	CMPSNP164	28613121	26246815	TCACATGCCACAGCCAGAATGTTGGTGATTGGAGCTGGTAAGATGGGAAAGCTTGTAAT[T/C]AAACATTTGGTTGCTAAAGGCTGCACAAAGATGGTTGTTGTGAATCGATCTGAAGAGAGAG
chr03	CMPSNP998	30121173	27730927	GAAAGGACTTGCATAGCAAATGTATCTTAATTAACGAACAAATCTATATTTTGTGTGTT[T/C]TGTGCTGTGGTTTCTCGGCTTTATTCATCCTCCATCTCTCCATGTCTTCACTTTTGTGTAA
chr03	CMPSNP595	31128535	28739473	GGTTTGGAACTCATTTCCTCATCTGGGTGTTCATCTGTTTCCCTGAAATGGTCAAAACA[T/C]TTGTGTTTCTTTTTGCTTTTCTCTTTTCAATGAATCCATAGAAACACCCTTTTGTCTTCGG
chr03	CMPSNP712	31202854	28811913	GGAGATGCTACTGGCGATAATACTATGGATGTGGATGACGAAACACCAAGTAAGAAGTT[A/G]CGAATGAGGTCTATGTCCATGTCAAGATCTAGGTCTAGGTCTCGTCCACCAAGTGAGGTTA
chr04	CMPSNP480	363061	206192	CGAGAGGGAGAGGAAGAAGAAGAGGAGGGACTGAAGTAGTAATGATGGTGGAGTGATAT[T/G]ATCGATTGTGAAGTGAAGTGTATGTTGAGTGAAGAATCTTATGGTTTGTGTATAACTTCTG
chr04	CMPSNP787	1330943	1228186	AGTACAGCCCTTTATCGTCAGTTGACATTTTCAAATTTTGTCCAACAATAGCCTTCCAA[T/C]GGGATGTACTCTGTTGTCTAGCTCCTCGACTCGCTGAGAGATCAGAAAAGTGACTCCATTC
chr04	CMPSNP1132	1567059	1457105	CTAGATTTGAATGATACGAGAAATGGGAAGAAGAAGAAGAAGAAGAATGGAAATCGTTC[C/G]GTATCGTTTTATCTACCGAAGATCGGATTCGGATGTTTCAGAGTACAGCGTGATGAGGAAG
chr04	PS_34-C02	1743247	1632225	GTGGTAAAATTTACATAGCTAACGTTAACCTAGTGATGTTTTGTATTGGAGCGGCATTT[T/C]AATGAGTGGCCTTCTGATGAATTTTCCCCGAGTCTGGAATGTGGTTCTCTCTAGAGATTTC
chr04	CMPSNP907	1843016	1731187	CAATCTCAATCCCGACCATTTCCTTCTCCAATATCCTTGCGTTCAATCCTTGATCGTTC[A/G]CAACAGGACACATAATCATGACTCGTCCATATCCGAGTCCTTCGATGATCGAGTTCCATCC	X
chr04	CMPSNP264	2754054	2625110	TTTGGCTTTTGCTTTATCTTTTGCGAATGTTTTTATAATTGCCAGGCTGGATCTTTTGA[A/T]TTTTTAGACAACATTTGACTATCCGTAGCTGGAAATGCTAACCTCTACTTCTTTGCCTCCC	X
chr04	CMPSNP147	3943829	3801032	CTTCGGCAAGAGTTCGATAGGCGTCAGGCCGATGCTGTTTTTGCCTTTCAATTGAGAAA[T/C]CCTGTACATAATGGTCATGCTTTGTTAATGAATGATACACGAAAGCGACTTCTAGATATGG
chr04	AI_03-F03	13463555	13265761	GCCAAAAATGGAAAATAACAATTATTAGAATCAATCTGTATGGAACGATGTTGAATTGC[T/G]CTTCATAAAAGTTTGTTAAGATAACATTGAAATGCATTCTTTCAGAGCAGTAGGACACTAA
chr04	CMPSNP352	15119135	14883352	GAAGAGGGGGAGCTTTGGCTCCATGATAAACGGCATTGGAGGACACATAAATTTTCTTT[T/C]ATCAGGTTGGGAAACAGCGTCCGAAAAGCCCTTGAGATTCTTTGCAAACTACATCATATGT	X
chr04	CMPSNP852	28408179	27269711	ATTGTACGAAGGGCCAAAGATAGTAGAGACTCGATGAACACTGCAAAATAATATCTTTC[A/G]TTCCATACAATGCTGTCGTCATAGACCGCTTCCATTTCTGTGCATTTGTTTACTCTCTACT
chr04	CMPSNP607	30221393	29055639	ACAGATTTGACCTTTATTTTGTGTTTGTAGGCAACTTCACATATGCTTTCGTCTTTGAA[T/C]TTTGTTCCTGATATTGACACAAACATTTTGATTGGTGGATGCTCTCTCAACACCTTTCCCT	X
chr04	CMPSNP677	31017147	29837406	GCATATTCTACATTTCTTCCATATTCGAAGAAGTGGGGACTTCATACGGCTCAAGTATT[C/G]GTAGAAGATGGCTATGTTCAGTTGTATATTTTCACAGGTTTCTCATATGTGGCACGGTTAT	X
chr04	CMPSNP24	32259279	31056842	ATTCCACCGCGGATATTGTTATCCGACAAGTCCAGTCGGAGAAGTCGCCTGAGTGACGA[T/G]ATCTCCGGCGGAATCTCGCCGGAGAAGTCATTACCGGAAAGATWCAACAGCTTAAGATTCG	X
chr04	PS_07-E07	33352512	32126556	CTGACCTGTGCAATTTACTGTACAAGAACTATGGAACAACCATGGCAGGTCTCAGGGTA[T/G]AGCTTCTTGAACTAATTACTTGTATTAAGAATGCTTAGAAGAAGTGTAGAACAATAATAAC
chr04	SC51-3375	33902565	32670633	AACGTCTTGTTTAAGTCGTGAGCGAGGAATGGAAGATATACGCGTTTCAGTTTTGGCAGATTATAAGGATTACT[T/G]GTCAATTATGAAACAGGAAGAGGTATCGTGTGTATCGATTCTTTTTGTTT
chr05	CMPSNP898	259320	256610	ATGCACTCGAAGCCACCAAAGAAGAGGCGAAGTTGTTGCTGCAGGTGCCTGTGTTGGAC[C/G]ATCTCGATTTTAGTCCTTCTTCTGGTTTTGATCGGAATCGTCATCGGAATCCTGTACCTGG	X
chr05	CMPSNP387	1252870	1260621	GCCTCAGATGCTGTCATCTCTGCTGCGACAAAGGACGCCCTTTCGGCATTAAAGAGCTC[C/G]TAAAATGACTGCATTGGTTGGTTTCTTGTTCACTAATTTTGTTGACACGAAAACAGGTTTC
chr05	CMPSNP437	1693033	1711810	GTAAGCTGTATTCCCAGACTACAATCCACATTGCCCCCTCGGTTTCTACAACTCGATGT[T/C]CTAATGGCACAATCCTGATTATTAAGGCAGACATAACTAGATCTCGACTTACCTGAGCATG	X
chr05	CMPSNP726	2371705	2373146	ATGCTGGAAATAACAACTTCATTCCCACCATTGCAAGAAGCAACTTCTTTCCATATGGT[A/C]GGGATTTCGCTGGCGGAAAGGCGACTGGGAGATTTTCTAATGGAAGAATTCCGACAGATTT
chr05	SSH9G15	5908586	5781400	GTGCAGCTTGTGATCACATCCGTGATTGGGTGCTTGGAACTCCGGAGGTTGGTGATTTT[A/G]CTTAAGTCTTTTCAATTTCGTGGTTTCAAATGCTGAATTTTGGAGCTCACTTGAACTTAAT	X
chr05	CMPSNP788	11889011	12024140	TGACCAAGCCAACCACTGCTGTTAAGAAGTTAAGTCCTCCTTTGTCTTCCATGACAAAT[A/G]CATTAGGGAAAGAGTCATGTGCTAGGTGTCAGCAAGGTTTCTTCTGTTCAGACCATGGTAC	X
chr05	60k41.243	20322210	19612771	AGGTTTGTGAATCTTATGGAAGGACATATATGGCTTGAAAGTGAAGGTCTTGGAAA(A/G)GGATGCACGGCCACTTTTATTGTAAAACTTGGAATTGCCGATCAATCAAATGAATCAAAGCTTCCCTATACATCAAAAATTCATGAAAACAGCATCCATACAAGTTTTCCTGGACTCAAAGTC	X
chr05	CMPSNP464	26625760	26405006	TCAGATATACCTGCTTGTTTGGCCGTTGGCCGTATTTTAGCTGAGAGGGCTAGAGAAGC[T/C]GATGTTTATACCGCTAGTTATACTCCTAGAGAGAGGGACAAATTTGAAGGCAAAATAAGAG	X
chr05	CMPSNP1155	27111204	26886215	TGCTCCGTTCTTCTTCTTCTTCTTCTAGGGTTTTAGGAACCACACTCACAAGCCCACTT[T/G]CTTCGTCTTTTAGAATTCTAGGAACCACTCTCACAAGCCTTACATCAACATGGCCCCCGAT	X
chr05	AI_13-H12	28262505	28039739	AGATCATTATTTACTCCTTTTTCTTTTTCTTTTACTCAATAATTCATCCTATCATTTTT[C/G]TTCACTTATTATTATTACTTGAACAATGAATTATACTTTACCTGAGGATTTCTGACGGCTA
chr05	CMPSNP735	28870979	28631765	TCCGAGGTTTTGTGGGATTTCGCCGGCGAATTGGTTATTGTTGAGGAAAATGGCGTCTA[A/G]TCCCATGTAAAACAAACTTTCCGGGATTGCGCCGGTGAAGGAGTTGAATCTGAGGTCCAAA
chr06	CMPSNP925	699936	688728	CCCACAAGGGTTTTGCTTATCAAGAAGCTTACAAGGAAGTTTACTTTTGTTATCTTCAG[T/C]ATTCAATGCTGGGGTTTCTGGAGCTCTTACTTATGATGAGGCTCTCCAACAATCTATGACC	X
chr06	CMPSNP218	1370773	1351257	GTGTTTGAGAATGAACCTGAAATCCCCGAAGAGCTCTTTAATTTTGATAATGTTGTGTT[A/G]TCACCACATGTTGCTGTTATGACACATGAAACTTTGGTGGGATTGTCTAGGTTGGTGGTGG	X
chr06	CMPSNP571	2892625	2858212	CCACTGGAGAACCGCCTTCCACCGCCGTCTCCTCCTCCACACCCTCTTCAACTCCAACC[A/G]TCACAGCCGTCTCTCCTTGTACAACGGCGGCCGAGATGATCAGAACCGGCCGCCACCTCTC	X
chr06	CMPSNP433	4135988	4073482	CCACATTTTTGCCGGATTGAGGACAAAGAAATTGAATTTTACAATGATTTTCACATAAT[A/C]GCACTTGGTCTTGATTCAATTGAAGCTCGAAGTTACATCAATTCTGTTGCTTGTAGCTTCC	X
chr06	CMPSNP1167	5691048	5676397	CTGAAGATGATGAACAGTCCTATTTGAACTTCCATTCCAATGATGATGAAGAAGATGGTTCACATGTGACATATAGAAATAGAGGAAGGCAACTGATGGG(A/T)AACAGGAATGTTGGTACTAACATGACCCCTCTGAGGTCATTAAGATATGTTGATCCTGGATGGGAACATGGTGTGGCTCAAGATGAAAGGAAGAAGAAGG	X
chr06	CMPSNP3	5925611	5907302	ATACCACTGTTCAATATGCTCTTCCTCAATCCACTCATCCTAATCCTGCTCTGGATTCT[T/G]CCCAACAGGCGAATCCCTCCCCGGTTTTCCTTTTTCTGCTTGATACTTGCATGATCGAGGA	X
chr06	CMPSNP292	14605002	13848146	TCCTCTCCAGTTCCCCTCTAAGTAAGTCTTCCCTGTTCTTTGTTCCTTCCCCATTAATT[T/C]CTTCCTCAGTTCCTCTCTCACGGTTACCCCCACTGTACAATACACTCCATTTCTTTTTCCT
chr06	CMPSNP295	32007462	30220220	CACCGGAAAAACAATAACCCTTGAGGTTGAAAGTTCTGACACTATCGACAATGTAAAGG[C/G]CAAAATTCAAGATAAGGAAGGAATCCCTCCAGACCAGCAAAGGCTTATTTTCGCTGGAAAG	X
chr06	CMPSNP378	33691708	31022422	TGGGAGTTGCGTGATATGAGCTTTTCCACCCGCAAGTATTGATTCGATCTCAAGTTTGG[T/C]GAGTTAATAATCTATGCGTCTTATGTTCGTATAGAGATTAGTCGTTGTTTTGTTTTGTTKT	X
chr06	AI_13-F02	33691708	31417453	ACCTGTTTTGTGCTTTAACATTACCATATCTTGAAACAGCAATTTTACTTCATTGTAAC[A/G]AAAAAGTTATTTGTTTTTCTGTTTTATAAATCAGAGCTTCAAGGGATCGATCGTACGATAT
chr06	A_38-F04	34965067	32696617	CAAAAAGTTTCGAAGGAATCGCATGTTTCTGAAGCTCTTGATAAGCTCAGAGAGCAGAC[T/C]AGAGAGGCGGTTAAGGGGCTTGAATCAGTGTCAGGTCCTAAACCTGGTGTGAA	X
chr06	CMPSNP1038	36382388	34235203	AGCTCGGCCAGGTTGAAAATTGAGGAGATGTTTGGGAGGGAGATAAGGAACATGATAGC[A/G]TGTGAAGGAAGGGAGAGGTATGAAAGACATGTTGGATTCAAGAAATGGAAGAAGGATATGG
chr06	CMPSNP1021	36413297	34265441	GGCACCTGTGCTAATGATGCTGACCAGTCTTGTGCTGCTGAAAGTGGTTTTAATGATAG[T/G]GTATCCATTTCACCGGCTGCTAAGGGAAAGGATTTAAGTGGAGAAGCTGTGAATTCACCTC
chr07	AI_05-F11	913762	894586	AACACCATTTTGTCTACTAACGACAGGGAAACCAACAGAGAATCATTGAGCCACTTGTT[C/G]ATGATCGAACTTCATGGATGGATGGATGGATTGCTCGYGTTGTGCATGAACGTGATTATAA	X
chr07	CMPSNP249	1345216	1347709	CTCTGGTTCTGTTGCAATCGATATCGATATCCTTTCCGATACTCGATTTTTAGTTCTCA[A/G]TGCCGCCGACCTTCTTGTTCATGATGCTTCTGTCTCCTTCGCCAATCAGAAATCCTCCAAG	X
chr07	CMPSNP579	4188767	4016403	TTCCCCCGTTGCCGTAAACACTGAACTGAGCTTCACAGTCACGTCATTGTCGAAGTTTC[A/T]TTCATTCATTCTTTGTTTGGTCGTCGCCGAGACATAGAGAATGCAGTCTCTTCCATCAGAT	X
chr07	CMPSNP262	5136564	4927617	TCACAATATGGCTGCCGGAGACCGGTCGACATCCGCCGCGCCGCCCAATTCCAAAGAGA[T/C]CCGCTACAGAGGCGTCAGAAAGAGGCCGTGGGGTCGCTACGCTGCCGAAATCCGGGACCCA	X
chr07	CMPSNP1009	13491864	12764478	GGTGAAGGAAAACTTATATATTTTAGAAACACTCTTTCATTTCCACAGTCTCTCTTCCG[T/C]TCTATTAGCACGCTTGAGATGACGACCGACATGGGACCTCCACCGCCAAGAAACACTTTCT
chr07	CMPSNP287	22793546	21014786	TCTTTAATCACCACCGCCGATTTTTCCCTTCAACCATTTGTCTAATTGGAATCCGAAGC[T/C]CCATTTGTTGTTTCTTCAAATTTTCCCTTTTGCATCATCATTCAATCGATTAGGCTTTTTC	X
chr07	CMPSNP56	25153931	22731285	ATATTATTTAAATCACCGTTCGTGGGTGCGTCCATTCGCGACTACTTACTAGACAATAC[A/G]ACTCTTCTACCCAAATCGACATATAGCTTTCAATTTGGCGCATTTGACTTTCCTATTCTTT	X
chr07	CMPSNP465	27384271	25040036	TCAGGTCTCAGCGACCTTTCTAGAGTCACAAGTGTTGCTTCCTTCTTTGTAAGTCGAGT[T/C]GATACCCTTATCGACAAATTGCTTGAGAAAATTGGAACCCCAGAGGCCCTTGATCTGCGAG	X
chr07	CMPSNP415	28724771	26346968	AGGTATCCGAGTGGGTGATTCAATTGTAATTGATGGGGGAATGGCAACCTTTGAAGTTA[T/C]TGAAAAGATTGGGAATGATTTAAGCTGCAGGTGCACAGACCCAGGTTTATTTCTTCCCCGG	X
chr08	CMPSNP12	618918	596924	AAGCAAATTAATCCAGTTTTTGAAGCTCTCTTTTTAGTGGGTTTTGAATCTCTTGAGCC[T/C]TTAAATTTAGTGTTTGCCTCTTTGTTTGAGTTCGCTGCTAAAGGTCTATGGCGCTAGTTAT	X
chr08	CMPSNP766	1709984	1687312	AGTTCATGGTATGGCTATGAATAAACTTGGAAGGACCTACACATTTGGAGTGTCATCAG[T/C]TTGATTTGCATCAGGGTTTTGAGCACAACTTTTACTCTGTCCTTAATGGTAGAGGATTGTG	X
chr08	CMPSNP718	2719619	2684775	TCCTTCATCACCTTCTTGTATTCCTCATCCAGATCACCAATTTCTGACATGTTTGAAAC[A/T]GGAAGATGGCGTAGAAAAAAAGTGCTTTCCCAGTCAGTGTCGTTAATCTCAGTTTCCACTG	X
chr08	CMPSNP97	4062976	4016815	AGTCTTGGAGACGCCAAGAACTTCTCCGGCGTTTCACTTTATCGAGGCAAGTCGTTGCC[A/G]GGAACATTGTTGCCTTTTATTTACGCAGCTAATGCGAGTAACTCGGGTAATGGCAATTTGT	X
chr08	CMPSNP44	4425649	4410528	CCAACACTACCAACAAAAAACCCAGCTCTCTGTTTGAAGAAAGCAAGAGAGGGGGTTTA[A/G]ATGGAGCAAATAGAATTAGCGTTGGGGGGTCATGGCATGCCTTTGGTATCTATAGGGATTT	X
chr08	AI_21-D08	5349454	5317681	TTTTTCTACGTCTTGTGTAAATTTTTGAACTTCCTTTGGTGATGTGATCTGGCTAGAAA[T/C]GAAACTAAGGAAGGTAGAAAGAATTTATGGGTTATATTTTCTTTTTTCTCTCTTCGTCTCC
chr08	CMPSNP181	6342468	6306323	TCTGATAACAATCCGGCAATGGCTACCGGCGTTCATCATTCTCGTCATTCCGGTCAAAA[T/C]ATAAGTAGCCCTAAATCACGCCGCTCTCCACGTCCAGTGTCGTCGCCGTGGACTCAGATTG	X
chr08	F013	17760405	16601932	CGAAACTTCAATATATTTTTCACAGAAACTCCTTGTAAGAACCAAAATAGTTTGACAAT[T/C]CAAATAAACTATCCGTCCAGTTCAAACATTCTATCTTAGAATCAAAGGTACGAGACAAAAT	X
chr08	PSI_25-H03	31418369	30067719	CCCTTCGATTTCCGCCTCCGTCCTTCGCCTCTGAACTCAGAACTTCTATCCAAGTAATC[C/G]CGTTATTCAATTATGCCGCCCAAGCTCGATCCTTCCCAGGTCGTCGAGGTTTTCGTCCGAG	X
chr08	CMPSNP1066	32393174	32661390	ATCTCCAGAAATGGTACACGGTTTCCGTTCTCATTTTGCACTACTGCATCCACTGAGCC[T/C]GTCACCAGTGACGCCTCCATTGCATCATCTTCCACATCAATGGATAAGGGCGACGATGATC
chr09	CMPSNP553	121254	117330	TTCAATTCTAGTGGGGGGCGAGCTAATCTTGATTGAAGATGAACAATCACAGTCAACAT[T/C]AGCAACAGCGTCAATAACACCACTACTTCTACTTCTCCCCAAGATCTCGGATTGCACTTCT
chr09	CMPSNP173	593433	577848	GGCAGTTTCCTATAATCCTCAAAAGTCCCCTCTGCGCCTCTGATTTTTTATACTCTGTA[T/G]TTGAATTTGAAGATTCCAGGCAGTTTGGTCAGATTTCGATTCGTGGGGTTCTTCGGTTTTC	X
chr09	P5.64	1404394	1365182	TGAACTCAGATTCGATATCTGCGACATGAAACGTATTGAATCCAATCGAACTAAACCAA[A/T]GGCAAACCCATTTGAATACACTGAAAATGAAACAATCTACAGATTCATCTCATTCACTTTA	X
chr09	CMPSNP1077	5059384	4993957	GGTGGTGAAGATTTTGACAATAGATTGGTTAACCATTTCGTGCAAGAATTCAAGAGAAA[A/G]AACAAGAAAGACATTAGTGGAAACCCCAGAGCACTAAGAAGATTAAGAACAGCTTGTGAAA	X
chr09	CMPSNP320	8776233	8630669	AATTTGAAGTAAGTTTGATCACCGAGAAATCAGGCATATTTTCAAGTTCGAAGCCACTG[T/C]TGGTGTTCACACCCACAAGTGCAGGTTCATATCCTGTCATTTTGTTCTTTCATGGCTTCAG
chr09	CMPSNP144	15193475	14805916	AGCTTTCAAGACGATGATGTCTCAAATGAATTCTCAAAACAGTCCGATGAGTAATCCTA[A/C]ACTTTCGTCTGGATCACCTTTTCCAATACCTCCGACATTTGCAACTGGCACGACAGTTACT	X
chr09	CMPSNP1035	21103363	19845624	ACTAAGGGAGCTGTCATCAGCAAACATTCTAAGCCCATTCATATCACAGGAAAAGTGAT[T/C]ATCGTTTCAGCTAGGGGCTGAACCATTTTGTCCAAAAGCATAAGCACAGCGTACACTTCAT
chr09	CMPSNP159	21676053	20411795	CAAAAGCCATAAACTTGGAGTAGAAGAAGAGAGAATCCAAGCAAACGGTAAATACAAAC[T/C]TGTGATGATAGCTTCAACACCTCTGCCGCCATGGCAGCCACCGCTTCTAGCTCCATTGAGA
chr09	CMPSNP1133	24185886	22885619	TCAACCGATTATCGTATTCTCGCCGCCGATCGCCTCAAGATCAAGGCATTCTTCGTTCG[A/G]TTTTCTCATCTCCAACTCTTGGATCCTCCACCGGAGTCGCTTACTCTCTTCTACCTCCCTC	X
chr09	CMPSNP890	24640073	23346046	TTTTACCAACCATGGCCACTTCACTCATCGCTGCCCTTTCTTCAAACCTAAAACTTCCT[A/C]TTCTCTCTGCAATTTCATCTTCCCCTTCAACCTTTCGACTCCAAACCCAAACCGTTCCATT	X
chr10	psi36-839	440777	436718	TAATTTTTTAAGAGTATTTTAAACAATTTTCAAAACAAGAAGAGTTTGAACATAAATGA[A/G]CTTTTTCAAAAATATTTTTTTGAGGTAATAAATAAATTTCATTCTGATTTAAAATTCAAACATC	X
chr10	psi36-10864	450775	446713	CGTTAATGAGTTACCATTGTTGGTTGTAACAGTTTGTAAAACAGCTTGATTGGCTTA[A/G]TCCATTTAAACCCATTATATATAGGGCATTCATCACTTTGATCTTTTTAAGTGGAGTTTGTTACTCGATAAAAC	X
chr10	CMPSNP172	1173990	1161117	AAGGCGGTCGTCATTTTATCGTTGAATGGAGCGTTGGCATCAGTCTTCTCTCAGATTGC[A/G]TCGCTGCATACGTTAGCGATGATAATTCGGATATTGTTGCAACTGATACTATGAAGAACAC	X
chr10	CMPSNP528	1722779	1703499	ATGGTTCTGGGTTTGGACATGAAGTAGACAGTAGCAACGAAGATGATGAAAAAAGAAGA[A/G]CAGAGGATTTGGATGAGATCAAAATGGAGAGATTTCCAGAGATTGAGAATTTCGTCAGGAC	X
chr10	CMPSNP65	2226894	2200149	ATTCTAGATATTAGGATTTTTAATACGGATAGGCATGCTGGGAATCTCTTAGTTCGGAA[A/G]CTTGATGGAATAGGAAGGTTTGGACAAGTGGAGCTTATTCCTATAGATCACGGTCTTTGTT	X
chr10	CMPSNP762	3983992	3940980	GACATTAATGTCCAGTGAAGAGTTGGGATTAGATTTTGAGAGTAGGTGTAGTTATTTTT[A/T]GCTGCTTTCAGTTTCAAAGAACCTGATGTAAACAGTTATGAAGATGAAGTTCTTGCAATTT
chr10	CMPSNP671	4747687	4689896	CGTCCGGCTGATGCATAAAAAGACCATGATAAATGATGTAGCCACTATTTAATTAGGTT[T/C]TGGATCTGTGGTTTCCTTTTACTTCTGTTTTCTTTAATCCTTTCTTGAATTGTATGAACAA
chr10	CMPSNP550	22048252	21123735	CATTGATAGTCATACATAGAACCTTGAGGGAGGGCGATCCAACATTCAGGGAAGAACTC[T/C]TGAATTTTACACAAAGATCCCGAATTCTTCAACTATCTAATTTTAAGGATGATTCAAGTCC	X
chr11	CMPSNP426	1760634	1731067	CAAGTACTGCAGGCTGCAGAGAGGAATATGACAGATGCCTCCCAACTTAATTATGACTT[T/C]AGAAACCCTTTTGTGACCTGTGGAGCAACTTATGTGCCAATTTACCGAGGTCAGAAGGATG	X
chr11	HS_35-E11	20433841	19480087	CCTTTTTCTTCCAAATTCATTCCTACCCAATTCCCCCTCCAATCCCAA[A/T]TCCAAGCATTACCAATGGCCCATTCCTCGATTGTTCCCAATTTCCATCATCCCCCACGAGT	X
chr11	PSI_41-B07	29558791	27265948	ATATGTGTGCGTGTGTGTGTATGTTATCTTCTTCTGGCAGCAGTAGGTCTTTGARCAAT[A/G]AAATAGACAGCAGCAACAGGAAGAGAAAGATGATTATCAAGAGCAAATTTTCTTGAATTAA	X
chr11	CMPSNP30	30283269	27997756	TCTCTTCCGATTTCACTCACTACTTTCCCTGTTCCACTTCTCCGTCTCTTCCTTCCCTC[A/G]AGCTTTTCAACCTCAATTCGCCGCCATACCTTCTTTTCAGTTCATCCCCATTTCTTGACGT	X
chr11	CMPSNP389	31483418	29176416	GGTTTGCCCCCAATTTACAATTCAGCTCGCGTTTTCGAGATGCCATCCAAGTACGAGTT[T/G]CAGATCAATGACAAAGGCACACATATGGTACGTCTCCATTTCCAAGCTTTTACCTCTTCAA	X
chr11	CMPSNP315	32653425	30194786	CACAAACACCTGTCTACAAAACAAAAGAAAAAACCCAACAACAAAATCTTCACTTTCTT[A/T]CCTTTCCTGGAGAAACTATCTTTAATTAGCTGCTTGTGAATATTTTGAGTGTGAGACGGCA	X
chr11	CMPSNP475	33292541	30819884	TTTCCTGAAAATTTGAGGAAACATTGTTTGCCGCAAGACAGAAAGCGCACACATCTATT[A/G]TTCGATGAAACAAAGTCAAAAATTTAATAACGAGTAGCKTTTTTTTGCTGAGGTTATGGGT	X
chr11	CMPSNP122	33361666	30889816	ACAGTGCCGGATGTGCGGCTCACGAAGTCCCGAGACGGAACCAACGGAATGGCGATTTT[T/C]AGGTTCGATCAGCCGTCAGTGTTCGATTCATCGGCGGAGGTTGGGGATATCACCGGATTCT	X
chr12	CMPSNP385	347738	344819	TAGATGACTCTACTGCAGCTGCTATTCGAGAGATGGGAGATAGATTACAACCTCTTGGT[T/G]CGGAGGAGGAAAACTTTGTATTTTGATTTTTKCGCGATAATAATAGGAAGTGAATTTTGGC
chr12	CMPSNP310	5144670	5032799	ACACTACAGGGAGAGCCCCCTGGCGAATAAAAAAAGGTACCTATTACTACAACCAATTT[T/G]AAGAGTTCCTTCCATCTTCCCTTTTAGTTAAAATATAAATAGGGAAGGGGTCTTACCTCAC	X
chr12	AI_35-A08	13002224	12750025	TTGCCGGATCTGGGAACCGGCGACACCCGATTTATCTGGGAGTTCAACTTTAAGGACTT[T/C]GACGTGGCGCGTGACCCCCACGCTCCGGACTCCATCGAGCTTCTCCGCCGTCAGGGCATCG	X
chr12	ai09g07	16824934	16532245	TTTAGTTCACGATTGCTGACACAAAATACTGTATACGTGTGCGCATTATTGGTAATTTT[C/G]TATGAGGATAAATCCGGATGGGAGACTCCTGTGAACGTTTCACTCACCACACCAGATGGAA
chr12	CMPSNP285	21770933	20421309	GAGGTTATCTTTGGTTTGATCATTTCTTCAGCAAAGGGGTGGATCTTGATAAACTTTAC[T/G]CTCCTTTGATTACCAAATTGGGTTATCGGAAGGTCAAGTGGGCGACAGCAAATAAGACCGA
chr12	CMPSNP361	24386901	23000406	ATTCTTGGCTCTACTCTTTGGAGCTCGATTTTGTGCTTCGAATCATTTGGGGGAACCTG[A/G]AGAAGATTAGGGATGATGGGTGTTTGAGAACTGAGGAAGGGAAGCTATGGGTACCAATTCC	X
chr12	CMPSNP5	25654096	24246762	CAACCATCTAGTGAATTTGAGAAACCCAAACGGAATTTTAGGAAGGTCTCTAGTCATTC[A/T]GCTGCCGAGCAGGTTCAGGAGAATCCCCAGATGGAGCTCGAAAAGGTCAAGCGTAGTCTGA
chr12	FR14F22	26472362	25050570	ACTAAAGATCTGTATGCATTAGAGAAGGTCTCAACTTCCAAAATTATTTTGATCTTCAG[A/G]AAATCAAGGAAAACTTCTCCGCCTTATCGAGTGTTGCTACATAATGACAATTTCAACAAGC	X
chr12	P02.03	27096629	25661792	AGGAAGATGCAGTCTTTAGGAGGAGGAGGAGGGAGTGAGGGAAGTGGTGTGCAATCACA[A/G]AGTAATACAACACTTTCAAAAGGGCAGTGGGAAAGAAGGCTTCAAACAGATATTCACACAG
