# Supplementary material for: Genetic Dissection of ToLCNDV Resistance in Resistant Sources of Cucumis melo
Source: Int J Mol Sci. 2024 Aug 15;25(16):8880. doi: 10.3390/ijms25168880 (PMC11354858; doi:10.3390/ijms25168880)
Supplement: Supplementary file 1 [file ijms-25-08880-s001.zip › Supplementary Table S5.xlsx]

## Sheet: Table_S5
Table S5. Genotype analysis of F2 plants derived from the initial cross PI 414723 × PS ´Piñonet´ selected after ToLCNDV resistance evaluation and the two parents PI 414723 and PS ´Piñonet´ genotyped with a set of 78 SNP markers distributed throughout the melon genome. Genomic position (bp) v.4.0. = Physical position in the last version of the melon genome v4.0, available at https://www.melonomics…
					F2 plant resistant to ToLCNDV	F2 plant resistant to ToLCNDV	F2 plant resistant to ToLCNDV	F2 plant resistant to ToLCNDV	F2 plant resistant to ToLCNDV	F2 plant resistant to ToLCNDV	F2 plant resistant to ToLCNDV	F2 plant resistant to ToLCNDV	F2 plant resistant to ToLCNDV	F2 plant resistant to ToLCNDV	F2 plant resistant to ToLCNDV	F2 plant resistant to ToLCNDV	F2 plant resistant to ToLCNDV	F2 plant resistant to ToLCNDV	F2 plant resistant to ToLCNDV	F2 plant resistant to ToLCNDV	F2 plant resistant to ToLCNDV	F2 plant resistant to ToLCNDV	F2 plant resistant to ToLCNDV	F2 plant resistant to ToLCNDV	F2 plant resistant to ToLCNDV	F2 plant resistant to ToLCNDV	F2 plant resistant to ToLCNDV	F2 plant resistant to ToLCNDV	F2 plant resistant to ToLCNDV	F2 plant resistant to ToLCNDV	F2 plant resistant to ToLCNDV	F2 plant resistant to ToLCNDV	F2 plant resistant to ToLCNDV	F2 plant resistant to ToLCNDV	F2 plant resistant to ToLCNDV	F2 plant resistant to ToLCNDV	F2 plant resistant to ToLCNDV	F2 plant resistant to ToLCNDV	F2 plant resistant to ToLCNDV	F2 plant resistant to ToLCNDV	F2 plant resistant to ToLCNDV	F2 plant resistant to ToLCNDV	F2 plant resistant to ToLCNDV	F2 plant resistant to ToLCNDV	F2 plant resistant to ToLCNDV	F2 plant resistant to ToLCNDV	F2 plant resistant to ToLCNDV	F2 plant resistant to ToLCNDV	F2 plant resistant to ToLCNDV
Chromosome	Marker name	Genomic position (bp) v.4.0	PI 414723	PS ´Piñonet´	F2_2	F2_4	F2_8	F2_10	F2_12	F2_14	F2_16	F2_17	F2_27	F2_34	F2_37	F2_38	F2_39	F2_51	F2_55	F2_59	F2_63	F2_65	F2_69	F2_71	F2_74	F2_78	F2_80	F2_82	F2_84	F2_86	F2_89	F2_91	F2_93	F2_94	F2_97	F2_100	F2_102	F2_103	F2_106	F2_107	F2_112	F2_113	F2_115	F2_119	F2_120	F2_124	F2_125	F2_127	F2_128
chr01	AI_09-F07	2198323	T	C	B	B	H	A	H	A	A	B	A	H	H	A	A	A	H	A	H	H	H	A	H	H	B	H	A	B	B	H	H	H	A	A	B	H	H	A	H	H	H	B	A	A	H	A	B
chr01	CMPSNP83	7319552	T	C	H	H	B	H	H	H	H	B	H	B	H	A	A	H	B	A	H	A	H	H	H	H	H	H	A	B	B	A	H	A	A	H	H	H	H	A	H	H	H	B	H	A	B	B	H
chr01	AI_17-E07	19092955	A	G	A	B	B	H	A	H	B	B	H	H	A	H	B	A	H	A	A	A	B	H	A	A	H	B	B	H	B	B	A	B	H	B	B	H	B	B	A	B	B	H	H	B	B	H	H
chr01	CMPSNP711	26521245	C	T	A	H	B	H	H	H	H	B	H	H	A	H	H	A	H	A	A	A	H	H	A	A	H	A	A	H	H	B	B	H	A	A	B	H	B	A	H	H	H	H	H	H	H	H	H
chr01	CMPSNP410	32202477	G	A	A	H	B	H	H	H	H	H	B	H	A	H	H	H	H	A	A	H	H	B	A	A	H	H	A	H	B	H	H	H	H	A	H	H	B	H	H	B	H	H	H	H	H	H	H
chr01	AI_05-G01	32949791	T	C	H	H	B	A	H	H	H	H	H	A	A	B	A	H	H	A	H	H	H	B	A	A	H	H	H	H	H	H	H	H	H	H	H	H	B	H	H	B	A	H	B	H	A	H	B
chr01	CMPSNP731	33888913	G	C	H	H	B	A	A	A	H	A	H	H	A	B	H	H	H	H	H	B	H	B	A	H	B	A	H	A	H	H	H	H	H	A	A	A	H	H	H	B	A	H	H	H	H	H	H
chr02	CMPSNP431	810455	C	T	B	H	H	B	H	B	B	B	H	B	H	B	A	B	H	A	B	H	H	B	B	H	H	A	H	A	B	H	A	A	H	A	H	H	B	H	B	H	H	H	A	A	A	H	H
chr02	CMPSNP502	2693416	G	A	H	B	H	B	H	H	B	H	A	B	H	H	H	H	A	A	A	H	A	H	B	B	H	A	H	H	B	A	H	H	A	H	H	H	H	H	B	H	B	A	H	H	A	H	H
chr02	CMPSNP1057	3581755	C	T	H	H	H	B	B	H	B	H	A	H	H	H	H	H	A	A	A	A	A	A	H	H	H	A	H	B	B	A	H	H	A	H	H	H	H	H	B	H	B	A	B	H	A	H	H
chr02	AI_14-H05	9680134	T	C	H	H	H	B	B	H	H	H	A	H	H	H	H	H	A	A	A	A	A	A	H	H	H	H	H	B	H	A	H	H	A	H	H	B	H	H	B	H	B	H	H	H	H	H	H
chr02	CMPSNP886	22550418	A	G	B	H	H	H	H	B	B	H	A	H	H	H	A	H	H	A	A	A	B	B	A	B	A	A	H	H	H	A	B	B	H	H	B	B	H	B	H	B	B	A	B	A	A	B	H
chr02	CMPSNP658	25174774	C	T	H	B	A	H	H	B	H	B	A	B	B	A	A	B	A	H	A	H	B	B	A	B	H	H	H	B	A	A	H	B	H	A	B	B	H	B	H	B	B	A	H	A	A	H	H
chr02	CMPSNP566	25753592	T	G	A	H	H	H	H	B	H	H	A	B	B	A	A	B	A	H	B	H	B	B	A	H	H	H	H	B	A	A	H	H	H	H	B	B	H	B	H	B	B	A	H	A	H	H	H
chr03	AI_18-E05	3633428	C	G	B	A	H	H	H	H	H	H	A	B	A	A	H	B	A	B	A	A	H	H	A	B	H	A	A	B	A	H	H	H	A	H	A	H	A	B	H	A	H	A	A	A	H	B	A
chr03	CMPSNP275	21225880	C	T	H	A	B	A	H	B	H	H	H	H	A	A	H	H	A	B	H	A	H	H	H	B	H	A	A	H	A	H	B	H	B	H	A	H	A	B	B	B	A	H	H	A	H	B	A
chr03	CMPSNP540	22251074	T	C	A	H	B	A	A	B	H	A	A	H	A	A	H	A	A	B	A	A	H	A	A	B	A	A	A	A	A	H	A	A	B	H	A	A	A	B	B	B	A	H	H	H	H	H	H
chr04	CMPSNP907	1731187	A	G	A	H	H	H	H	H	A	H	A	H	H	A	H	H	H	B	A	B	B	A	B	H	A	A	H	H	H	B	H	H	H	H	H	A	H	H	A	B	B	H	B	H	H	H	H
chr04	CMPSNP264	2625110	A	T	H	H	-	H	H	H	H	H	A	H	B	A	H	A	B	B	A	H	H	A	B	B	A	A	H	H	H	B	H	B	H	H	H	A	H	H	A	H	B	H	H	H	H	H	H
chr04	CMPSNP352	14883352	C	T	B	B	H	A	H	H	H	A	B	H	B	A	H	H	B	H	H	A	H	B	B	B	H	A	H	B	H	A	H	B	A	H	H	A	B	H	H	H	B	A	A	H	H	H	H
chr04	CMPSNP607	29055639	C	T	A	B	H	B	A	H	A	A	B	A	H	B	B	A	H	H	B	H	H	H	H	B	H	H	B	H	H	A	H	B	H	A	A	B	B	H	H	A	B	H	A	H	A	H	H
chr04	CMPSNP677	29837406	G	C	A	B	A	B	A	H	A	A	B	A	H	B	B	A	H	H	B	B	A	H	H	B	H	A	B	H	H	A	H	H	H	A	A	B	B	H	H	A	B	H	A	H	A	H	H
chr04	CMPSNP24	31056842	G	T	H	H	H	H	A	H	H	A	B	H	H	H	H	A	H	B	B	B	H	H	H	B	H	A	A	B	H	H	H	B	H	H	A	B	B	A	H	A	B	H	H	H	H	H	H
chr05	CMPSNP898	256610	G	C	H	H	H	H	H	B	H	H	H	B	H	A	B	A	A	B	B	B	H	B	B	H	B	H	A	B	H	A	A	H	H	B	A	H	H	B	H	H	H	A	H	H	A	H	A
chr05	CMPSNP437	1711810	T	C	H	A	B	H	A	B	H	H	H	B	H	A	B	A	H	B	B	B	B	H	B	H	H	H	A	B	H	A	A	H	H	B	B	B	H	B	H	A	H	A	A	B	A	A	H
chr05	SSH9G15	5781400	A	G	H	A	H	A	H	H	B	H	H	B	H	A	B	H	H	H	B	A	B	B	H	B	H	H	B	H	H	A	B	H	H	A	B	B	B	H	H	A	A	H	H	H	A	A	B
chr05	CMPSNP788	12024140	A	G	H	H	H	A	H	H	B	H	A	B	H	A	B	H	H	H	B	A	B	B	H	B	H	H	B	H	H	A	B	H	H	H	B	B	B	H	H	A	A	B	A	H	A	A	B
chr05	60k41.243	19612771	G	A	H	A	A	B	A	H	A	H	A	H	H	A	B	B	H	B	H	A	B	H	A	B	A	B	H	H	H	H	H	H	H	A	H	B	B	B	H	H	H	H	A	H	A	H	B
chr05	CMPSNP464	26405006	T	C	H	A	A	B	A	H	A	H	A	H	H	A	B	B	A	H	H	A	B	H	A	B	H	B	H	H	H	H	-	H	B	A	H	B	B	B	H	H	H	A	A	H	A	H	H
chr05	CMPSNP1155	26886215	T	G	H	A	A	B	A	H	A	B	A	H	H	A	B	B	A	H	H	A	B	H	H	B	H	B	H	H	H	H	H	H	B	A	H	B	B	B	H	H	H	A	A	H	A	H	H
chr06	CMPSNP925	688728	T	C	B	H	H	H	H	H	B	H	H	B	B	B	B	A	B	H	H	B	H	A	B	H	A	B	H	H	H	A	H	H	H	A	H	H	H	H	B	H	H	H	H	H	H	H	H
chr06	CMPSNP218	1351257	A	G	H	H	H	H	H	H	H	H	H	H	B	B	H	A	B	H	H	B	H	A	B	H	H	H	H	A	H	A	H	H	H	A	H	H	B	B	B	H	H	H	H	H	H	H	H
chr06	CMPSNP571	2858212	G	A	H	H	H	H	B	H	H	H	H	H	B	B	H	H	B	H	A	H	H	H	B	B	H	H	H	H	H	H	H	H	H	H	H	H	H	H	H	H	H	H	H	H	H	H	H
chr06	CMPSNP433	4073482	A	C	B	B	B	B	B	A	B	H	H	B	B	B	H	A	B	H	A	H	H	H	B	B	B	A	H	H	B	A	A	H	H	A	A	H	B	B	B	H	A	A	H	H	B	B	H
chr06	CMPSNP1167	5676397	C	G	B	B	H	B	B	A	B	H	H	B	B	B	B	A	B	H	A	H	H	H	B	B	B	H	H	H	B	A	A	H	H	A	A	H	B	B	B	H	A	H	H	A	B	B	H
chr06	CMPSNP3	5907302	G	T	B	H	B	B	B	A	H	B	B	H	H	B	H	A	B	B	A	B	H	H	H	H	B	H	H	H	B	A	H	H	A	A	A	H	B	B	H	H	H	H	H	H	H	H	H
chr06	CMPSNP295	30220220	C	C (G)	H	H	B	B	H	H	H	B	B	H	A	B	H	B	A	B	B	H	H	A	A	H	H	H	B	B	B	H	A	H	A	H	A	H	A	H	A	A	A	H	H	H	H	H	H
chr06	CMPSNP378	31022422	T	C	B	H	H	A	H	H	H	H	A	B	H	H	A	B	A	H	A	H	H	H	A	H	B	A	B	H	A	A	H	H	A	A	H	B	B	B	A	A	H	A	A	A	H	H	H
chr06	A_38-F04	32696617	C	T	B	H	H	A	H	H	B	H	H	B	A	B	A	B	A	H	H	H	H	A	A	H	H	H	B	H	A	H	A	H	A	A	A	B	H	B	A	A	A	A	A	A	H	H	H
chr07	AI_05-F11	894586	G	C	A	H	H	B	H	H	H	H	A	H	H	H	H	H	A	H	H	B	H	B	B	H	H	B	B	H	B	H	B	H	A	H	B	A	B	H	A	A	H	H	H	H	H	H	H
chr07	CMPSNP249	1347709	A	G	A	H	H	B	H	H	H	H	A	H	H	H	H	A	A	H	H	B	H	B	B	H	H	B	B	H	B	H	B	H	A	B	B	A	B	H	A	A	H	H	H	H	H	H	H
chr07	CMPSNP579	4016403	A	T	A	A	A	A	B	H	A	H	H	H	B	H	B	H	H	A	H	H	A	H	B	A	H	A	A	H	B	H	B	H	A	H	H	H	B	H	H	B	H	H	A	B	A	B	H
chr07	CMPSNP262	4927617	T	C	A	A	A	A	B	H	H	H	H	H	B	H	B	H	B	A	H	H	A	H	B	A	H	A	A	H	B	H	B	A	A	H	H	H	B	H	H	B	A	H	H	B	H	B	H
chr07	CMPSNP287	21014786	C	T	A	A	A	A	H	H	H	H	B	H	B	H	H	B	B	A	B	A	A	H	B	A	H	A	H	H	B	A	B	A	H	A	H	H	H	H	B	B	A	B	H	B	H	H	H
chr07	CMPSNP56	22731285	A	G	H	A	A	A	A	H	B	H	B	H	B	H	H	H	B	A	B	A	A	B	B	H	B	A	H	H	B	A	H	H	H	A	H	B	H	H	H	B	A	H	H	H	H	B	B
chr07	CMPSNP465	25040036	T	C	H	H	H	H	H	H	H	A	B	H	B	H	H	A	B	A	B	A	H	B	A	H	B	A	H	H	H	A	A	H	H	H	H	A	A	H	B	H	A	H	H	H	H	H	H
chr07	CMPSNP415	26346968	C	T	H	H	B	A	H	H	B	A	B	B	B	H	H	A	H	A	B	H	H	B	A	H	A	H	A	H	H	A	H	H	H	H	H	A	A	A	H	A	A	A	B	H	A	A	H
chr08	CMPSNP12	596924	C	T	H	B	B	H	H	A	A	A	H	H	H	A	B	A	H	H	H	H	H	H	B	H	B	B	A	B	B	A	H	H	H	A	H	H	A	H	H	H	H	H	H	B	A	H	H
chr08	CMPSNP766	1687312	T	C	H	B	H	A	H	A	B	A	H	H	-	H	H	H	-	H	H	H	B	H	-	A	B	H	H	B	B	-	B	B	-	H	B	B	-	B	B	B	B	H	B	B	B	B	A
chr08	CMPSNP718	2684775	T	A	B	B	H	H	H	B	A	H	B	H	H	H	B	B	H	A	H	B	H	B	B	H	H	B	A	A	B	A	B	H	H	H	B	H	H	H	H	H	H	A	H	H	H	B	H
chr08	CMPSNP97	4016815	G	A	H	H	H	H	A	H	H	H	B	A	H	H	B	H	H	H	A	H	B	H	B	H	A	B	B	A	B	A	B	H	H	H	B	H	B	H	A	H	H	H	H	B	H	B	H
chr08	CMPSNP44	4410528	A	G	H	H	A	H	A	H	H	H	B	H	H	H	H	H	B	H	A	A	B	H	B	H	A	B	B	A	B	A	B	-	H	H	B	H	B	H	A	H	H	H	H	H	H	H	H
chr08	CMPSNP181	6306323	T	C	H	H	H	H	H	H	H	H	B	H	A	B	B	H	B	H	A	A	B	A	B	A	A	B	H	A	B	H	H	B	H	H	B	H	H	H	H	A	H	H	A	B	B	A	A
chr08	F013	16601932	T	C	A	A	A	A	A	A	A	A	A	A	A	H	A	A	A	A	A	A	A	A	B	A	A	A	A	A	A	A	A	A	A	A	A	A	A	A	H	A	A	A	A	A	A	A	A
chr08	PSI_25-H03	30067719	C	G	B	H	H	B	H	H	B	H	H	H	H	B	B	B	B	B	H	H	H	H	H	A	H	H	H	B	B	B	H	B	H	H	B	A	H	H	B	B	H	H	A	A	H	A	B
chr09	CMPSNP173	577848	T	G	H	H	H	A	H	H	B	B	H	A	A	A	B	A	H	H	B	H	H	H	H	B	H	B	H	A	A	H	B	H	H	A	B	B	H	A	H	H	H	H	B	H	H	H	H
chr09	P5.64	1365182	A	T	H	H	H	H	H	H	B	B	H	A	A	A	H	H	A	H	H	H	H	A	H	A	H	H	A	A	A	H	B	H	A	H	B	B	H	H	H	H	H	A	H	H	H	H	H
chr09	CMPSNP1077	4993957	G	A	H	A	H	H	A	H	H	B	A	H	H	A	H	H	A	A	A	B	H	A	B	A	B	H	H	A	A	B	B	H	A	H	H	A	A	H	H	H	A	H	H	H	A	H	B
chr09	CMPSNP144	14805916	C	A	A	H	A	H	A	H	H	B	A	H	H	H	H	H	A	A	A	B	H	A	H	H	B	B	H	H	A	H	H	H	A	H	H	H	A	H	H	A	H	H	H	H	H	H	H
chr09	CMPSNP1133	22885619	G	A	B	H	B	B	B	H	H	A	A	H	B	B	H	H	B	B	H	A	H	H	B	H	B	H	H	H	A	B	A	H	B	H	A	A	H	H	H	B	A	H	H	H	H	H	H
chr09	CMPSNP890	23346046	C	A	H	B	B	B	B	H	H	A	A	B	B	B	A	H	B	B	H	A	H	H	B	A	B	H	H	H	A	B	H	H	B	H	A	A	H	H	B	B	A	H	H	A	H	B	H
chr10	psi36-839	436718	G	A	A	A	A	A	A	A	A	A	A	A	A	A	A	B	A	A	B	H	A	A	B	B	A	A	A	A	H	A	A	A	A	H	A	A	A	H	A	A	A	A	A	A	H	A	A
chr10	psi36-10864	446713	G	A	H	A	H	H	A	H	A	H	H	A	A	H	H	B	H	H	B	B	B	A	B	B	H	H	B	H	B	H	A	H	H	B	A	H	H	B	A	H	H	A	H	A	B	A	H
chr10	CMPSNP172	1161117	A	G	H	A	H	H	A	H	A	A	H	A	A	H	H	B	B	H	B	B	B	A	B	H	H	H	B	H	H	B	A	H	H	B	A	H	H	B	A	H	H	H	H	A	B	A	H
chr10	CMPSNP528	1703499	G	A	H	H	H	H	A	H	H	A	H	A	A	H	H	H	B	H	B	B	B	A	B	H	H	B	B	H	H	B	A	H	H	H	H	H	A	B	A	H	B	H	H	A	B	A	H
chr10	CMPSNP65	2200149	G	A	H	H	A	H	A	H	A	A	H	A	A	H	H	H	B	H	B	H	B	A	B	H	H	B	B	H	H	B	A	A	H	H	H	B	H	H	A	H	B	H	H	H	B	A	H
chr10	CMPSNP550	21123735	T	C	B	H	H	H	A	B	A	H	H	B	H	B	H	B	A	H	A	H	H	A	H	B	A	H	A	H	H	B	H	H	H	A	H	H	B	H	H	B	A	H	H	H	A	A	H
chr11	CMPSNP426	1731067	CT	T	H	A	H	H	H	A	H	H	B	H	A	B	H	A	B	B	H	B	A	A	H	A	H	H	B	B	H	A	A	H	A	H	H	H	B	H	A	H	H	H	H	H	H	H	A
chr11	HS_35-E11	19480087	A	T	H	A	H	B	A	A	A	A	B	H	H	A	H	A	H	H	H	H	H	H	A	H	A	H	B	H	H	B	A	H	A	H	H	A	H	H	H	B	H	H	B	A	B	A	H
chr11	PSI_41-B07	27265948	G	A	H	H	H	B	A	H	H	H	B	H	A	A	H	H	H	B	H	B	H	B	A	H	A	H	H	B	H	H	B	B	A	B	B	H	B	H	H	B	H	H	H	H	H	H	H
chr11	CMPSNP30	27997756	A	G	H	A	H	B	A	A	B	H	B	H	H	A	H	B	H	B	H	B	A	B	A	H	A	H	H	B	H	H	B	H	A	B	B	B	B	H	A	H	H	B	B	A	B	A	B
chr11	CMPSNP389	29176416	T	G	H	A	H	B	A	H	B	H	B	H	H	A	B	H	H	B	B	B	A	H	A	H	A	A	B	B	B	H	B	B	H	B	B	B	B	A	A	H	B	B	B	H	B	A	B
chr11	CMPSNP315	30194786	TA	T	H	A	H	H	H	H	B	H	B	B	H	A	B	H	H	B	B	B	A	H	A	B	A	A	H	B	B	H	B	B	B	B	B	B	B	A	A	H	B	H	B	B	B	A	H
chr11	CMPSNP475	30819884	A	G	H	H	H	H	H	H	H	H	B	H	H	A	H	B	H	H	H	B	H	B	A	B	H	A	H	B	B	H	B	B	B	H	B	B	B	A	A	H	B	H	H	H	H	H	H
chr11	CMPSNP122	30889816	T	C	B	A	H	H	H	H	H	H	B	B	H	A	B	B	H	H	H	B	A	B	A	B	H	A	H	B	B	H	B	H	B	H	B	B	B	A	A	H	B	H	B	B	H	A	H
chr12	CMPSNP310	5032799	T	G	B	B	A	B	H	A	H	H	H	H	B	H	A	H	A	A	B	B	H	B	B	A	H	A	H	A	H	H	A	A	H	H	H	A	A	B	H	H	H	B	H	A	B	B	H
chr12	AI_35-A08	12750025	T	C	B	B	A	B	H	A	H	A	B	H	H	H	A	B	H	A	B	H	H	B	B	H	H	A	H	A	H	H	A	A	H	B	H	A	A	B	H	A	H	H	H	A	B	B	H
chr12	CMPSNP361	23000406	G	A	H	B	A	H	H	H	H	A	B	H	H	H	H	B	A	A	H	B	A	A	B	H	H	A	H	H	A	B	H	H	A	B	H	A	B	B	H	H	B	H	H	B	H	H	A
chr12	FR14F22	25050570	G	A	H	H	A	A	H	H	H	A	B	H	H	H	A	H	A	A	B	B	A	H	H	H	H	H	B	B	H	B	H	A	A	H	A	H	B	B	A	H	H	H	A	H	H	H	A
[truncated: 124 more columns]
