# Supplementary material for: Genetic Dissection of ToLCNDV Resistance in Resistant Sources of Cucumis melo
Source: Int J Mol Sci. 2024 Aug 15;25(16):8880. doi: 10.3390/ijms25168880 (PMC11354858; doi:10.3390/ijms25168880)
Supplement: Supplementary file 1 [file ijms-25-08880-s001.zip › Supplementary Table S6.xlsx]

## Sheet: Table_S6
Table S6. Sequencing of four types of changes observed DNA primase large subunit (MELO3C022319.2) reported by Siskos 2023 in two ToLCNDV susceptible accesions (PS ´Piñonet and PS ´Pipa de Oro´) and two resistant accesions (´WM-7 and PI 414723)
Change	SNP	Genomic position (v 4.0)	Accesion	Genotype in the SNP	Sequence
Change A	A/G	30355908	PS ´Piñonet	A	TATCATGAGAGCATAAGACTGGAAAGAAACCGAGGCAGAGAGAAATGTGTCACCTCGAAGACGATCTATGGCATAAAGCTCAAAATCTTCAAGCCTGACTTCAAGAGGAGGAGCAGAGCGGTAGAGTGGGAGAGCGGTAGTGGAATTGGTCGAGACGGAAGATTTTCTCTGAGGAAGATAGGGTTCCATGGCAGTCTACTGATCTTGGCATTGAAGCTGAGAATCGATGGAGTTTAAAGCGCGCCATGAAAACCGAAAAGGAGAATCATTGGCAAGTTTCGCC----
			PS´Pipa de Oro´	A	TA-CATGAGAGCATA-GACTGGAA-GAAACCGAGGCAGAGAGAAATGTGTCACCTCGAAGACGATCTATGGCATAAAGCTCAAAATCTTCAAGCCTGACTTCAAGAGGAGGAGCAGAGCGGTAGAGTGGGAGAGCGGTAGTGGAATTGGTCGAGACGGAAGATTTTCTCTGAGGAAGATAGGGTTCCATGGCAGTCTACTGATCTTGGCATTGAAGCTGAGAATCGATGGAGTTTAAAGCGCGCCATGAAAACCGAAAAGGAGAATCATTGGCTGTTCGAACATGG-
			WM-7	G	TAGCATGAGAGCATAAGACTGGAA-GAAACCGAGGCAGAGAGAAATGTGTCACCTCGAAGACGATCTATGGCATAAAGCTCAAAATCTTCAAGCCTGACTTCAAGAGGAGGAGCAGAGCGGTAGAGTGGGAGAGCGGTAGTGGAATTGGTCGAGACGGAAGATTTTCTCTGAGGAAGATGGGGTTCCATGGCAGTCTACTGATCTTGGCATTGAAGCTGAGAATCGATGGAGTTTAAAGCG--CCATGAAAACCGAAAAGGGATATCATTGGCTG-TAGATCTTGC-
			PI 414723	G	--AGATGAGAGCATAAGACTGGAAAGAAACCGAGGCAGAGAGAAATGTGTCACCTCGAAGACGATCTATGGCATAAAGCTCAAAATCTTCAAGCCTGACTTCAAGAGGAGGAGCAGAGCGGTAGAGTGGGAGAGCGGTAGTGGAATTGGTCGAGACGGAAGATTTTCTCTGAGGAAGATGGGGTTCCATGGCAGTCTACTGATCTTGGCATTGAAGCTGAGAATCGATGGAGTTTAAAGCG--CCATGAAAACCGAAAAGGAGAATCATTGGCGCGGCTATGCTACT
Change B	G/A	30345702	PS ´Piñonet	G	----GCTCTAGAGAGCCTAAGA-TATACCATATAACTACCTGAGATTCAGGACTTTCAGAAAGAAAACGGTGTCGGAATAGCATAGTTTCCATAGAAAGAAACCATTTTCTCAAGTCCTCCCTGAGACCAAGCCAAAATAATGATAAACAAAAGCGAAGCCAAAAACTAATTTAAAAGAGAGAGGAAAAAGAAGAAGAAAAAGAAGAAGAAAAAGAAGTAGTAGAAGAAGAATAAGGCGGTAAACTTACGTTCGGCAATACACAAGGCCAAGAACAAAGAAGGATTAATGTTTCCCG
			PS´Pipa de Oro´	G	---GTCATGTGAGAGCCTAAGA-TATACCATATAACTACCTGAGATTCAGGACTTTCAGAAAGAAAACGGTGTCGGAATAGCATAGTTTCCATAGAAAGAAACCATTTTCTCAAGTCCTCCCTGAGACCAAGCCAAAATAATGATAAACAAAAGCGAAGCCAAAAACTAATTTAAAAGAGAGAGGAAAAAGAAGAAGAAAAAGAAGAAGAAAAAGAAGTAGTAGAAGAAGAATAAGGCGGTAAACTTACGTTCGGCAATACACAAGGCGCAGAACAAAGAGGCTTTCTCTATTCA--
			WM-7	A	TTCATGCTGAGAGCACTAAAGA-TATACCATATAACTACCTGAGATTCAAGACTTTCAGAAAGAAAACGGTGTCGGAATAGCATAGTTTCCATAGAAAGAAACCATTTTCTCAAGTCCTCCCTGAGACCAAGCCAAAATAATGATAAACAAAAGCGAAGCCAAAAACTAATTTAAAAGAGAGAGGAAAAAGAAGAAGAAAAAGAAGAAGAAAAAGAAGTAGTAGAAGAAGAATAAGGCGGTAAACTTACGTTCGGCAATACACAAGC-CAAGAACAAAGAAGCCTGTGATTACCC--
			PI 414723	A	GTCG-GCTGAGAGC-CTAAAGA-TATACCATATAACTACCTGAGATTCAAGACTTTCAGAAAGAAAACGGTGTCGGAATAGCATAGTTTCCATAGAAAGAAACCATTTTCTCAAGTCCTCCCTGAGACCAAGCCAAAATAATGATAAACAAAAGCGAAGCCAAAAACTAATTTAAAAGAGAGAGGAAAAAGAAGAAGAAAAAGAAGAAGAAAAAGAAGTAGTAGAAGAAGAATAAGGCGGTAAACTTACGTTCGGCAATACACAAGGGCAAGAACAAAGAAACGTAA----------
Change C	A/C	30354543	PS ´Piñonet	A	TAGCAATGTAA--GTTATTTGAAG--AAACTCATGGACGAGAAAGAGAGGCTCAATACATTTCACAAGCTAAAGAAGGTTGTACATTTTGAATCTTTGATCAATGTGACAGCTTGGGACTATAAATATTTGATATTATTGCCAATGAAATTAAATATCTAAATTACCTCAAATTCTGCATTACTGATTGCTTTGTATGAGAGACCAAGCTCCGCAAATACCTGCTTCTGAAAATGGAGAAAAGAAAATGGAAGTACACAGAGGAAGTGTCCACGACCAGACATACTC--
			PS´Pipa de Oro´	A	--TGTATGTAAA-GTTATTTGAAG--AAACTCATGGACGAGAAAGAGAGGCTCAATACATTTCACAAGCTAAAGAAGGTTGTACATTTTGAATCTTTGATCAATGTGACAGCTTGGGACTATAAATATTTGATATTATTGCCAATGAAATTAAATATCTAAATTACCTCAAATTCTGCATTACTGATTGCTTTGTATGAGAGACCAAGCTCCGCAAATACCTGCTTCTGAAAATGGAGAAAAGAAAATGGAAGTACACAGAG-CAGTGTCCACGAGCCCGCAAC-----
			WM-7	C	-CAGCATGTAA--GTTATTTGAAG--AAACTCATGGACGAGAAAGAGAGGCTCAATACATTTCACAAGCTAAAGAAGGTTGTACATTTTGAATCTTTGATCAATGTGACAGCTTGGGACTATAAATATTTGATATTATTGCCAATGAAATTAAATATCTAAATTACCTCAAATTCTGCATTCCTGATTGCTTTGTATGAGAGACCAAGCTCCGCAAATACCTGCTTCTGAAAATGGAGAAAAGAAAATGGAAGTACACAGAG-CAGTGTCCACGACGCAAGAAAGTGAG
			PI 414723	C	-TAGCATGTAAA-GTTATTTGAAG--AAACTCATGGACGAGAAAGAGAGGCTCAATACATTTCACAAGCTAAAGAAGGTTGTACATTTTGAATCTTTGATCAATGTGACAGCTTGGGACTATAAATATTTGATATTATTGCCAATGAAATTAAATATCTAAATTACCTCAAATTCTGCATTCCTGATTGCTTTGTATGAGAGACCAAGCTCCGCAAATACCTGCTTCTGAAAATGGAGAAAAGAAAATGGAAGTACACAGAG-CAGTGTCCACGACCACGCACACTGC-
Change D	G/T	30354303	PS ´Piñonet	G	-GAAAC-TTGCACTTTTGAGTT--AGTGATGATTTAAGTTAGTAAAATAATTAAAAGTTTTGCTACTAATTATCTCACATGATGAATCATACAAGTCTGAAGATTAAAAGTGAAAACTATGATTCTTACTACTTGGTGCAGGCTGACCAATCAACCGAGCAACTTGAACCAATTTGTCCCTTACAGCCTATAAGAAGGAAAATGTAAAAGTTATTTGAAAGAAAACTCATGGACGAGAAAGAGAGGCTCAATACATTTCACAAGCAAAAGAAGGTTGAATAATCAGTGTACCGAAC--
			PS´Pipa de Oro´	G	CATTAC-TTGCACTTTTGAGTT--AGTGATGATTTAAGTTAGTAAAATAATTAAAAGTTTTGCTACTAATTATCTCACATGATGAATCATACAAGTCTGAAGATTAAAAGTGAAAACTATGATTCTTACTACTTGGTGCAGGCTGACCAATCAACCGAGCAACTTGAACCAATTTGTCCCTTACAGCCTATAAGAAGGAAAATGTAAAAGTTATTTGAAAGAAAACTCATGGACGAGAAAGAGAGGCTCAATACATTTCACAAGCAAAAGAAGGTTAAAATACCCCTACCCTACAATT
			WM-7	T	-CATAC-TTGCACTTTTGAGTT--AGTGATGATTTAAGTTAGTAAAATAATTAAAAGTTTTGCTACTAATTATCTCACATGATGAATCATACAAGTCTGAAGATTAAAAGTGAAAACTATGATTCTTACTACTTGGTTCAGGCTGACCAATCAACCGAGCAACTTGAACCAATTTGTCCCTTACAGCCTATAAGAAGGAAAATGTAAAAGTTATTTGAAAGAAAACTCATGGACGAGAAAGAGAGGCTCAATACATTTCACAAGCAAAAGAAGGTTGAAGTTGAACCGCCTGCT----
			PI 414723	T	GAAAACGTTGCACTTTTGTATATGAGTGATGATTTAAGTTAGTAAAATAATTAAAAGTTTTGCTACTAATTATCTCACATGATGAATCATACAAGTCTGAAGATTAAAAGTGAAAACTATGATTCTTACTACTTGGTTCAGGCTGACCAATCAACCGAGCAACTTGAACCAATTTGTCCCTTACAGCCTATAAGAAGGAAAATGTAAAAGTTATTTGAAAGAAAACTCATGGACGAGAAAGAGAGGCTCAATACATTTCACAAGCAAAGAAGGTTGAAATTCTCAG-GTCCCTA----
