# Supplementary material for: Genetic Dissection of ToLCNDV Resistance in Resistant Sources of Cucumis melo
Source: Int J Mol Sci. 2024 Aug 15;25(16):8880. doi: 10.3390/ijms25168880 (PMC11354858; doi:10.3390/ijms25168880)
Supplement: Supplementary file 1 [file ijms-25-08880-s001.zip › Supplementary Table S7.xlsx]

## Sheet: Table_S7
Table S7. Genomic analysis detais of BSA- RNAseq data obtained using bulks of F2 plants (PI 414723 × PS ´Piñonet´) selected based on their genotype and phenotype after ToLCNDV inoculation
Combination	Number of SNPs	Number of filtered SNPs (vcftools)	Number of filtered SNPs (QTLseqr)
1 vs 2	138266	91587	26151
1 vs 3	129333	86095	28864
1 vs 4	129526	85319	28797
1 vs 5	128380	83407	24719
2 vs 3	125171	83569	26757
2 vs 4	138232	91325	29378
2 vs 5	120761	79590	25866
3 vs 4	136125	90315	28631
3 vs 5	144284	95529	28868
4 VS 5	138232	91686	27267
Bulk	Raw reads	GC content (%)	Mapped reads	Mapping proportion (%)	Average depth
Bulk 1	114758336	44	113476353	96.19	295
Bulk 2	120204850	44	119744545	96.2	335
Bulk 3	106764504	44	105840768	95.99	288
Bulk 4	104878864	44	103457066	95.55	291
Bulk 5	130492926	44	129059977	95.7	365
