# Supplementary material for: Genetic Dissection of ToLCNDV Resistance in Resistant Sources of Cucumis melo
Source: Int J Mol Sci. 2024 Aug 15;25(16):8880. doi: 10.3390/ijms25168880 (PMC11354858; doi:10.3390/ijms25168880)
Supplement: Supplementary file 1 [file ijms-25-08880-s001.zip › Supplementary Table S8.xlsx]

## Sheet: Table_S8 
Table S8. QTL loci detected for ToLCNDV resistance in pools obtained from F2 population derived from the cross PI 414723 × PS ‘Piñonet.Results are shown for two QTL detection methods, the G prime analysis method and the QTL-seq analysis method. chrom - The chromosome on which the region was identified start - the start position on that chromosome, i.e. the position of the first SNP that passes th…
G prime method analysis															QTLseq method analysis
Population	QTL name	CHROM	start	end	length	nSNPs	avgSNPs_Mb	maxGprime	posMaxGprime	meanGprime	sdGprime	AUCaT	meanPval	meanQval	CHROM	start	end	length	nSNPs	avgSNPs_Mb	peakDeltaSNP	posPeakDeltaSNP	avgDeltaSNP
1 vs 3	1vs3.1	chr01	16322281	22619529	6297248	359	57	21.9146	18558375	18.5685	2.0295	2.99337e+07	0.00115097	0.0104242	-	-	-	-	-	-	-	-	-
	1vs3.2	chr01	24358768	25551869	1193101	22	18	35.084	24735629	30.9	4.86742	1.91093e+07	7.18835e-05	0.000771111	-	-	-	-	-	-	-	-	-
	1vs3.3	chr01	27100665	29269747	2169082	89	41	18.5005	27990796	17.9373	0.586412	8.26426e+06	0.00105108	0.0103126	-	-	-	-	-	-	-	-	-
	1vs3.4	chr02	3877068	6945099	3068031	160	52	33.5752	5228546	28.0725	4.89486	4.23915e+07	0.000145508	0.00154804	chr02	4405764	5962440	1556676	97	62	-0.422859	5355437	-0.403769
	1vs3.5	chr02	8928249	10581034	1652785	68	41	26.261	9543688	23.0847	4.18111	1.42763e+07	0.000786339	0.00625334	-	-	-	-	-	-	-	-	-
	1vs3.6	chr03	23367264	24174917	807653	92	114	15.8679	23779850	15.0834	0.720285	893234	0.00437637	0.0318503	-	-	-	-	-	-	-	-	-
	1vs3.7	chr03	27858975	29256017	1397042	158	113	14.5591	28357770	14.1618	0.163352	588018	0.00654613	0.0439043	-	-	-	-	-	-	-	-	-
	1vs3.8	chr04	2663422	2984404	320982	61	190	14.1263	2732831	13.99	0.102363	61803.2	0.00713365	0.0465096	-	-	-	-	-	-	-	-	-
	1vs3.9	chr04	6505648	7682406	1176758	35	30	27.267	7275279	23.2647	5.22929	9.96424e+06	0.00115639	0.00873185	-	-	-	-	-	-	-	-	-
	1vs3.10	chr04	29041826	32604889	3563063	703	197	42.9949	30523870	25.5774	9.67473	5.11503e+07	0.00112536	0.00901698	-	-	-	-	-	-	-	-	-
	1vs3.11	chr05	7861714	16265384	8403670	157	19	36.0969	15023700	21.6574	6.55544	8.39026e+07	0.00104205	0.00916385	-	-	-	-	-	-	-	-	-
	1vs3.12	chr05	16481471	23300907	6819436	339	50	32.1007	19537822	22.6345	5.85021	5.49956e+07	0.00125958	0.00974459	-	-	-	-	-	-	-	-	-
	1vs3.13	chr06	5781069	12295935	6514866	568	87	28.2712	7344318	22.1231	4.73764	4.71651e+07	0.000873571	0.00741021	-	-	-	-	-	-	-	-	-
	1vs3.14	chr06	13376843	13926230	549387	16	29	18.0292	13376843	16.6896	1.01529	1.43668e+06	0.00208767	0.0175436	-	-	-	-	-	-	-	-	-
	1vs3.15	chr06	15037801	17866285	2828484	82	29	30.3553	16321088	19.0087	5.23333	1.83292e+07	0.00313251	0.0214198	-	-	-	-	-	-	-	-	-
	1vs3.16	chr06	19448583	24287723	4839140	160	33	36.2721	21911593	21.7838	6.57917	4.12499e+07	0.00153987	0.0118917	-	-	-	-	-	-	-	-	-
	1vs3.17	chr07	10690673	11322571	631898	52	82	15.733	10765497	15.3599	0.208917	1.05034e+06	0.0035692	0.0272082	-	-	-	-	-	-	-	-	-
	1vs3.18	chr08	10193785	11134217	940432	23	24	17.8969	10503405	16.9525	1.00118	2.6555e+06	0.00186372	0.0159345	-	-	-	-	-	-	-	-	-
	1vs3.19	chr09	633982	13389235	12755253	702	55	51.7529	6725288	34.5574	12.3115	3.01317e+08	0.000752135	0.00557581	chr09	2480077	9259367	6779290	230	34	-0.507549	6752980	-0.438354
															chr09	10249392	10603982	354590	32	90	-0.388852	10506551	-0.385971
	1vs3.20	chr10	17534919	18075024	540105	20	37	15.4033	17759266	15.0023	0.36946	683237	0.00432685	0.0316348	-	-	-	-	-	-	-	-	-
	1vs3.21	chr11	21900800	22485586	584786	27	46	14.2378	22301027	14.0036	0.121839	148329	0.0070876	0.0462986	-	-	-	-	-	-	-	-	-
	1vs3.22	chr11	26813511	29611211	2797700	180	64	26.4237	29317129	20.5955	2.88447	2.23956e+07	0.000782059	0.00697422	-	-	-	-	-	-	-	-	-
	1vs3.23	chr12	2884994	3137826	252832	9	36	14.1955	2951205	14.0874	0.156352	85103	0.00679708	0.0452015	-	-	-	-	-	-	-	-	-
	1vs3.24	chr12	13147785	13147785	0	1	#DIV/0!	15.1879	13147785	15.1879	#N/A	0	0.00387056	0.0287194	-	-	-	-	-	-	-	-	-
	1vs3.25	chr12	18914829	19799282	884453	12	14	17.7462	19372581	16.4427	1.3337	2.63582e+06	0.00264052	0.0205697	-	-	-	-	-	-	-	-	-
1 vs 4	-	-	-	-	-	-	-	-	-	-	-	-	-	-	chr09	2817420	3165718	348298	48	138	-0.386799	2952716	-0.377111
	-	-	-	-	-	-	-	-	-	-	-	-	-	-	chr09	6278898	7964297	1685399	59	35	-0.380628	7330279	-0.373145
	1vs4.1	chr11	29046233	31900318	2854085	382	134	112.817	31900318	84.924	10.1565	5.64506e+07	0.00028843	0.0365515	chr11	30571554	31399076	827522	101	122	0.587945	30904594	0.518529
1 vs 5	1vs5.1	chr06	21887308	22635503	748195	22	29	35.0944	22180068	33.5309	1.10834	2.6278e+06	0.000707045	0.0320356	-	-	-	-	-	-	-	-	-
	1vs5.2	chr10	1260	255277	254017	58	228	33.4744	1260	31.9249	1.16934	388238	0.000948711	0.0405081	-	-	-	-	-	-	-	-	-
	1vs5.3	chr11	26409634	26412307	2673	5	1871	30.4931	26412307	30.4839	0.0103721	165.838	0.00121138	0.0497869	-	-	-	-	-	-	-	-	-
	1vs5.4	chr11	27931306	31900318	3969012	629	158	132.744	29907303	86.662	30.3485	2.15138e+08	4.38877e-05	0.00211543	chr11	30752546	31146927	394381	46	117	0.584457	30904594	0.555013
2 vs 3	2vs3.1	chr02	21790894	24552747	2761853	186	67	40.0552	24045959	36.0483	3.32564	1.66743e+07	0.000886179	0.034753	-	-	-	-	-	-	-	-	-
	2vs3.2	chr03	25731213	26642321	911108	91	100	33.7043	26070608	32.5315	1.2443	2.69375e+06	0.00137345	0.0385979	-	-	-	-	-	-	-	-	-
	2vs3.3	chr04	2663422	3927664	1264242	192	152	37.5637	3211773	34.9564	2.06916	6.00017e+06	0.000967055	0.035943	-	-	-	-	-	-	-	-	-
	2vs3.4	chr07	9417812	9782314	364502	18	49	31.4418	9534808	30.7877	0.573631	411707	0.00180626	0.0441989	-	-	-	-	-	-	-	-	-
	-	-	-	-	-	-	-	-	-	-	-	-	-	-	chr08	8870267	8871011	744	3	4032	0.372918	8870267	0.372909
	2vs3.5	chr08	10193785	10713790	520005	21	40	35.7591	10395584	34.1822	1.15509	2.56615e+06	0.00104051	0.0355852	-	-	-	-	-	-	-	-	-
	2vs3.6	chr10	1260	2121229	2119969	478	225	40.3203	794182	38.0659	3.02663	1.83987e+07	0.000647963	0.0320947	-	-	-	-	-	-	-	-	-
	2vs3.7	chr11	19421720	20175729	754009	99	131	34.0539	19421720	32.4512	1.29164	1.63839e+06	0.00139421	0.0389806	-	-	-	-	-	-	-	-	-
2 vs 4	2vs4.1	chr02	12066407	26957490	14891083	1407	94	100.788	23226160	51.4619	22.6273	3.90246e+08	0.000904753	0.0098035	chr02	12635695	15275207	2639512	183	69	0.484541	14509192	0.42001
															chr02	18855678	22821114	3965436	202	51	0.542939	21096983	0.493011
															chr02	24325575	25333267	1007692	284	282	0.527986	24858784	0.465439
	2vs4.2	chr03	26037915	26445348	407433	42	103	23.5147	26070608	23.4331	0.0750342	54162.2	0.00681792	0.0487391	-	-	-	-	-	-	-	-	-
	2vs4.3	chr05	5671077	7177988	1506911	78	52	28.1273	6757499	27.1177	1.13199	5.58969e+06	0.00354094	0.030264	-	-	-	-	-	-	-	-	-
	2vs4.4	chr05	8814891	9428419	613528	23	37	24.5393	9049261	23.7973	0.387812	446208	0.00637865	0.0462938	-	-	-	-	-	-	-	-	-
	2vs4.5	chr05	10070351	11908077	1837726	71	39	27.6379	11475496	25.5334	1.20546	5.70602e+06	0.00472405	0.0369319	-	-	-	-	-	-	-	-	-
	2vs4.6	chr05	23851469	25788776	1937307	273	141	41.769	24970077	36.2722	5.04306	2.31875e+07	0.00113967	0.0132097	chr05	24710571	25611014	900443	162	180	0.429134	24970077	0.41517
	2vs4.7	chr06	21343980	23071421	1727441	53	31	31.1772	21920185	26.7672	2.15797	6.9264e+06	0.00399439	0.0329962	-	-	-	-	-	-	-	-	-
	2vs4.8	chr06	30338721	31576451	1237730	231	187	28.3071	30437285	27.0967	1.34034	4.65997e+06	0.00359066	0.0307321	-	-	-	-	-	-	-	-	-
	2vs4.9	chr09	23529613	23917245	387632	92	237	29.7254	23917245	27.1442	1.50989	1.3288e+06	0.00359568	0.0307463	-	-	-	-	-	-	-	-	-
	2vs4.9	chr10	1260	2329992	2328732	619	266	37.2368	1554758	30.1107	3.74479	1.67832e+07	0.00252134	0.0239808	-	-	-	-	-	-	-	-	-
	2vs4.10	chr11	25706075	31900318	6194243	917	148	158.849	30403683	84.0588	30.5954	4.0188e+08	0.000286274	0.00277057	chr11	30571554	31417092	845538	96	114	0.581518	30904594	0.501725
	2vs4.11	chr12	2023689	7374911	5351222	122	23	57.3367	2669690	36.0639	11.4651	5.68018e+07	0.00195166	0.018845	-	-	-	-	-	-	-	-	-
	2vs4.12	chr12	7581249	8958747	1377498	73	53	24.5894	8958747	24.3574	0.158856	1.44121e+06	0.00572631	0.0425813	-	-	-	-	-	-	-	-	-
	2vs4.13	chr12	11571036	13340263	1769227	41	23	25.4065	12101280	24.895	0.534659	2.19834e+06	0.00520742	0.0397645	-	-	-	-	-	-	-	-	-
2 vs 5	2vs5.1	chr02	18022512	25261922	7239410	643	89	98.3141	21866865	68.9497	15.674	2.34775e+08	0.000596179	0.0144701	chr02	16291849	22874524	6582675	332	50	0.672918	21150416	0.532923
															chr02	24345760	25203049	857289	243	283	0.466181	24858784	0.429649
	2vs5.2	chr08	3341340	3834866	493526	92	186	46.4361	3655973	43.673	1.09845	1.21169e+06	0.00233962	0.0445556	chr08	2826416	3746350	919934	177	192	0.426563	3132745	0.412313
	2vs5.3	chr11	26303416	31900318	5596902	848	152	144.672	30404623	81.8551	21.2546	2.32152e+08	0.000274924	0.00881192	chr11	30442913	31415732	972819	107	110	0.597012	30904594	0.502804
3 vs 4	3vs4.1	chr01	11410429	12363458	953029	24	25	21.8912	11852642	19.6328	1.09344	1.95563e+06	0.00559436	0.0407288	-	-	-	-	-	-	-	-	-
	3vs4.2	chr02	3580909	6532819	2951910	146	49	25.4942	4547718	22.0148	2.2772	1.1221e+07	0.00329413	0.02977	chr02	4442145	4444641	2496	3	1202	0.381067	4442145	0.381022
	3vs4.3	chr02	9345794	10768297	1422503	62	44	24.5976	9873819	22.6951	1.41129	5.74646e+06	0.0024202	0.026656	-	-	-	-	-	-	-	-	-
	3vs4.4	chr02	12940733	13749266	808533	58	72	19.3623	13330036	18.6736	0.355864	604341	0.00715357	0.0464891	-	-	-	-	-	-	-	-	-
	3vs4.5	chr02	22821114	25369042	2547928	379	149	27.515	23181568	20.6237	1.47086	8.67984e+06	0.00431082	0.0356283	-	-	-	-	-	-	-	-	-
	3vs4.6	chr03	6930299	7139221	208922	25	120	19.5826	6930299	18.9754	0.247639	147760	0.0065138	0.0440898	-	-	-	-	-	-	-	-	-
	3vs4.7	chr03	29221423	29256606	35183	9	256	18.5007	29256606	18.4489	0.0551692	4752.77	0.00761272	0.0481994	-	-	-	-	-	-	-	-	-
	3vs4.8	chr04	2724845	5213199	2488354	254	102	22.1036	4768801	19.2747	0.645522	3.86852e+06	0.006043	0.0422859	-	-	-	-	-	-	-	-	-
	3vs4.9	chr04	6890563	6890563	0	1	#DIV/0!	18.508	6890563	18.508	#N/A	0	0.00747683	0.0476214	-	-	-	-	-	-	-	-	-
	3vs4.10	chr04	12512060	13028567	516507	12	23	19.0056	12512060	18.9795	0.0351984	369169	0.00648758	0.0437508	-	-	-	-	-	-	-	-	-
	3vs4.11	chr04	27171848	27709613	537765	68	126	20.2524	27420713	19.4475	0.564313	616198	0.00572862	0.0413308	-	-	-	-	-	-	-	-	-
	3vs4.12	chr06	61090	2030901	1969811	533	271	22.1759	1188333	21.3013	0.812008	5.9341e+06	0.00339619	0.0321677	-	-	-	-	-	-	-	-	-
	3vs4.13	chr08	8323310	13456090	5132780	245	48	39.1856	11123496	31.0941	5.47538	8.15946e+07	0.00067029	0.00877741	chr08	8838130	12710777	3872647	154	40	-0.441604	10503405	-0.405536
	3vs4.14	chr08	14028052	23893540	9865488	346	35	40.9981	18282774	25.3378	4.86654	8.04106e+07	0.00189895	0.0199218	chr08	18282774	19070463	787689	23	29	-0.426886	18734123	-0.423593
	3vs4.15	chr08	31816447	33392495	1576048	65	41	23.6818	32847422	21.774	1.75641	6.8102e+06	0.00327932	0.0303278	-	-	-	-	-	-	-	-	-
	3vs4.16	chr09	19660113	21353374	1693261	265	157	27.8406	20191280	24.4874	2.48909	9.55544e+06	0.00184397	0.0200006	-	-	-	-	-	-	-	-	-
	3vs4.17	chr11	16997817	31804037	14806220	1244	84	109.89	29814321	65.2766	27.7288	4.98469e+08	7.80804e-05	0.00153081	chr11	30571554	31500362	928808	89	96	0.552249	30814948	0.51188
	3vs4.18	chr12	997019	4218483	3221464	197	61	40.085	3473467	23.9321	7.5481	2.81281e+07	0.00406437	0.0305151	-	-	-	-	-	-	-	-	-
	3vs4.19	chr12	8947085	8959465	12380	11	889	27.1781	8959465	27.034	0.118874	108247	0.000684542	0.0113931	-	-	-	-	-	-	-	-	-
	3vs4.20	chr12	13147785	13147785	0	1	#DIV/0!	18.2925	13147785	18.2925	#N/A	0	0.00798124	0.0499425	-	-	-	-	-	-	-	-	-
	3vs4.21	chr12	17608882	17880550	271668	7	26	21.8373	17880550	19.4826	1.10117	551725	0.00581447	0.041572	-	-	-	-	-	-	-	-	-
	3vs4.22	chr12	19372581	20900038	1527457	161	105	26.557	19794830	22.0968	2.16734	7.77207e+06	0.00317518	0.0294926	-	-	-	-	-	-	-	-	-
	3vs4.23	chr12	22054959	23237228	1182269	182	154	21.5433	22810902	20.0489	0.887422	2.07264e+06	0.00489946	0.0381769	-	-	-	-	-	-	-	-	-
3 vs 5	-	-	-	-	-	-	-	-	-	-	-	-	-	-	chr02	4339425	4339425	0	1	#DIV/0!	0.371915	4339425	0.371915
	-	-	-	-	-	-	-	-	-	-	-	-	-	-	chr02	4545912	5417996	872084	34	39	0.388004	5368701	0.384247
	-	-	-	-	-	-	-	-	-	-	-	-	-	-	chr02	5516401	5860986	344585	35	102	0.385708	5516401	0.384511
	3vs5.1	chr02	9669827	10218866	549039	34	62	33.5816	9936717	32.6029	0.640925	706554	0.00157172	0.0447821	chr02	9936717	10062220	125503	6	48	0.371422	9936717	0.371121
	3vs5.2	chr02	21065243	21339968	274725	19	69	32.2608	21122957	31.8913	0.202323	139635	0.00175568	0.0489688	chr02	20979784	21339968	360184	27	75	0.385048	21277282	0.380575
	-	-	-	-	-	-	-	-	-	-	-	-	-	-	chr08	10617561	12049108	1431547	29	20	-0.389044	11488120	-0.38361
	-	-	-	-	-	-	-	-	-	-	-	-	-	-	chr08	18289747	18888122	598375	23	38	-0.410467	18734123	-0.407375
	-	-	-	-	-	-	-	-	-	-	-	-	-	-	chr08	27134957	27134957	0	1	#DIV/0!	-0.375385	27134957	-0.375385
	3vs5.3	chr10	17032525	18296967	1264442	35	28	41.0639	17759266	37.1663	2.78104	8.44352e+06	0.000838283	0.0263839	-	-	-	-	-	-	-	-	-
	3vs5.4	chr11	24679309	31804037	7124728	880	124	150.282	29324169	85.2115	37.9634	3.39146e+08	0.000191966	0.00604399	chr11	30571554	31293094	721540	61	85	0.514065	30818944	0.443204
4 vs 5	4vs5.1	chr01	32667745	33159579	491834	85	173	18.6212	33052283	18.2035	0.292774	211068	0.00347709	0.049437	-	-	-	-	-	-	-	-	-
	4vs5.2	chr02	473457	2277252	1803795	377	209	26.451	1418117	23.8129	2.20469	1.01431e+07	0.00072876	0.0199421	-	-	-	-	-	-	-	-	-
	4vs5.3	chr02	7941671	8457070	515399	7	14	19.4959	8383730	19.0914	0.224371	724266	0.00253853	0.0449255	-	-	-	-	-	-	-	-	-
	4vs5.4	chr04	15347467	24792751	9445284	528	56	35.9771	19192088	27.2874	4.86047	9.37704e+07	0.000463561	0.0158643	-	-	-	-	-	-	-	-	-
	4vs5.5	chr04	25008649	28650634	3641985	504	138	29.6416	27420713	23.2114	3.6618	2.03452e+07	0.00121058	0.0262049	-	-	-	-	-	-	-	-	-
	4vs5.6	chr07	18720	581594	562874	127	226	22.0206	18720	20.0721	1.20462	1.23216e+06	0.00198227	0.0352256	-	-	-	-	-	-	-	-	-
	4vs5.7	chr07	25025526	25619446	593920	116	195	19.8065	25323641	18.475	0.543829	629280	0.0031982	0.0476645	-	-	-	-	-	-	-	-	-
	4vs5.8	chr08	3094685	4627354	1532669	243	159	22.347	3655973	20.5428	1.43856	4.54215e+06	0.00175029	0.0326337	-	-	-	-	-	-	-	-	-
	4vs5.9	chr08	31896852	33392472	1495620	54	36	24.5525	33392472	22.6769	2.63558	6.72079e+06	0.00119401	0.0252122	-	-	-	-	-	-	-	-	-
	4vs5.10	chr09	20128725	20898775	770050	250	325	18.4728	20184966	18.1287	0.155245	284425	0.00355602	0.0493858	-	-	-	-	-	-	-	-	-
	4vs5.11	chr10	17032525	18679534	1647009	51	31	29.0887	17760041	24.9608	2.69549	1.30561e+07	0.00052965	0.0182571	-	-	-	-	-	-	-	-	-
	4vs5.12	chr12	10309533	10835201	525668	4	8	23.0985	10309533	19.4275	2.44793	1.47233e+06	0.00275856	0.0415693	-	-	-	-	-	-	-	-	-
